# Supplementary material for: Bis[1-meth­oxy-2,2,2-tris­(pyrazol-1-yl-κN 2)ethane]­nickel(II) bis­(tri­fluoro­methane­sulfonate) methanol disolvate
Source: Acta Crystallogr Sect E Struct Rep Online. 2013 Sep 12;69(Pt 10):m537. doi: 10.1107/S1600536813024653 (PMC3790348; doi:10.1107/S1600536813024653)
Supplement: Supplementary file 1 [file e-69-0m537-sup1.cif]

##############################################################################
#                                                                            #
# This CIF contains the data in a paper accepted for publication in          #
# Acta Crystallographica Section E. It conforms to the requirements of       #
# Notes for Authors for Acta Crystallographica Section E, and has been       #
# peer reviewed under the auspices of the IUCr Commission on Journals.       #
#                                                                            #
# Full details of the Crystallographic Information File format               #
# are given in the paper "The Crystallographic Information File (CIF):       #
# a New Standard Archive File for Crystallography" by S. R. Hall, F. H.      #
# Allen and I. D. Brown [Acta Cryst. (1991), A47, 655-685].                  #
#                                                                            #
# The current version of the core CIF dictionary is obtainable from          #
# ftp://ftp.iucr.org/pub/cif_core.dic.                                       #
#                                                                            #
# Software is freely available for graphical display of the structure(s)     #
# in this CIF. For information consult the CIF software page                 #
# http://www.iucr.org/resources/cif/software.                                #
#                                                                            #
# This file may be used for bona fide research purposes within the           #
# scientific community so long as proper attribution is given to the journal # 
# article from which it was obtained.                                        #
#                                                                            #
##############################################################################
data_global
_audit_creation_method     SHELXL-2013
_journal_date_recd_electronic     2013-08-26
_journal_date_accepted     2013-09-03
_journal_name_full     'Acta Crystallographica, Section E'
_journal_year     2013
_journal_volume     69
_journal_issue     10
_journal_page_first     m537
_journal_page_last     m537
_journal_paper_category     QM
_journal_paper_doi     10.1107/S1600536813024653
_journal_coeditor_code     LH5647
_publ_contact_author_name     'Dr G. Lyubartseva'
_publ_contact_author_address
;
Department of Biochemistry, Chemistry and Physics
Southern Arkansas University
Magnolia AR 71753
USA
;
_publ_contact_author_email     'GannaLyubartseva@saumag.edu'
_publ_contact_author_fax     '870 235 4936'
_publ_contact_author_phone     '870 235 4279'
_publ_section_title
;
Bis[1-methoxy-2,2,2-tris(pyrazol-1-yl-\k<i>N</i>^2^)ethane]nickel(II)
bis(trifluoromethanesulfonate) methanol disolvate
;
loop_
    _publ_author_name
    _publ_author_address
    'Ganna Lyubartseva'
;
Department of Biochemistry, Chemistry and Physics
Southern Arkansas University
Magnolia
AR 71753
USA
;
    'Parkin, Sean'
;
Department of Chemistry
University of Kentucky
Lexington
KY 40506
USA
;
    'Mallik, Uma Prasad'
;
Department of Biochemistry, Chemistry and Physics
Southern Arkansas University
Magnolia
AR 71753
USA
;
data_I
_chemical_name_systematic
;
Bis[1-methoxy-2,2,2-tris(pyrazol-1-yl-\k<i>N</i>^2^)ethane]nickel(II)
bis(trifluoromethanesulfonate) methanol disolvate
;
_chemical_name_common     ?
_chemical_formula_moiety     'C24 H28 N12 Ni O2 2_, 2(C F3 O3 S -), 2(C H4 O)'
_chemical_formula_sum     'C28 H36 F6 N12 Ni O10 S2'
_chemical_formula_iupac     '[Ni (C12 H14 N6 O)2] (C F3 O3 S)2, 2C H4 O'
_chemical_formula_weight     937.52
_chemical_melting_point     ?
_shelx_space_group_comment
;
The symmetry employed for this shelxl refinement is uniquely defined
by the following loop, which should always be used as a source of
symmetry information in preference to the above space-group names.
They are only intended as comments.
;
_space_group_crystal_system     triclinic
_space_group_name_H-M_alt     'P -1'
_space_group_name_Hall     '-P 1'
loop_
    _space_group_symop_operation_xyz
    'x, y, z'
    '-x, -y, -z'
_cell_length_a     9.0025(2)
_cell_length_b     9.5921(2)
_cell_length_c     11.9914(2)
_cell_angle_alpha     105.2683(8)
_cell_angle_beta     103.4796(8)
_cell_angle_gamma     102.2596(8)
_cell_volume     929.15(3)
_cell_formula_units_Z     1
_cell_measurement_reflns_used     4236
_cell_measurement_theta_min     1.00
_cell_measurement_theta_max     27.48
_cell_measurement_temperature     90.0(2)
_exptl_crystal_description     block
_exptl_crystal_colour     pink
_exptl_crystal_size_max     0.19
_exptl_crystal_size_mid     0.18
_exptl_crystal_size_min     0.15
_exptl_crystal_density_diffrn     1.675
_exptl_crystal_density_meas     .
_exptl_crystal_density_method     .
_exptl_crystal_F_000     482
_exptl_absorpt_coefficient_mu     0.737
_exptl_absorpt_correction_type     multi-scan
_exptl_absorpt_process_details     '(SADABS; Sheldrick, 2008<i>a</i>)'
_shelx_estimated_absorpt_T_min     0.873
_shelx_estimated_absorpt_T_max     0.897
_exptl_absorpt_correction_T_min     0.753
_exptl_absorpt_correction_T_max     0.898
_exptl_special_details
;
;
_diffrn_ambient_temperature     90.0(2)
_diffrn_radiation_type     MoK\a
_diffrn_radiation_wavelength     0.71073
_diffrn_measurement_device_type     'Nonius KappaCCD'
_diffrn_measurement_method     '\f and \w scans at fixed \c = 55\%'
_diffrn_detector_area_resol_mean     9.1
_diffrn_reflns_number     22611
_diffrn_reflns_av_R_equivalents     0.0396
_diffrn_reflns_theta_min     1.849
_diffrn_reflns_theta_max     27.490
_diffrn_reflns_theta_full     25.242
_diffrn_measured_fraction_theta_max     1.000
_diffrn_measured_fraction_theta_full     1.000
_diffrn_reflns_limit_h_min     -11
_diffrn_reflns_limit_h_max     11
_diffrn_reflns_limit_k_min     -12
_diffrn_reflns_limit_k_max     12
_diffrn_reflns_limit_l_min     -15
_diffrn_reflns_limit_l_max     15
_refine_special_details
;
;
_reflns_number_total     4271
_reflns_number_gt     3292
_reflns_threshold_expression     'I > 2\s(I)'
_refine_ls_structure_factor_coef     Fsqd
_refine_ls_matrix_type     full
_refine_ls_R_factor_all     0.0639
_refine_ls_R_factor_gt     0.0428
_refine_ls_wR_factor_gt     0.0953
_refine_ls_wR_factor_ref     0.1052
_refine_ls_goodness_of_fit_ref     1.095
_refine_ls_restrained_S_all     1.095
_refine_ls_number_reflns     4271
_refine_ls_number_parameters     271
_refine_ls_number_restraints     0
_refine_ls_hydrogen_treatment     constr
_refine_ls_weighting_scheme     calc
_refine_ls_weighting_details
              'w=1/[\s^2^(Fo^2^)+(0.0411P)^2^+1.0985P] where P=(Fo^2^+2Fc^2^)/3'
_atom_sites_solution_hydrogens     geom
_atom_sites_solution_primary     direct
_atom_sites_solution_secondary     difmap
_refine_ls_shift/su_max     0.000
_refine_ls_shift/su_mean     0.000
_refine_diff_density_max     0.452
_refine_diff_density_min     -0.482
_refine_ls_extinction_method     none
_refine_ls_extinction_coef     .
loop_
    _atom_type_symbol
    _atom_type_description
    _atom_type_scat_dispersion_real
    _atom_type_scat_dispersion_imag
    _atom_type_scat_source
    'C' 'C' 0.0033 0.0016
                         'International Tables Vol C Tables 4.2.6.8 and 6.1.1.4'
    'H' 'H' 0.0000 0.0000
                         'International Tables Vol C Tables 4.2.6.8 and 6.1.1.4'
    'N' 'N' 0.0061 0.0033
                         'International Tables Vol C Tables 4.2.6.8 and 6.1.1.4'
    'O' 'O' 0.0106 0.0060
                         'International Tables Vol C Tables 4.2.6.8 and 6.1.1.4'
    'S' 'S' 0.1246 0.1234
                         'International Tables Vol C Tables 4.2.6.8 and 6.1.1.4'
    'F' 'F' 0.0171 0.0103
                         'International Tables Vol C Tables 4.2.6.8 and 6.1.1.4'
    'Ni' 'Ni' 0.3393 1.1124
                         'International Tables Vol C Tables 4.2.6.8 and 6.1.1.4'
_computing_data_collection     'COLLECT (Nonius, 1998)'
_computing_cell_refinement     'SCALEPACK (Otwinowski & Minor, 1997)'
_computing_data_reduction     'DENZO-SMN (Otwinowski & Minor, 1997)'
_computing_structure_solution     'SHELXS97 (Sheldrick, 2008<i>b</i>)'
_computing_structure_refinement     'SHELXL2013 (Sheldrick, 2008<i>b</i>)'
_computing_molecular_graphics     'XP in SHELXTL (Sheldrick, 2008<i>b</i>)'
_computing_publication_material     'SHELXL2013 (Sheldrick, 2008<i>b</i>)'
loop_
    _atom_site_type_symbol
    _atom_site_label
    _atom_site_fract_x
    _atom_site_fract_y
    _atom_site_fract_z
    _atom_site_U_iso_or_equiv
    _atom_site_adp_type
    _atom_site_calc_flag
    _atom_site_occupancy
    _atom_site_disorder_assembly
    _atom_site_disorder_group
    Ni Ni1 0.5000 0.5000 0.5000 0.01541(12) Uani d 1 . .
    N N1 0.5656(2) 0.7100(2) 0.63001(18) 0.0170(4) Uani d 1 . .
    N N2 0.7195(2) 0.7717(2) 0.70477(17) 0.0146(4) Uani d 1 . .
    C C1 0.4910(3) 0.8115(3) 0.6624(2) 0.0183(5) Uani d 1 . .
    H H1 0.3814 0.7993 0.6255 0.022 Uiso calc 1 . .
    C C2 0.5939(3) 0.9387(3) 0.7576(2) 0.0215(5) Uani d 1 . .
    H H2 0.5688 1.0264 0.7968 0.026 Uiso calc 1 . .
    C C3 0.7388(3) 0.9105(3) 0.7828(2) 0.0188(5) Uani d 1 . .
    H H3 0.8347 0.9757 0.8433 0.023 Uiso calc 1 . .
    N N3 0.6331(2) 0.4422(2) 0.63761(18) 0.0166(4) Uani d 1 . .
    N N4 0.7765(2) 0.5424(2) 0.71273(17) 0.0148(4) Uani d 1 . .
    C C4 0.6123(3) 0.3275(3) 0.6808(2) 0.0199(5) Uani d 1 . .
    H H4 0.5224 0.2401 0.6468 0.024 Uiso calc 1 . .
    C C5 0.7402(3) 0.3530(3) 0.7828(2) 0.0211(5) Uani d 1 . .
    H H5 0.7536 0.2881 0.8296 0.025 Uiso calc 1 . .
    C C6 0.8421(3) 0.4903(3) 0.8014(2) 0.0187(5) Uani d 1 . .
    H H6 0.9405 0.5400 0.8646 0.022 Uiso calc 1 . .
    N N5 0.7151(2) 0.5746(2) 0.47104(17) 0.0162(4) Uani d 1 . .
    N N6 0.8478(2) 0.6538(2) 0.56911(17) 0.0156(4) Uani d 1 . .
    C C7 0.7638(3) 0.5711(3) 0.3745(2) 0.0195(5) Uani d 1 . .
    H H7 0.6968 0.5233 0.2929 0.023 Uiso calc 1 . .
    C C8 0.9267(3) 0.6469(3) 0.4085(2) 0.0210(5) Uani d 1 . .
    H H8 0.9895 0.6592 0.3563 0.025 Uiso calc 1 . .
    C C9 0.9763(3) 0.6993(3) 0.5324(2) 0.0185(5) Uani d 1 . .
    H H9 1.0812 0.7569 0.5835 0.022 Uiso calc 1 . .
    C C10 0.8346(3) 0.6854(3) 0.6921(2) 0.0150(5) Uani d 1 . .
    C C11 0.9962(3) 0.7798(3) 0.7859(2) 0.0170(5) Uani d 1 . .
    H H11A 1.0337 0.8761 0.7712 0.020 Uiso calc 1 . .
    H H11B 0.9858 0.8034 0.8688 0.020 Uiso calc 1 . .
    O O1 1.10620(19) 0.69583(18) 0.77534(15) 0.0191(4) Uani d 1 . .
    C C12 1.2450(3) 0.7555(3) 0.8798(2) 0.0267(6) Uani d 1 . .
    H H12A 1.3066 0.8544 0.8824 0.040 Uiso calc 1 . .
    H H12B 1.3111 0.6864 0.8752 0.040 Uiso calc 1 . .
    H H12C 1.2124 0.7667 0.9534 0.040 Uiso calc 1 . .
    S S1A 0.85393(7) 0.75255(7) 0.11470(5) 0.02007(15) Uani d 1 . .
    O O1A 0.8467(3) 0.6007(2) 0.11115(19) 0.0381(5) Uani d 1 . .
    O O2A 0.8839(2) 0.8585(2) 0.23378(15) 0.0252(4) Uani d 1 . .
    O O3A 0.9434(2) 0.8109(3) 0.04420(17) 0.0406(6) Uani d 1 . .
    C C1A 0.6486(3) 0.7358(3) 0.0358(2) 0.0261(6) Uani d 1 . .
    F F1A 0.60356(18) 0.64929(18) -0.08066(13) 0.0306(4) Uani d 1 . .
    F F2A 0.6306(3) 0.8709(2) 0.03702(18) 0.0555(6) Uani d 1 . .
    F F3A 0.5478(2) 0.6780(2) 0.08729(17) 0.0503(5) Uani d 1 . .
    O O1S 0.7190(2) 0.9839(2) 0.38362(17) 0.0275(4) Uani d 1 . .
    H H1S 0.7699 0.9374 0.3445 0.041 Uiso calc 1 . .
    C C1S 0.7689(3) 0.9892(3) 0.5057(3) 0.0286(6) Uani d 1 . .
    H H1S1 0.8850 1.0335 0.5393 0.043 Uiso calc 1 . .
    H H1S2 0.7396 0.8866 0.5096 0.043 Uiso calc 1 . .
    H H1S3 0.7167 1.0512 0.5529 0.043 Uiso calc 1 . .
loop_
    _atom_site_aniso_label
    _atom_site_aniso_U_11
    _atom_site_aniso_U_22
    _atom_site_aniso_U_33
    _atom_site_aniso_U_12
    _atom_site_aniso_U_13
    _atom_site_aniso_U_23
    Ni1 0.0140(2) 0.0148(2) 0.0151(2) 0.00295(17) 0.00210(17) 0.00417(17)
    N1 0.0132(10) 0.0165(10) 0.0173(10) 0.0023(8) 0.0016(8) 0.0039(8)
    N2 0.0119(9) 0.0146(9) 0.0155(10) 0.0033(8) 0.0024(8) 0.0039(8)
    C1 0.0184(12) 0.0176(12) 0.0196(12) 0.0078(10) 0.0047(10) 0.0064(10)
    C2 0.0225(13) 0.0173(12) 0.0246(13) 0.0075(10) 0.0075(10) 0.0051(10)
    C3 0.0188(12) 0.0154(12) 0.0178(12) 0.0023(9) 0.0042(10) 0.0020(9)
    N3 0.0129(9) 0.0153(10) 0.0167(10) 0.0006(8) 0.0009(8) 0.0036(8)
    N4 0.0136(9) 0.0137(9) 0.0150(10) 0.0030(8) 0.0023(8) 0.0039(8)
    C4 0.0207(12) 0.0174(12) 0.0212(12) 0.0035(10) 0.0058(10) 0.0079(10)
    C5 0.0229(13) 0.0207(12) 0.0210(13) 0.0056(10) 0.0053(10) 0.0109(10)
    C6 0.0185(12) 0.0198(12) 0.0181(12) 0.0067(10) 0.0039(10) 0.0073(10)
    N5 0.0143(10) 0.0168(10) 0.0130(10) 0.0014(8) 0.0006(8) 0.0031(8)
    N6 0.0144(10) 0.0172(10) 0.0127(9) 0.0035(8) 0.0026(8) 0.0032(8)
    C7 0.0209(12) 0.0199(12) 0.0165(12) 0.0047(10) 0.0058(10) 0.0050(10)
    C8 0.0234(13) 0.0219(13) 0.0222(13) 0.0077(10) 0.0122(10) 0.0092(10)
    C9 0.0150(11) 0.0188(12) 0.0223(13) 0.0046(9) 0.0068(10) 0.0072(10)
    C10 0.0144(11) 0.0154(11) 0.0147(11) 0.0041(9) 0.0028(9) 0.0059(9)
    C11 0.0140(11) 0.0160(11) 0.0168(12) 0.0028(9) 0.0021(9) 0.0024(9)
    O1 0.0132(8) 0.0203(9) 0.0198(9) 0.0063(7) 0.0003(7) 0.0034(7)
    C12 0.0170(13) 0.0287(14) 0.0262(14) 0.0077(11) -0.0035(11) 0.0040(11)
    S1A 0.0172(3) 0.0233(3) 0.0172(3) 0.0048(2) 0.0039(2) 0.0049(2)
    O1A 0.0420(12) 0.0284(11) 0.0354(12) 0.0180(9) -0.0050(9) 0.0053(9)
    O2A 0.0288(10) 0.0268(10) 0.0166(9) 0.0059(8) 0.0059(8) 0.0043(7)
    O3A 0.0269(11) 0.0574(14) 0.0206(10) -0.0127(10) 0.0082(8) 0.0045(10)
    C1A 0.0256(14) 0.0271(14) 0.0246(14) 0.0103(11) 0.0070(11) 0.0053(11)
    F1A 0.0256(8) 0.0333(9) 0.0226(8) 0.0081(7) -0.0013(6) 0.0008(7)
    F2A 0.0671(14) 0.0359(10) 0.0487(12) 0.0332(10) -0.0113(10) 0.0014(9)
    F3A 0.0248(9) 0.0771(14) 0.0403(11) 0.0038(9) 0.0153(8) 0.0096(10)
    O1S 0.0268(10) 0.0322(11) 0.0262(10) 0.0138(8) 0.0083(8) 0.0096(8)
    C1S 0.0317(15) 0.0238(14) 0.0305(15) 0.0068(12) 0.0099(12) 0.0098(12)
_geom_special_details
;
All e.s.d.'s (except the e.s.d. in the dihedral angle between two l.s. planes)
are estimated using the full covariance matrix. The cell e.s.d.'s are taken
into account individually in the estimation of e.s.d.'s in distances, angles
and torsion angles; correlations between e.s.d.'s in cell parameters are only
used when they are defined by crystal symmetry. An approximate (isotropic)
treatment of cell e.s.d.'s is used for estimating e.s.d.'s involving l.s.
planes.
;
loop_
    _geom_bond_atom_site_label_1
    _geom_bond_atom_site_label_2
    _geom_bond_site_symmetry_2
    _geom_bond_distance
    _geom_bond_publ_flag
    Ni1 N5 2_666 2.0589(19) ?
    Ni1 N5 . 2.059(2) ?
    Ni1 N1 2_666 2.0611(19) ?
    Ni1 N1 . 2.0611(19) ?
    Ni1 N3 2_666 2.0757(19) ?
    Ni1 N3 . 2.0757(19) ?
    N1 C1 . 1.323(3) ?
    N1 N2 . 1.366(3) ?
    N2 C3 . 1.359(3) ?
    N2 C10 . 1.468(3) ?
    C1 C2 . 1.394(3) ?
    C1 H1 . 0.9500 ?
    C2 C3 . 1.369(3) ?
    C2 H2 . 0.9500 ?
    C3 H3 . 0.9500 ?
    N3 C4 . 1.331(3) ?
    N3 N4 . 1.369(3) ?
    N4 C6 . 1.357(3) ?
    N4 C10 . 1.466(3) ?
    C4 C5 . 1.396(3) ?
    C4 H4 . 0.9500 ?
    C5 C6 . 1.364(4) ?
    C5 H5 . 0.9500 ?
    C6 H6 . 0.9500 ?
    N5 C7 . 1.324(3) ?
    N5 N6 . 1.370(3) ?
    N6 C9 . 1.359(3) ?
    N6 C10 . 1.464(3) ?
    C7 C8 . 1.399(3) ?
    C7 H7 . 0.9500 ?
    C8 C9 . 1.364(3) ?
    C8 H8 . 0.9500 ?
    C9 H9 . 0.9500 ?
    C10 C11 . 1.531(3) ?
    C11 O1 . 1.410(3) ?
    C11 H11A . 0.9900 ?
    C11 H11B . 0.9900 ?
    O1 C12 . 1.431(3) ?
    C12 H12A . 0.9800 ?
    C12 H12B . 0.9800 ?
    C12 H12C . 0.9800 ?
    S1A O3A . 1.432(2) ?
    S1A O1A . 1.433(2) ?
    S1A O2A . 1.4437(18) ?
    S1A C1A . 1.821(3) ?
    C1A F3A . 1.318(3) ?
    C1A F2A . 1.336(3) ?
    C1A F1A . 1.337(3) ?
    O1S C1S . 1.411(3) ?
    O1S H1S . 0.8400 ?
    C1S H1S1 . 0.9800 ?
    C1S H1S2 . 0.9800 ?
    C1S H1S3 . 0.9800 ?
loop_
    _geom_angle_atom_site_label_1
    _geom_angle_atom_site_label_2
    _geom_angle_atom_site_label_3
    _geom_angle_site_symmetry_1
    _geom_angle_site_symmetry_3
    _geom_angle
    _geom_angle_publ_flag
    N5 Ni1 N5 2_666 . 180.0 ?
    N5 Ni1 N1 2_666 2_666 85.15(8) ?
    N5 Ni1 N1 . 2_666 94.85(8) ?
    N5 Ni1 N1 2_666 . 94.85(8) ?
    N5 Ni1 N1 . . 85.15(8) ?
    N1 Ni1 N1 2_666 . 180.00(11) ?
    N5 Ni1 N3 2_666 2_666 84.78(8) ?
    N5 Ni1 N3 . 2_666 95.22(8) ?
    N1 Ni1 N3 2_666 2_666 84.50(8) ?
    N1 Ni1 N3 . 2_666 95.50(8) ?
    N5 Ni1 N3 2_666 . 95.22(8) ?
    N5 Ni1 N3 . . 84.78(8) ?
    N1 Ni1 N3 2_666 . 95.50(8) ?
    N1 Ni1 N3 . . 84.50(8) ?
    N3 Ni1 N3 2_666 . 180.00(8) ?
    C1 N1 N2 . . 105.50(19) ?
    C1 N1 Ni1 . . 134.77(17) ?
    N2 N1 Ni1 . . 119.73(14) ?
    C3 N2 N1 . . 110.70(19) ?
    C3 N2 C10 . . 130.25(19) ?
    N1 N2 C10 . . 119.05(18) ?
    N1 C1 C2 . . 111.3(2) ?
    N1 C1 H1 . . 124.4 ?
    C2 C1 H1 . . 124.4 ?
    C3 C2 C1 . . 105.5(2) ?
    C3 C2 H2 . . 127.2 ?
    C1 C2 H2 . . 127.2 ?
    N2 C3 C2 . . 107.0(2) ?
    N2 C3 H3 . . 126.5 ?
    C2 C3 H3 . . 126.5 ?
    C4 N3 N4 . . 105.24(19) ?
    C4 N3 Ni1 . . 135.74(16) ?
    N4 N3 Ni1 . . 118.90(14) ?
    C6 N4 N3 . . 110.88(19) ?
    C6 N4 C10 . . 129.58(19) ?
    N3 N4 C10 . . 119.51(18) ?
    N3 C4 C5 . . 110.9(2) ?
    N3 C4 H4 . . 124.6 ?
    C5 C4 H4 . . 124.6 ?
    C6 C5 C4 . . 105.9(2) ?
    C6 C5 H5 . . 127.0 ?
    C4 C5 H5 . . 127.0 ?
    N4 C6 C5 . . 107.1(2) ?
    N4 C6 H6 . . 126.5 ?
    C5 C6 H6 . . 126.5 ?
    C7 N5 N6 . . 105.39(19) ?
    C7 N5 Ni1 . . 135.53(16) ?
    N6 N5 Ni1 . . 119.02(14) ?
    C9 N6 N5 . . 110.65(18) ?
    C9 N6 C10 . . 129.4(2) ?
    N5 N6 C10 . . 119.86(18) ?
    N5 C7 C8 . . 111.1(2) ?
    N5 C7 H7 . . 124.4 ?
    C8 C7 H7 . . 124.4 ?
    C9 C8 C7 . . 105.6(2) ?
    C9 C8 H8 . . 127.2 ?
    C7 C8 H8 . . 127.2 ?
    N6 C9 C8 . . 107.2(2) ?
    N6 C9 H9 . . 126.4 ?
    C8 C9 H9 . . 126.4 ?
    N6 C10 N4 . . 109.33(18) ?
    N6 C10 N2 . . 109.35(18) ?
    N4 C10 N2 . . 108.62(18) ?
    N6 C10 C11 . . 110.37(19) ?
    N4 C10 C11 . . 110.87(18) ?
    N2 C10 C11 . . 108.27(18) ?
    O1 C11 C10 . . 108.34(18) ?
    O1 C11 H11A . . 110.0 ?
    C10 C11 H11A . . 110.0 ?
    O1 C11 H11B . . 110.0 ?
    C10 C11 H11B . . 110.0 ?
    H11A C11 H11B . . 108.4 ?
    C11 O1 C12 . . 111.62(18) ?
    O1 C12 H12A . . 109.5 ?
    O1 C12 H12B . . 109.5 ?
    H12A C12 H12B . . 109.5 ?
    O1 C12 H12C . . 109.5 ?
    H12A C12 H12C . . 109.5 ?
    H12B C12 H12C . . 109.5 ?
    O3A S1A O1A . . 115.91(14) ?
    O3A S1A O2A . . 113.55(12) ?
    O1A S1A O2A . . 115.10(12) ?
    O3A S1A C1A . . 103.65(13) ?
    O1A S1A C1A . . 102.79(12) ?
    O2A S1A C1A . . 103.55(12) ?
    F3A C1A F2A . . 107.0(2) ?
    F3A C1A F1A . . 108.1(2) ?
    F2A C1A F1A . . 106.9(2) ?
    F3A C1A S1A . . 111.68(19) ?
    F2A C1A S1A . . 111.05(19) ?
    F1A C1A S1A . . 111.86(18) ?
    C1S O1S H1S . . 109.5 ?
    O1S C1S H1S1 . . 109.5 ?
    O1S C1S H1S2 . . 109.5 ?
    H1S1 C1S H1S2 . . 109.5 ?
    O1S C1S H1S3 . . 109.5 ?
    H1S1 C1S H1S3 . . 109.5 ?
    H1S2 C1S H1S3 . . 109.5 ?
loop_
    _geom_torsion_atom_site_label_1
    _geom_torsion_atom_site_label_2
    _geom_torsion_atom_site_label_3
    _geom_torsion_atom_site_label_4
    _geom_torsion_site_symmetry_1
    _geom_torsion_site_symmetry_2
    _geom_torsion_site_symmetry_3
    _geom_torsion_site_symmetry_4
    _geom_torsion
    _geom_torsion_publ_flag
    C1 N1 N2 C3 . . . . 0.1(3) ?
    Ni1 N1 N2 C3 . . . . 179.31(15) ?
    C1 N1 N2 C10 . . . . 179.7(2) ?
    Ni1 N1 N2 C10 . . . . -1.1(3) ?
    N2 N1 C1 C2 . . . . -0.2(3) ?
    Ni1 N1 C1 C2 . . . . -179.22(17) ?
    N1 C1 C2 C3 . . . . 0.2(3) ?
    N1 N2 C3 C2 . . . . 0.0(3) ?
    C10 N2 C3 C2 . . . . -179.5(2) ?
    C1 C2 C3 N2 . . . . -0.1(3) ?
    C4 N3 N4 C6 . . . . -0.4(3) ?
    Ni1 N3 N4 C6 . . . . 176.26(15) ?
    C4 N3 N4 C10 . . . . -178.5(2) ?
    Ni1 N3 N4 C10 . . . . -1.8(3) ?
    N4 N3 C4 C5 . . . . 0.1(3) ?
    Ni1 N3 C4 C5 . . . . -175.75(18) ?
    N3 C4 C5 C6 . . . . 0.2(3) ?
    N3 N4 C6 C5 . . . . 0.6(3) ?
    C10 N4 C6 C5 . . . . 178.4(2) ?
    C4 C5 C6 N4 . . . . -0.5(3) ?
    C7 N5 N6 C9 . . . . 0.5(3) ?
    Ni1 N5 N6 C9 . . . . -177.23(15) ?
    C7 N5 N6 C10 . . . . 177.1(2) ?
    Ni1 N5 N6 C10 . . . . -0.6(3) ?
    N6 N5 C7 C8 . . . . 0.1(3) ?
    Ni1 N5 C7 C8 . . . . 177.22(17) ?
    N5 C7 C8 C9 . . . . -0.6(3) ?
    N5 N6 C9 C8 . . . . -0.9(3) ?
    C10 N6 C9 C8 . . . . -177.1(2) ?
    C7 C8 C9 N6 . . . . 0.9(3) ?
    C9 N6 C10 N4 . . . . -124.2(2) ?
    N5 N6 C10 N4 . . . . 59.9(2) ?
    C9 N6 C10 N2 . . . . 117.0(2) ?
    N5 N6 C10 N2 . . . . -58.9(3) ?
    C9 N6 C10 C11 . . . . -2.0(3) ?
    N5 N6 C10 C11 . . . . -177.94(18) ?
    C6 N4 C10 N6 . . . . 124.2(2) ?
    N3 N4 C10 N6 . . . . -58.1(3) ?
    C6 N4 C10 N2 . . . . -116.5(2) ?
    N3 N4 C10 N2 . . . . 61.2(3) ?
    C6 N4 C10 C11 . . . . 2.3(3) ?
    N3 N4 C10 C11 . . . . -179.97(19) ?
    C3 N2 C10 N6 . . . . -120.8(2) ?
    N1 N2 C10 N6 . . . . 59.7(3) ?
    C3 N2 C10 N4 . . . . 120.0(2) ?
    N1 N2 C10 N4 . . . . -59.5(2) ?
    C3 N2 C10 C11 . . . . -0.5(3) ?
    N1 N2 C10 C11 . . . . -179.99(19) ?
    N6 C10 C11 O1 . . . . -61.4(2) ?
    N4 C10 C11 O1 . . . . 59.9(2) ?
    N2 C10 C11 O1 . . . . 178.97(18) ?
    C10 C11 O1 C12 . . . . -163.6(2) ?
    O3A S1A C1A F3A . . . . 177.87(19) ?
    O1A S1A C1A F3A . . . . 56.8(2) ?
    O2A S1A C1A F3A . . . . -63.4(2) ?
    O3A S1A C1A F2A . . . . -62.8(2) ?
    O1A S1A C1A F2A . . . . 176.2(2) ?
    O2A S1A C1A F2A . . . . 56.0(2) ?
    O3A S1A C1A F1A . . . . 56.6(2) ?
    O1A S1A C1A F1A . . . . -64.5(2) ?
    O2A S1A C1A F1A . . . . 175.33(18) ?
loop_
    _geom_hbond_atom_site_label_D
    _geom_hbond_atom_site_label_H
    _geom_hbond_atom_site_label_A
    _geom_hbond_site_symmetry_A
    _geom_hbond_distance_DH
    _geom_hbond_distance_HA
    _geom_hbond_distance_DA
    _geom_hbond_angle_DHA
    O1S H1S O2A . 0.84 1.96 2.782(3) 167.8
_shelx_hkl_checksum     5249
_shelx_hkl_file
;
  -1   0   0 49.1305  3.4298   6
  -1   0   0 47.6564  2.7138   3
  -1   0   0 51.4073  2.4941   5
  -1   0   0 55.1237  2.5474   2
  -1   0   0 54.1187  2.4334   9
   1   0   0 52.3133  2.8592   9
   1   0   0 53.6527  2.3505   1
   1   0   0 52.7488  2.2645   6
   1   0   0 54.5789  2.9808   5
   1   0   0 49.1317  1.7718   2
   1   0   0 50.1700  2.4385   3
  -2   0   0 189.001  10.247   3
  -2   0   0 191.400  10.052   6
  -2   0   0 181.934   6.983   2
  -2   0   0 201.845   7.022   9
  -2   0   0 212.968   8.999   5
   2   0   0 194.508  10.611   1
   2   0   0 200.523   7.530   3
   2   0   0 186.211   6.073   2
   2   0   0 197.978   6.771   5
   2   0   0 190.066   8.830   6
   2   0   0 186.846  10.472   9
  -3   0   0 875.052  27.322   3
  -3   0   0 876.510  25.312   5
  -3   0   0 916.983  28.181   9
  -3   0   0 861.346  28.304   2
  -3   0   0 900.043  35.477   6
   3   0   0 961.924  38.626   1
   3   0   0 897.438  22.945   5
   3   0   0 921.877  43.753   9
   3   0   0 959.322  22.566   6
   3   0   0 901.646  35.818   3
   3   0   0 893.035  26.655   2
  -4   0   0 -1.9334  1.2709   2
  -4   0   0 1.55502 2.94553   5
  -4   0   0 -0.6026  3.2080   3
  -4   0   0 -0.7247  3.1349   9
  -4   0   0 0.87594 3.43377   6
   4   0   0 1.42887 2.10350   6
   4   0   0 2.92908 3.35104   1
   4   0   0 1.42309 3.07349   3
   4   0   0 0.25435 3.27231   5
   4   0   0 -1.4614  4.0629   9
  -5   0   0 102.737   6.944   2
  -5   0   0 100.956   9.045   5
   5   0   0 95.0832  7.0595   6
   5   0   0 103.852   8.186   9
   5   0   0 114.473   8.511   4
   5   0   0 83.2673  9.5720   5
   5   0   0 96.4618 10.9160   1
   5   0   0 113.345   8.068   3
  -6   0   0 14.8451  2.3527   2
  -6   0   0 12.2949  5.1867   5
   6   0   0 4.80162 4.71892   6
   6   0   0 13.3121  5.8435   3
  -7   0   0 117.833   7.751   2
  -7   0   0 85.0092 11.4588   5
   7   0   0 113.710  13.367   3
   7   0   0 122.800  10.558   6
  -8   0   0 848.129  37.571   5
   8   0   0 854.969  49.576   3
   8   0   0 910.628  53.382   6
  -9   0   0 338.558  27.547   5
   9   0   0 311.689  25.627   8
   9   0   0 348.633  23.581   6
   9   0   0 351.879  26.208  10
   9   0   0 333.702  28.653   3
 -10   0   0  9.9989 10.3113   5
  10   0   0  9.1323 16.2028   3
  11  -1   0 -2.7557 24.0628   3
 -11   1   0 -1.8494 17.7965   5
  10  -1   0 -7.0176 10.4893  10
  10  -1   0 3.31918 9.60971   8
  10  -1   0 -26.510  13.843   6
  10  -1   0 19.6761 12.9491   3
 -10   1   0 -5.8718 12.2179   5
   9  -1   0 258.664  20.762   6
   9  -1   0 297.904  29.599   8
   9  -1   0 271.301  19.798  10
   9  -1   0 315.960  28.940   3
  -9   1   0 316.396  27.574   5
   8  -1   0 122.923  11.651   6
   8  -1   0 130.016  17.832   3
  -8   1   0 131.861  11.957   5
  -8   1   0 135.580   8.956   2
   7  -1   0 540.203  24.717   6
   7  -1   0 531.621  30.515   3
  -7   1   0 505.885  23.091   5
  -7   1   0 516.832  23.094   2
   6  -1   0 770.663  24.330   6
   6  -1   0 871.705  63.762   9
   6  -1   0 837.009  43.773   4
   6  -1   0 773.627  24.113   3
  -6   1   0 790.682  49.802   6
  -6   1   0 771.081  28.523   2
  -6   1   0 764.146  36.806   5
   5  -1   0 7.52937 3.53969   6
   5  -1   0 9.83580 3.74375   9
   5  -1   0 12.8318  4.6508   1
   5  -1   0 16.9578  4.4277   3
   5  -1   0 10.1258  5.1755   4
  -5   1   0 19.2649  2.8477   2
  -5   1   0 15.3717  4.8820   6
  -5   1   0 19.8688  5.8197   5
  -5   1   0 12.1846  4.1652   9
  -5   1   0 13.4293  4.9509   3
   4  -1   0 304.150  12.700   1
   4  -1   0 296.035  11.911   4
   4  -1   0 295.614  13.345   3
   4  -1   0 291.757  10.884   6
   4  -1   0 298.746  10.855   9
  -4   1   0 291.279  17.824   3
  -4   1   0 299.523  13.771   6
  -4   1   0 282.763  10.152   9
  -4   1   0 274.106   8.968   2
  -4   1   0 292.552  11.483   1
  -4   1   0 274.981   9.169   5
   3  -1   0 5785.44  212.93   3
   3  -1   0 5782.81  161.68   1
   3  -1   0 6071.54  195.99   6
   3  -1   0 5931.98  188.01   4
   3  -1   0 5899.31  232.93   9
  -3   1   0 5845.14  229.24   6
  -3   1   0 5865.94  157.82   1
  -3   1   0 5609.34  160.55   5
  -3   1   0 5808.52  180.89   3
  -3   1   0 5834.22  183.89   9
  -3   1   0 5721.15  202.74   2
   2  -1   0 16.4710  2.5327   6
   2  -1   0 17.4222  2.3734   1
   2  -1   0 15.5713  2.3153   3
   2  -1   0 19.3638  2.4241   9
   2  -1   0 16.5724  2.1529   4
  -2   1   0 13.3337  2.5604   1
  -2   1   0 13.4832  2.5461   6
  -2   1   0 12.5365  2.3372   4
  -2   1   0 15.6333  2.1323   9
  -2   1   0 21.7147  2.6263   3
   1  -1   0 7481.20  260.88   6
   1  -1   0 7387.13  185.04   1
  -1   1   0 7572.95  226.31   6
  -1   1   0 7422.87  231.10   1
   0  -1   0 2870.67   93.71   1
   0  -1   0 2928.08  115.38   7
   0  -1   0 2990.38  119.88   5
   0   1   0 2942.84  111.47   7
   0   1   0 3029.83   88.78   6
   0   1   0 3015.42  104.60   2
   0   1   0 2866.75  117.15   3
   0   1   0 2841.20  114.59   5
   0   1   0 2920.81  100.53   1
  -1  -1   0 3189.31  107.59   7
  -1  -1   0 3087.86  106.27   2
  -1  -1   0 3161.48  143.28   5
  -1  -1   0 3089.07  102.00   3
   1   1   0 3161.24   97.76   3
   1   1   0 3218.16   73.68   2
   1   1   0 3303.43  141.52   5
  -2  -1   0 846.937  28.496   2
  -2  -1   0 878.076  28.814   5
  -2  -1   0 846.025  40.975   3
   2   1   0 889.047  46.686   5
   2   1   0 859.319  25.797   2
   2   1   0 866.669  29.480   3
   2   1   0 906.738  18.805   6
   2   1   0 879.499  21.619   9
  -3  -1   0 11.4992  1.4872   2
  -3  -1   0 13.8548  3.8781   3
  -3  -1   0 9.93272 3.45588   5
   3   1   0 14.3921  2.3720   6
   3   1   0 17.5936  3.3164   3
   3   1   0 11.3804  2.1613   2
   3   1   0 13.6476  4.9787   9
   3   1   0 7.43992 3.59288   5
  -4  -1   0 94.8880  4.7147   2
  -4  -1   0 88.7783  8.4589   3
  -4  -1   0 98.6417  8.1855   5
   4   1   0 89.6100  7.4865   5
   4   1   0 77.1900  9.2071   9
   4   1   0 98.2135  7.8071   3
   4   1   0 97.4120  5.2206   2
   4   1   0 91.8134  6.3959   6
  -5  -1   0 76.3014  5.0064   2
  -5  -1   0 56.7151  7.1884   5
   5   1   0 65.5850  4.2216   2
   5   1   0 71.7236  9.8000   9
   5   1   0 72.4238  7.1159   3
   5   1   0 70.1826 16.0137   5
   5   1   0 76.8222  6.3641   6
  -6  -1   0 46.0433  8.6206   5
  -6  -1   0 39.4015  3.0933   2
   6   1   0 56.3651 12.2473   3
   6   1   0 45.0514  5.8886   6
  -7  -1   0 -0.4404  4.7251   5
   7   1   0 0.32952 7.30451   3
   7   1   0 5.15181 4.45311   6
  -8  -1   0 695.871  35.210   5
   8   1   0 698.714  41.083   6
   8   1   0 676.588  43.008   8
   8   1   0 669.616  40.969   3
   8   1   0 687.920  41.338  10
  -9  -1   0 -4.8423 12.7953   5
   9   1   0 -0.3630 11.4104   3
 -10  -1   0 14.2608 11.9592   5
 -10  -1   0 10.9468 12.4154   7
  10   1   0  1.5259 13.3453   3
  11  -2   0 -25.293  21.468  10
  11  -2   0 -2.3802 18.8773   6
  11  -2   0 -0.2446 13.1687   3
  11  -2   0 -30.536  17.578   8
 -11   2   0  5.6298 14.3306   5
  10  -2   0 109.535  18.024   8
  10  -2   0 91.4538 16.6725  10
  10  -2   0 128.825  24.017   3
  10  -2   0 82.2603 19.7469   6
 -10   2   0 137.915  17.308   5
   9  -2   0 36.8897 11.1585   6
   9  -2   0 46.8575 12.6631   3
  -9   2   0 64.3395 13.9198   5
   8  -2   0 1.55229 9.11578   6
   8  -2   0 -0.7693  6.4947   3
  -8   2   0 -1.1653  3.8140   2
  -8   2   0 -2.0932  5.7388   5
   7  -2   0 1841.69   94.76   4
   7  -2   0 1822.40  108.90   9
   7  -2   0 1828.01   45.51   3
   7  -2   0 1772.22   60.38   6
  -7   2   0 1761.76   75.48   9
  -7   2   0 1750.49   56.63   5
  -7   2   0 1803.04   48.52   2
   6  -2   0 38.9832  5.5659   4
   6  -2   0 30.2402  7.8016   6
   6  -2   0 39.0147  6.5756   9
   6  -2   0 37.1122  6.9270   3
  -6   2   0 34.5960  6.0237   1
  -6   2   0 41.6453  5.3216   9
  -6   2   0 48.0930  5.1856   2
  -6   2   0 38.3419  6.2075   5
   5  -2   0 200.898  11.286   1
   5  -2   0 226.272  10.370   4
   5  -2   0 185.380  10.935   6
   5  -2   0 194.216  11.081   9
   5  -2   0 226.062  11.579   3
  -5   2   0 216.657   7.812   2
  -5   2   0 214.481   9.499   5
  -5   2   0 211.842   9.744   9
  -5   2   0 219.398  15.993   6
  -5   2   0 190.829  12.418   3
  -5   2   0 203.087  11.980   1
   4  -2   0 3486.46   85.51   1
   4  -2   0 3455.58   70.29   3
   4  -2   0 3607.89   67.13   6
   4  -2   0 3534.79  101.92   4
   4  -2   0 3465.58  122.66   9
  -4   2   0 3652.61   84.47   6
  -4   2   0 3506.35   73.50   9
  -4   2   0 3644.78  120.44   3
  -4   2   0 3624.75   73.78   4
  -4   2   0 3476.07   81.01   1
   3  -2   0 70.4262  5.2364   4
   3  -2   0 60.9695  4.2335   9
   3  -2   0 55.4250  5.3682   1
   3  -2   0 64.6957  3.8327   3
   3  -2   0 69.1718  5.8928   6
  -3   2   0 65.3917  5.7564   6
  -3   2   0 62.3759  4.2526   9
  -3   2   0 63.7322  4.1182   1
  -3   2   0 61.4959  4.1127   4
  -3   2   0 64.1926  4.8248   3
   2  -2   0 1941.38   72.89   3
   2  -2   0 1992.23   53.52   4
   2  -2   0 1931.22   73.42   1
   2  -2   0 1996.19   84.78   6
  -2   2   0 2059.37   64.63   1
  -2   2   0 2036.66   80.06   3
  -2   2   0 2057.77   62.97   6
  -2   2   0 2060.22   63.02   9
  -2   2   0 2129.28   69.24   4
   1  -2   0 1514.57   45.95   1
   1  -2   0 1514.04   45.37   6
   1  -2   0 1402.57   38.15   3
   1  -2   0 1491.27   54.81   7
  -1   2   0 1526.43   57.30   1
  -1   2   0 1560.03   43.70   6
  -1   2   0 1486.79   41.36   7
  -1   2   0 1494.48   50.25   4
  -1   2   0 1497.16   61.00   3
   0  -2   0 1336.68   44.75   6
   0  -2   0 1310.83   43.74   8
   0  -2   0 1319.55   44.54   5
   0  -2   0 1269.35   54.66   3
   0  -2   0 1257.46   40.76  10
   0  -2   0 1312.32   44.03   7
   0  -2   0 1261.91   57.16   1
   0   2   0 1261.55   71.12   5
   0   2   0 1279.88   25.81   7
   0   2   0 1300.18   58.81   2
   0   2   0 1384.86   43.82   6
   0   2   0 1293.24   42.61   1
   0   2   0 1350.14   39.07   3
  -1  -2   0 1371.24   44.99   7
  -1  -2   0 1396.74   44.12   5
  -1  -2   0 1312.12   57.62   3
  -1  -2   0 1360.20   46.46   2
   1   2   0 1380.99   30.89   2
   1   2   0 1456.17   37.56   6
   1   2   0 1358.44   56.50   5
   1   2   0 1326.89   45.57   1
   1   2   0 1392.80   48.85   3
   1   2   0 1375.39   43.01   7
  -2  -2   0 194.317   9.314   7
  -2  -2   0 208.323  12.839   3
  -2  -2   0 228.045  10.949   5
  -2  -2   0 206.382   7.258   2
   2   2   0 202.577   8.191   3
   2   2   0 205.272   7.908   2
   2   2   0 197.885   9.956   5
   2   2   0 213.254   7.122   6
  -3  -2   0 48.5234  3.5082   2
  -3  -2   0 43.3258  5.7414   3
  -3  -2   0 55.3574  6.8535   7
  -3  -2   0 51.7847  5.8298   5
   3   2   0 54.9440  8.4068   9
   3   2   0 43.5426  4.3606   2
   3   2   0 45.4078  3.8895   6
   3   2   0 35.8746  6.3641   5
   3   2   0 50.4443  9.5072   3
  -4  -2   0 29.0928  5.9687   3
  -4  -2   0 27.2726  3.4046   2
  -4  -2   0 32.8853  5.6511   7
  -4  -2   0 31.4575  5.2437   5
   4   2   0 29.9563  6.0543   3
   4   2   0 10.2276  5.6313   5
   4   2   0 18.7061  3.3002   6
   4   2   0 20.9081  3.4739   2
   4   2   0 9.24932 6.24259   9
  -5  -2   0 13.6040  2.4022   2
  -5  -2   0 12.2378  4.8515   5
  -5  -2   0 7.98184 7.03092   7
   5   2   0 4.40744 2.86164   2
   5   2   0 10.0115  3.7430   6
   5   2   0 10.6933  4.6799   3
  -6  -2   0 -2.0829  7.0638   7
  -6  -2   0 4.59681 2.49997   2
  -6  -2   0 3.83442 8.41457   5
   6   2   0 2.75505 6.23695   3
   6   2   0 -4.8708  4.5041   6
   6   2   0 5.27706 4.57268   8
   6   2   0 4.88134 4.26637  10
   6   2   0 0.97585 2.61098   2
  -7  -2   0 53.1883  9.8426   7
  -7  -2   0 48.0857 10.1257   5
   7   2   0 40.5820  7.6322   6
   7   2   0 36.9687  8.3079  10
   7   2   0 53.5007 13.3521   3
   7   2   0 33.5133  6.7663   8
  -8  -2   0 43.2133  9.9863   7
  -8  -2   0 40.8013 14.7101   5
   8   2   0 22.6024 12.5997   3
  -9  -2   0 61.6777 16.9221   5
  -9  -2   0 49.4484 18.7626   7
   9   2   0 30.5230 13.9615   3
 -10  -2   0 169.783  29.726   5
 -10  -2   0 155.012  27.148   7
  10   2   0 123.581  24.089   3
  11  -3   0 131.557  19.114  10
  11  -3   0 115.189  19.893   6
  11  -3   0 148.563  25.392   8
  11  -3   0 168.160  22.526   3
 -11   3   0 180.315  26.582   5
  10  -3   0 55.6915 13.4212   6
  10  -3   0 44.4680 12.6728  10
  10  -3   0 44.4821 12.9916   8
  10  -3   0 80.7012 19.1236   3
 -10   3   0 82.0110 15.0744   5
   9  -3   0 -5.9715 12.0503   3
   9  -3   0 -0.2768 12.3761   6
  -9   3   0 12.0661  8.2611   5
   8  -3   0 453.046  26.889   6
   8  -3   0 532.591  37.714   3
  -8   3   0 479.090  36.734   9
  -8   3   0 492.137  22.183   5
  -8   3   0 531.606  17.315   2
  -8   3   0 476.795  25.906   1
   7  -3   0 32.1112  6.9157   6
   7  -3   0 28.9938  7.6802   4
   7  -3   0 40.5123  8.6617   3
  -7   3   0 22.0009  6.9323   9
  -7   3   0 37.4333  7.3036   1
  -7   3   0 44.0679  5.5136   2
  -7   3   0 37.4049  8.2282   5
   6  -3   0 446.957  16.442   6
   6  -3   0 449.057  20.099   4
   6  -3   0 416.452  18.914   3
   6  -3   0 429.366  16.102   9
  -6   3   0 431.912  20.853   9
  -6   3   0 404.148  19.425   1
  -6   3   0 442.856  17.820   2
   5  -3   0 1363.38   79.05   1
   5  -3   0 1428.58   37.00   9
   5  -3   0 1437.63   33.30   6
   5  -3   0 1374.80   43.68   4
   5  -3   0 1408.47   33.11   3
  -5   3   0 1398.28   35.85   4
  -5   3   0 1375.09   68.79   6
  -5   3   0 1433.71   38.94   1
  -5   3   0 1448.38   57.25   3
  -5   3   0 1390.89   51.77   9
   4  -3   0 543.849  16.619   6
   4  -3   0 536.573  23.306   1
   4  -3   0 511.391  22.327   3
   4  -3   0 563.619  23.505   4
  -4   3   0 545.455  21.719   6
  -4   3   0 534.034  22.229   4
  -4   3   0 531.106  22.177   1
  -4   3   0 521.356  16.551   9
  -4   3   0 537.463  20.708   3
   3  -3   0 119.219   7.860   1
   3  -3   0 120.278   6.740   4
   3  -3   0 136.631   7.070   6
   3  -3   0 129.723   6.704   3
  -3   3   0 128.409   6.063   3
  -3   3   0 125.765   8.041   6
  -3   3   0 142.003   8.454   1
  -3   3   0 131.714   6.602   4
  -3   3   0 130.677   5.689   9
   2  -3   0 320.036  13.256   3
   2  -3   0 333.723  14.734   1
   2  -3   0 332.381  16.585   6
  -2   3   0 343.032  10.131   4
  -2   3   0 337.487   9.454   3
  -2   3   0 340.847  15.342   7
  -2   3   0 330.918  11.695   1
  -2   3   0 341.944  20.972   6
   1  -3   0 1000.90   28.62   7
   1  -3   0 993.147  36.946   1
   1  -3   0 923.570  29.970   6
  -1   3   0 996.224  39.535   5
  -1   3   0 992.889  38.745   7
  -1   3   0 1072.40   42.68   2
  -1   3   0 996.056  29.246   1
  -1   3   0 989.629  28.712   6
   0  -3   0 268.351  11.148   3
   0  -3   0 254.722  11.870   5
   0  -3   0 264.712   8.635  10
   0  -3   0 252.803   9.365   6
   0  -3   0 264.989  10.384   8
   0  -3   0 258.799  15.280   7
   0  -3   0 248.814   9.058   1
   0   3   0 263.772  17.029   7
   0   3   0 251.375  13.082   5
   0   3   0 259.050   7.309   3
   0   3   0 261.115  10.592   1
   0   3   0 275.535  16.933   2
   0   3   0 278.675   8.711   6
  -1  -3   0 284.776  12.778   3
  -1  -3   0 286.820   7.302   8
  -1  -3   0 302.854  12.889   7
  -1  -3   0 316.820  14.813   5
  -1  -3   0 297.154   7.469  10
   1   3   0 291.741   7.581   6
   1   3   0 292.831  14.643   7
   1   3   0 300.677  11.946   2
   1   3   0 296.945  10.749   1
   1   3   0 284.926  10.636   3
   1   3   0 287.974  12.223   5
  -2  -3   0 248.298  10.555   3
  -2  -3   0 280.337  12.477   7
  -2  -3   0 268.979  10.456   2
  -2  -3   0 269.497  11.839   5
   2   3   0 248.249  11.033   3
   2   3   0 232.628  10.574   2
   2   3   0 242.698   7.187   1
   2   3   0 254.396  14.632   5
   2   3   0 260.608  11.485   7
  -3  -3   0 576.521  23.271   5
  -3  -3   0 548.180  21.572   7
  -3  -3   0 560.711  23.390   2
  -3  -3   0 534.157  23.666   3
   3   3   0 575.470  24.856   5
   3   3   0 581.773  22.903   9
   3   3   0 563.339  17.141   8
   3   3   0 597.483  15.667   8
   3   3   0 584.497  15.803  10
   3   3   0 575.086  16.934  10
   3   3   0 588.977  15.374   6
   3   3   0 596.343  24.621   3
   3   3   0 548.602  17.345   2
  -4  -3   0 408.057  18.205   7
  -4  -3   0 402.825  17.334   2
  -4  -3   0 444.404  19.669   5
   4   3   0 443.993  21.349   3
   4   3   0 434.002  17.916   6
   4   3   0 453.607  14.464  10
   4   3   0 398.854  18.299   2
   4   3   0 440.551  14.189   8
  -5  -3   0 10.4330  6.8189   7
  -5  -3   0 0.11740 5.07935   5
   5   3   0 7.05276 4.02388   2
   5   3   0 3.22742 2.25763  10
   5   3   0 3.20005 2.84296   8
   5   3   0 7.14039 5.78778   3
   5   3   0 1.90213 2.65568   6
  -6  -3   0 549.505  23.707   7
  -6  -3   0 547.124  24.796   5
   6   3   0 551.350  30.765  10
   6   3   0 537.275  30.840   6
   6   3   0 520.545  29.042   8
   6   3   0 523.276  23.925   3
  -7  -3   0 1020.15   52.42   5
  -7  -3   0 986.687  46.345   7
   7   3   0 1105.58   57.38   3
  -8  -3   0  2.6393 11.7625   5
  -8  -3   0 1.08655 9.01255   7
   8   3   0 21.5084 15.4852   3
  -9  -3   0 183.123  20.562   5
  -9  -3   0 137.635  21.382   7
   9   3   0 112.473  20.765   3
  11  -4   0 205.412  23.309   3
  11  -4   0 151.193  30.227   8
  11  -4   0 148.329  27.469   6
  11  -4   0 117.764  26.739  10
 -11   4   0 201.573  26.506   5
  10  -4   0  7.6179 11.6300   6
  10  -4   0 -7.1235 12.0311   8
  10  -4   0  9.1944 13.4070   3
  10  -4   0  7.6907 11.2806  10
 -10   4   0  7.5142 12.5096   5
   9  -4   0 15.6399 11.9203   3
   9  -4   0 -3.0118 12.1580   6
  -9   4   0  3.9898 12.7782   1
  -9   4   0 7.36346 9.03292   5
  -9   4   0 4.34644 6.55282   2
   8  -4   0 258.574  20.647   3
   8  -4   0 194.136  17.398   6
  -8   4   0 277.866  18.997   2
  -8   4   0 224.757  16.766   9
  -8   4   0 235.023  20.166   1
  -8   4   0 260.207  19.776   5
   7  -4   0 125.491  10.816   4
   7  -4   0 139.929  12.209   3
   7  -4   0 129.712  11.501   6
  -7   4   0 102.899   9.970   9
  -7   4   0 128.318  14.988   1
  -7   4   0 142.153  10.418   2
   6  -4   0 589.684  20.809   3
   6  -4   0 594.038  24.341   4
   6  -4   0 589.822  23.037   6
  -6   4   0 602.147  23.890   1
  -6   4   0 567.849  26.439   4
  -6   4   0 591.401  25.713   9
  -6   4   0 566.347  32.435   3
   5  -4   0 292.970  12.726   6
   5  -4   0 306.183  11.114   3
   5  -4   0 336.437  12.011   4
  -5   4   0 310.280  15.594   1
  -5   4   0 309.620  11.918   4
  -5   4   0 314.285  12.416   9
  -5   4   0 295.871  18.344   3
   4  -4   0 120.781   5.709   3
   4  -4   0 127.440   6.456   4
   4  -4   0 134.235   9.972   6
   4  -4   0 128.784  10.756   1
  -4   4   0 120.944   6.056   4
  -4   4   0 139.895   8.523   3
  -4   4   0 131.979   7.567   9
  -4   4   0 129.136  10.008   1
  -4   4   0 119.211  10.505   7
  -4   4   0 104.857  10.304   6
   3  -4   0 0.77269 3.21565   1
   3  -4   0 7.70849 1.65568   3
   3  -4   0 7.87470 2.23000   4
   3  -4   0 16.4616  5.4090   6
  -3   4   0 5.44236 4.05395   7
  -3   4   0 7.29139 3.50890   1
  -3   4   0 11.1104  3.2924   4
  -3   4   0 8.51723 4.01792   6
  -3   4   0 7.52146 1.68033   3
   2  -4   0 717.279  22.224   1
   2  -4   0 681.590  20.110   6
   2  -4   0 706.535  15.598   7
  -2   4   0 711.096  20.094   1
  -2   4   0 725.138  21.166   7
  -2   4   0 719.929  18.199   5
  -2   4   0 735.490  27.704   2
  -2   4   0 678.967  21.908   4
  -2   4   0 734.959  26.294   6
   1  -4   0 112.195   7.448   1
   1  -4   0 113.071   6.142   6
   1  -4   0 102.429   7.992   7
  -1   4   0 115.442   7.127   7
  -1   4   0 106.024   5.196   6
  -1   4   0 112.196   7.738   2
  -1   4   0 103.885   9.160   5
  -1   4   0 107.916   5.941   1
   0  -4   0 683.183  26.058   1
   0  -4   0 693.895  22.646   6
   0  -4   0 688.317  27.753   3
   0  -4   0 691.743  23.997  10
   0  -4   0 720.404  28.547   7
   0  -4   0 689.469  28.729   5
   0  -4   0 695.652  27.103   8
   0   4   0 723.887  21.549   1
   0   4   0 710.873  26.589   7
   0   4   0 697.748  20.032   3
   0   4   0 708.827  21.687   2
   0   4   0 698.515  28.163   5
   0   4   0 774.487  21.744   6
  -1  -4   0 7.79093 1.69460   8
  -1  -4   0 16.3902  6.0074   7
  -1  -4   0 5.67218 4.31121   5
  -1  -4   0 9.35032 1.64269  10
  -1  -4   0 9.89707 1.58433   6
  -1  -4   0 10.3291  2.4225   3
   1   4   0 6.32055 1.31924   6
   1   4   0 12.7385  4.7733   5
   1   4   0 6.37053 2.09101   3
   1   4   0 10.5413  5.4659   2
   1   4   0 3.11583 3.25435   7
  -2  -4   0 567.383  17.437   5
  -2  -4   0 588.660  27.584   3
  -2  -4   0 581.525  20.307   7
   2   4   0 584.565  17.497   3
   2   4   0 570.482  29.160   7
   2   4   0 603.896  32.305   2
   2   4   0 564.256  23.580   5
   2   4   0 588.655  20.104   1
  -3  -4   0 1053.63   70.37   3
  -3  -4   0 1146.67   31.55   7
  -3  -4   0 1138.59   34.88   5
   3   4   0 1227.38   47.63   3
   3   4   0 1212.67   41.49   1
   3   4   0 1102.51   32.00   2
  -4  -4   0 1360.26   41.17   5
  -4  -4   0 1330.65   49.01   7
   4   4   0 1489.90   48.68   3
   4   4   0 1365.76   90.75   2
  -5  -4   0 46.6030  8.7566   7
  -5  -4   0 54.1309 10.9079   5
   5   4   0 52.9651  8.9460   3
   5   4   0 50.2095  8.6727   2
  -6  -4   0 278.118  19.358   7
  -6  -4   0 263.151  19.220   5
   6   4   0 272.460  20.218   3
  -7  -4   0 33.2425 11.2555   5
   7   4   0 26.0698 12.0571   3
  -8  -4   0 31.9248 16.4401   5
  -8  -4   0 36.7864 14.8569   7
   8   4   0 38.6746 21.2476   3
  -9  -4   0 18.7233 15.5930   5
  -9  -4   0  3.8059 15.7633   7
   9   4   0 17.8705 17.6433   3
  11  -5   0  4.2340 19.7257  10
  11  -5   0 -3.7008 12.3466   6
  11  -5   0 10.8620 20.0220   8
  11  -5   0 -8.7518 18.1505   3
 -11   5   0 -1.5667 10.7536   5
  10  -5   0 -4.8591 15.0189   3
  10  -5   0 -7.2534 12.0283  10
  10  -5   0  2.5040 12.9321   6
  10  -5   0 -4.2759 11.2839   8
 -10   5   0 -0.4823  8.8755   5
 -10   5   0  4.3321 10.4504   1
   9  -5   0 18.6436  9.2715   3
   9  -5   0 25.6615 10.3760   6
  -9   5   0 29.8509  8.5866   2
  -9   5   0 21.0252 13.1670   5
  -9   5   0 28.0004 12.4439   1
   8  -5   0 5.67010 7.06254   6
   8  -5   0 9.84319 6.36200   3
  -8   5   0 -11.966   9.446   1
  -8   5   0 -1.2334  6.3385   9
  -8   5   0 7.39304 7.84438   2
   7  -5   0 46.2486 10.1337   6
   7  -5   0 77.9494  9.4757   4
   7  -5   0 56.7295  8.6423   3
  -7   5   0 61.8568  7.8985   9
  -7   5   0 58.9822  7.5250   4
  -7   5   0 57.9180  9.3804   1
   6  -5   0 378.395  19.685   4
   6  -5   0 361.787  16.333   3
   6  -5   0 353.453  16.903   6
  -6   5   0 399.864  27.081   3
  -6   5   0 414.913  20.185   1
  -6   5   0 390.597  22.331   4
  -6   5   0 363.755  15.405   9
   5  -5   0 107.812  10.709   6
   5  -5   0 114.829   7.121   4
   5  -5   0 121.061   7.939   3
  -5   5   0 108.182   6.719   4
  -5   5   0 104.197   8.819   1
  -5   5   0 90.9717  8.5765   3
  -5   5   0 105.886   8.830   9
   4  -5   0 86.8033  6.3296   3
   4  -5   0 108.260   8.620   6
  -4   5   0 96.9810  6.9474   9
  -4   5   0 112.788  12.704   7
  -4   5   0 93.7604  5.8379   4
  -4   5   0 103.243   6.951   3
  -4   5   0 114.146   8.770   1
   3  -5   0 153.851   6.385   3
   3  -5   0 153.566  11.547   6
   3  -5   0 170.231  12.555   1
  -3   5   0 157.311   8.956   1
  -3   5   0 153.615  13.384   7
  -3   5   0 148.236   7.112   3
  -3   5   0 156.428  12.117   6
  -3   5   0 167.446  13.197   2
  -3   5   0 156.817   7.944   4
   2  -5   0 585.915  16.118   7
   2  -5   0 586.211  31.692   1
   2  -5   0 622.387  14.937   6
  -2   5   0 615.371  33.876   2
  -2   5   0 593.066  15.945   4
  -2   5   0 618.052  31.752   5
  -2   5   0 610.190  27.478   7
  -2   5   0 593.063  19.927   6
  -2   5   0 598.762  18.732   1
   1  -5   0 1218.53   51.54   1
   1  -5   0 1268.69   31.38   7
   1  -5   0 1227.54   46.60   6
   1  -5   0 1272.50   33.67  10
   1  -5   0 1238.18   35.63   8
  -1   5   0 1245.88   26.26   1
  -1   5   0 1282.12   63.33   2
  -1   5   0 1285.23   49.81   7
  -1   5   0 1368.01   31.53   6
  -1   5   0 1216.53   70.19   5
   0  -5   0 371.851  20.146   7
   0  -5   0 343.861   8.481   3
   0  -5   0 356.615  13.620   8
   0  -5   0 364.488  14.337  10
   0  -5   0 332.928  13.343   5
   0  -5   0 347.576  24.192   1
   0  -5   0 356.700  10.593   6
   0   5   0 345.221  22.195   7
   0   5   0 393.296  22.360   2
   0   5   0 361.563  10.818   3
   0   5   0 380.536  11.349   6
   0   5   0 355.772  13.650   1
   0   5   0 356.969  22.578   5
  -1  -5   0 43.8418  3.0843  10
  -1  -5   0 39.8888  3.4076   6
  -1  -5   0 26.7351  7.8991   7
  -1  -5   0 47.3597  9.6226   5
  -1  -5   0 42.4636  4.7716   3
  -1  -5   0 36.8833  2.7008   8
   1   5   0 34.7430  5.3035   1
   1   5   0 41.5947  4.4114   3
   1   5   0 27.4385  6.8910   2
  -2  -5   0 532.598  18.623   3
  -2  -5   0 500.747  26.046   7
  -2  -5   0 526.109  20.394   5
   2   5   0 494.358  27.448   2
   2   5   0 512.232  20.545   1
   2   5   0 527.454  16.908   3
  -3  -5   0 1403.29   41.30   7
  -3  -5   0 1401.49   96.70   3
  -3  -5   0 1505.11   44.98   5
   3   5   0 1154.78   63.52   2
   3   5   0 1490.70   41.47   3
   3   5   0 1451.69   55.24   1
  -4  -5   0 21.2126 10.9740   5
  -4  -5   0 22.1719  7.7014   7
   4   5   0 11.9827  6.9518   2
   4   5   0 11.2639  7.4558   3
   4   5   0 8.50371 5.05560   1
  -5  -5   0 -2.9397  7.0674   7
  -5  -5   0  9.0212 10.2642   5
   5   5   0 -0.1304  8.7930   1
   5   5   0 4.91557 8.14068   3
  -6  -5   0 11.6763  9.4216   5
  -6  -5   0 6.07430 8.47931   7
   6   5   0 -2.4648 13.2524   3
   6   5   0 -5.6148  6.9525   1
  -7  -5   0 30.1784 12.4691   7
  -7  -5   0 29.5138 11.8475   5
   7   5   0 16.9382 15.2249   3
  -8  -5   0 84.7912 18.2178   7
  -8  -5   0 64.3788 17.6484   5
   8   5   0 82.0967 21.1316   3
  11  -6   0  8.5092 16.4183   8
  11  -6   0 20.1474 24.6556   6
  11  -6   0 -16.627  18.923  10
 -11   6   0 -35.613  19.418   1
 -11   6   0 -5.7704 12.4044   5
  10  -6   0 44.0812 21.6338   8
  10  -6   0 73.0686 17.7870   6
  10  -6   0 72.6399 22.8604  10
  10  -6   0 78.4837 18.2294   3
 -10   6   0 78.7048 16.3782   1
 -10   6   0 118.286  15.713   5
   9  -6   0 200.849  21.695   6
   9  -6   0 218.939  24.332   3
  -9   6   0 197.156  22.114   1
  -9   6   0 211.873  21.662   2
   8  -6   0 102.874  18.984   6
   8  -6   0 106.499  11.813   3
  -8   6   0 93.4775 13.5090   1
   7  -6   0 382.589  25.419   6
   7  -6   0 381.854  19.116   3
  -7   6   0 385.641  23.145   4
  -7   6   0 393.466  19.855   9
  -7   6   0 389.026  25.651   1
   6  -6   0 5.62378 5.11628   4
   6  -6   0 -4.9946  6.6505   6
   6  -6   0 -1.3517  4.4135   3
  -6   6   0 8.21285 6.40765   3
  -6   6   0 -0.6703  4.1349   4
  -6   6   0 10.9835  8.6011   1
  -6   6   0 4.62430 3.80615   9
   5  -6   0 310.291  13.766   3
   5  -6   0 340.531  17.730   6
  -5   6   0 284.104  17.946   4
  -5   6   0 331.148  18.676   1
  -5   6   0 337.119  17.079   3
  -5   6   0 345.346  17.531   9
   4  -6   0 244.066   8.559   3
   4  -6   0 259.524  16.062   6
  -4   6   0 244.791  13.087   4
  -4   6   0 265.283  17.253   1
  -4   6   0 249.228   9.602   3
   3  -6   0 52.3640  8.4180   6
  -3   6   0 66.5685  9.1257   1
  -3   6   0 50.8241  5.2232   4
  -3   6   0 41.1133  8.9729   6
   2  -6   0 1536.37   35.53   7
   2  -6   0 1549.08   32.64   6
   2  -6   0 1607.63   47.94  10
   2  -6   0 1556.25   43.83   8
  -2   6   0 1624.63   67.57   6
  -2   6   0 1627.71   42.23   1
  -2   6   0 1571.51   34.37   4
   1  -6   0 201.814  15.306   7
   1  -6   0 192.530   9.299  10
   1  -6   0 199.146   9.694   8
   1  -6   0 212.952   8.789   6
  -1   6   0 193.809  11.615   1
  -1   6   0 208.156  11.505   6
   0  -6   0 241.453   9.831  10
   0  -6   0 253.914   9.645   6
   0  -6   0 255.917  13.844   7
   0  -6   0 241.619   9.053   8
   0  -6   0 241.501   9.458   3
   0  -6   0 261.898  15.990   5
   0   6   0 225.135  11.520   3
   0   6   0 210.552  10.451   1
   0   6   0 240.741  12.933   6
  -1  -6   0 232.299  18.254   7
  -1  -6   0 213.282   9.627   3
  -1  -6   0 217.959   9.902   8
  -1  -6   0 220.827  14.271   5
  -1  -6   0 224.494  10.780  10
  -1  -6   0 219.467   6.869   6
   1   6   0 224.851  13.513   3
   1   6   0 224.350  13.104   1
  -2  -6   0 389.509  21.955   7
  -2  -6   0 405.727  19.988   3
  -2  -6   0 427.049  23.186   5
   2   6   0 466.223  19.397   3
   2   6   0 483.595  24.741   1
  -3  -6   0 329.526  21.398   7
  -3  -6   0 362.380  22.612   5
   3   6   0 301.221  17.644   3
   3   6   0 374.385  18.922   1
  -4  -6   0 5.31331 7.81350   7
  -4  -6   0 9.09289 8.19791   5
   4   6   0 -1.5986  5.8918   1
   4   6   0 2.93769 5.99120   3
  -5  -6   0 9.31567 9.95777   7
  -5  -6   0 0.49553 8.41648   5
   5   6   0 -9.6409 10.2397   1
   5   6   0 -4.5071  9.5262   3
  -6  -6   0 15.5195 10.7543   7
  -6  -6   0 31.8668 17.6934   5
   6   6   0  5.6009 10.6434   3
   6   6   0 3.45429 9.91865   1
  -7  -6   0 88.5160 21.5474   7
  -7  -6   0 63.9870 19.6029   5
   7   6   0 113.863  17.484   1
   7   6   0 89.6091 18.3844   3
  10  -7   0 -9.0458 13.3546   8
  10  -7   0 11.1929 13.9517  10
  10  -7   0  2.2587 12.3606   6
 -10   7   0  8.1840 18.7334   1
 -10   7   0 -2.6191 17.0750   5
   9  -7   0 67.6936 15.1472  10
   9  -7   0 86.4910 15.2809   3
   9  -7   0 60.5796 14.1460   6
   9  -7   0 76.1432 16.4845   8
  -9   7   0 62.1921 17.7723   1
   8  -7   0 131.083  17.580   6
   8  -7   0 160.217  16.339   3
  -8   7   0 132.579  19.481   1
   7  -7   0 32.8263 10.3159   6
   7  -7   0 41.5938  8.1785   3
  -7   7   0 23.1635  8.7724   1
   6  -7   0 2.78448 2.99695   3
   6  -7   0 -5.6112  9.1292   6
  -6   7   0 -0.7537  3.3668   4
  -6   7   0 -2.7658  5.0738   9
  -6   7   0 9.12066 7.59074   1
   5  -7   0 901.378  33.553   3
   5  -7   0 885.788  38.604   6
  -5   7   0 919.505  37.083   1
  -5   7   0 892.945  46.390   4
  -5   7   0 899.473  46.287   9
   4  -7   0 251.312  15.361   6
  -4   7   0 252.181  16.689   4
  -4   7   0 236.519  13.897   1
   3  -7   0 6.07700 6.19651   7
   3  -7   0 19.0219  5.4126   8
   3  -7   0 21.6524  7.3476   6
   3  -7   0 17.1950  5.7217  10
  -3   7   0 15.6422  6.1894   4
  -3   7   0 4.70415 7.59433   1
   2  -7   0 442.205  20.298   7
   2  -7   0 418.892  17.062  10
   2  -7   0 423.511  16.874   8
   2  -7   0 437.381  18.842   6
  -2   7   0 432.882  17.026   4
  -2   7   0 425.602  20.800   1
  -2   7   0 433.546  30.447   6
   1  -7   0 10.4600  6.9729   7
   1  -7   0 0.58317 3.33006  10
   1  -7   0 -1.0362  4.1915   6
   1  -7   0 1.80995 2.92218   8
  -1   7   0 -5.6593  4.2253   1
  -1   7   0 -7.8491  3.7264   6
   0  -7   0 60.1696  5.9134   8
   0  -7   0 59.4392 10.1754   5
   0  -7   0 57.8239  5.3984  10
   0  -7   0 61.4496  4.7666   3
   0  -7   0 44.0134  8.9646   7
   0  -7   0 60.9265  6.0819   6
   0   7   0 52.3663  4.6919   3
   0   7   0 55.0674  8.1846   1
  -1  -7   0 284.980  15.322  10
  -1  -7   0 285.841  15.727   8
  -1  -7   0 263.960  19.098   3
  -1  -7   0 277.846  18.589   5
  -1  -7   0 256.708  17.316   7
   1   7   0 287.142  16.720   1
   1   7   0 262.035  12.290   3
  -2  -7   0 122.288  13.586   5
  -2  -7   0 142.875  13.802   7
   2   7   0 135.684  12.183   1
   2   7   0 118.860  10.062   3
  -3  -7   0 256.260  20.375   7
  -3  -7   0 276.535  22.746   5
   3   7   0 251.496  17.820   3
   3   7   0 304.595  19.185   1
  -4  -7   0 75.2180 16.6285   5
  -4  -7   0 37.2947 15.1777   7
   4   7   0 71.3552 12.3240   3
   4   7   0 88.6746 14.1640   1
  -5  -7   0 84.3476 18.9276   5
  -5  -7   0 93.3762 16.5980   7
   5   7   0 95.5302 14.1941   1
   5   7   0 66.8609 15.7969   3
  -6  -7   0 225.220  25.976   5
  -6  -7   0 229.686  29.033   7
   6   7   0 197.468  23.830   3
   6   7   0 220.635  26.344   1
  10  -8   0 -0.4909 15.8407   8
  10  -8   0  4.6028 12.6055  10
  10  -8   0 22.7970 22.7300   6
 -10   8   0  1.5905 21.8802   1
   9  -8   0 32.1620 14.9204   6
   9  -8   0 15.0134 11.1422  10
   9  -8   0 40.0509 14.7263   8
  -9   8   0 48.2813 19.0811   1
   8  -8   0 140.165  19.368   8
   8  -8   0 133.788  16.722   6
   8  -8   0 143.156  21.529  10
  -8   8   0 142.458  21.626   1
   7  -8   0 10.4755  9.1986  10
   7  -8   0 -1.6895  9.0177   8
   7  -8   0 5.24585 9.02528   6
  -7   8   0 -7.0402  6.1707   1
   6  -8   0 157.611  16.045   8
   6  -8   0 192.391  20.338   6
   6  -8   0 179.024  15.831  10
  -6   8   0 202.743  20.870   1
  -6   8   0 167.693  13.313   9
  -6   8   0 131.156  11.609   4
   5  -8   0 205.685  18.038   8
   5  -8   0 177.177  14.787   6
   5  -8   0 196.724  19.793  10
  -5   8   0 201.305  17.908   4
  -5   8   0 226.246  16.056   1
   4  -8   0 -1.7665  8.3593   8
   4  -8   0 5.65490 5.54235   6
   4  -8   0 -1.1002  7.2174  10
  -4   8   0 5.20653 5.96992   1
  -4   8   0 3.08529 4.40082   4
   3  -8   0 252.551  17.694   8
   3  -8   0 240.711  13.564   6
   3  -8   0 248.544  17.365  10
   3  -8   0 240.472  17.508   7
  -3   8   0 254.230  16.607   4
  -3   8   0 229.114  17.752   1
   2  -8   0 36.0747  7.5049  10
   2  -8   0 52.3349 10.2657   7
   2  -8   0 52.3581  9.4698   8
   2  -8   0 39.3223  8.8336   6
  -2   8   0 42.7307  7.7212   1
  -2   8   0 21.4419  8.0407   4
   1  -8   0 -0.3715  4.5200   8
   1  -8   0 8.97656 5.11916   6
   1  -8   0 19.6054 10.4247   7
   1  -8   0 1.77592 4.51708  10
  -1   8   0 -1.4317  5.9207   1
  -1   8   0 0.91973 4.95170   4
   0  -8   0 126.956  17.081   7
   0  -8   0 112.336  12.463   5
   0  -8   0 129.723  12.922  10
   0  -8   0 121.814  10.372   8
   0  -8   0 123.270  10.421   6
   0   8   0 112.823  14.264   1
  -1  -8   0 -2.8571  7.2634   7
  -1  -8   0 11.4258 10.3691   5
   1   8   0 3.08643 9.58484   1
  -2  -8   0 9.64569 8.66823   7
  -2  -8   0 34.4172 13.5950   5
   2   8   0 -3.7639  8.3480   1
  -3  -8   0 178.536  19.623   5
  -3  -8   0 193.801  23.032   7
   3   8   0 207.839  17.985   1
  -4  -8   0 -12.366  10.656   5
  -4  -8   0  6.5988 11.8890   7
   4   8   0  1.9455 11.0147   1
  -5  -8   0 58.1979 18.7456   5
  -5  -8   0 50.5519 17.5662   7
   5   8   0 88.1764 17.4193   1
   9  -9   0 19.3494 15.1973   8
   9  -9   0 17.0620 14.6094  10
   9  -9   0 18.0621 14.0517   6
  -9   9   0 20.3264 14.1096   1
   8  -9   0  7.8166 16.3534   6
   8  -9   0 16.7150 10.1448   8
   8  -9   0  1.5256 10.8377  10
  -8   9   0 5.11150 9.91205   1
   7  -9   0 16.1829 10.1403   8
   7  -9   0  8.1763 10.5035  10
   7  -9   0  0.0000 14.3879   6
  -7   9   0 -4.2984  8.8986   1
   6  -9   0 205.727  16.114   8
   6  -9   0 199.137  17.571  10
   6  -9   0 193.408  21.153   6
  -6   9   0 188.922  20.806   1
   5  -9   0 20.0488  9.1756   6
   5  -9   0  4.4626 10.5944   8
   5  -9   0 33.3289 12.1138  10
  -5   9   0 21.8915  9.5363   1
  -5   9   0 12.2598  6.8117   4
   4  -9   0 6.07314 9.18861  10
   4  -9   0 -9.8406  9.4255   8
   4  -9   0  8.9560 10.3786   6
  -4   9   0 -8.7867  9.1701   1
  -4   9   0 -1.6547  4.7915   4
   3  -9   0 829.200  32.324  10
   3  -9   0 851.233  39.624   6
   3  -9   0 831.388  34.714   8
   3  -9   0 784.223  34.169   7
  -3   9   0 853.908  45.629   4
  -3   9   0 802.619  40.509   1
   2  -9   0 125.681  17.987   7
   2  -9   0 170.678  16.527   8
   2  -9   0 136.346  11.447   6
   2  -9   0 134.803  13.130  10
  -2   9   0 119.756  14.142   4
  -2   9   0 141.355  13.999   1
   1  -9   0 251.166  17.347   8
   1  -9   0 253.091  17.589   6
   1  -9   0 265.856  19.675  10
   1  -9   0 206.110  22.195   7
  -1   9   0 219.381  18.707   4
  -1   9   0 228.348  18.879   1
   0  -9   0 32.9701 10.3444   7
   0   9   0 29.7834  9.6339   1
  -1  -9   0 -6.1631 13.6888   7
  -1  -9   0  3.1543 10.0986   5
   1   9   0 5.15602 7.82788   1
  -2  -9   0 497.920  36.247   7
  -2  -9   0 481.391  34.300   5
   2   9   0 511.385  34.189   1
  -3  -9   0 -7.5933 10.3814   5
  -3  -9   0 -5.6802 13.3417   7
   3   9   0  2.6249 13.6122   1
  -4  -9   0  5.5942 14.2265   7
  -4  -9   0  1.8706 14.5398   5
   4   9   0 -3.4827  9.8165   1
   8 -10   0 16.2429 13.8685  10
   8 -10   0 14.9791 12.7618   6
   8 -10   0 18.1683 12.8607   8
  -8  10   0  6.6674 11.4293   1
   7 -10   0 10.4837 12.6719   8
   7 -10   0 -9.0319 11.6361  10
   7 -10   0 -2.4564  9.6218   6
  -7  10   0 11.9530  9.6118   1
   6 -10   0  1.0517 13.6365  10
   6 -10   0  1.5723 15.0543   6
   6 -10   0 11.2399 12.6637   8
  -6  10   0 12.1198 14.0218   1
   5 -10   0 102.669  17.064  10
   5 -10   0 146.527  18.777   8
   5 -10   0 124.516  16.428   6
  -5  10   0 101.720  19.014   1
   4 -10   0 364.349  26.869   6
   4 -10   0 373.084  27.641  10
   4 -10   0 392.227  30.978   8
  -4  10   0 414.611  27.262   1
  -4  10   0 364.927  29.146   4
   3 -10   0 193.302  19.128  10
   3 -10   0 171.641  19.344   7
   3 -10   0 186.751  16.406   6
   3 -10   0 201.567  20.005   8
  -3  10   0 167.038  17.935   1
  -3  10   0 172.503  17.317   4
   2 -10   0 380.275  28.152   8
   2 -10   0 358.874  26.304   6
   2 -10   0 335.544  27.513   7
   2 -10   0 348.400  27.058  10
  -2  10   0 330.603  27.901   4
  -2  10   0 359.424  28.736   1
   1 -10   0 27.5569 14.3385   7
  -1  10   0 -0.1350  7.7628   4
  -1  10   0 -2.9533 12.1709   1
   0 -10   0 -4.7045 11.1364   7
   0  10   0 1.62682 9.17731   4
   0  10   0 5.66338 9.03082   1
  -1 -10   0 78.9902 15.0020   7
   1  10   0 109.994  15.393   1
  -2 -10   0 29.9731 16.7251   7
  -2 -10   0 39.7482 17.9745   5
   2  10   0 24.6392 12.9243   1
  -3 -10   0 -13.601  13.657   5
  -3 -10   0  7.6791 17.0901   7
   3  10   0 -3.1410 12.8608   1
   7 -11   0 -6.3650 13.1482   8
   7 -11   0 33.9923 14.9638  10
   7 -11   0  8.5423 16.9281   6
  -7  11   0  8.3203 13.4682   1
   6 -11   0 11.2355 12.4379   6
   6 -11   0  6.8072 16.7629  10
   6 -11   0 -16.569  15.762   8
  -6  11   0 17.9902 11.7721   1
   5 -11   0 160.909  20.852   6
   5 -11   0 186.621  23.569   8
   5 -11   0 225.828  25.850  10
  -5  11   0 160.876  24.934   1
   4 -11   0 21.8637 11.5038   6
   4 -11   0  7.1378 12.0884  10
   4 -11   0 9.82705 8.96660   8
  -4  11   0  8.2120 11.5730   1
   3 -11   0 -19.281  15.467   7
  -3  11   0 23.8920 17.5803   1
  -3  11   0 -3.6738  8.6227   4
   2 -11   0 249.819  24.557   7
  -2  11   0 229.127  25.306   4
  -2  11   0 264.446  27.664   1
   1 -11   0 -25.992  18.337   7
  -1  11   0 6.25767 9.72439   4
  -1  11   0  6.8234 14.4207   1
   0 -11   0 61.2154 20.4582   7
   0  11   0 75.2481 15.2191   4
   0  11   0 61.1066 15.5921   1
  -1 -11   0 35.4257 23.1103   7
   1  11   0 13.1594 15.3132   1
  -3  12   0 171.254  25.739   1
  -2  12  -1 12.3780 13.1533   1
   2 -12   1 -4.2778 14.4230   7
  -3  12  -1 12.0942 12.4771   1
  -4  12  -1 144.008  24.018   1
  -5  12  -1 30.5928 15.1062   1
   5 -12   1 28.8018 14.5082  10
   1  11  -1 10.6407 13.2446   1
  -1 -11   1 40.1781 21.7598   7
   0  11  -1 89.2275 19.8226   1
   0 -11   1 56.6642 15.0698   7
  -1  11  -1 45.9578 11.8719   4
  -1  11  -1 72.8039 17.6878   1
   1 -11   1 56.2602 19.4581   7
  -2  11  -1 20.2293 14.4446   4
  -2  11  -1 10.3402 15.1162   1
   2 -11   1 11.4133 11.8558   7
  -3  11  -1 54.1956 12.8702   1
   3 -11   1 62.2065 11.7422  10
   3 -11   1 83.5608 13.1430   8
   3 -11   1 59.3102 11.9894   6
  -4  11  -1 100.121  18.100   1
   4 -11   1 83.9435 16.0380   8
   4 -11   1 87.5444 15.6468  10
   4 -11   1 100.405  20.037   6
  -5  11  -1 34.7827 13.5056   1
   5 -11   1 34.2704 13.5289  10
   5 -11   1 43.4702 11.6202   8
   5 -11   1 51.9059 11.8705   6
  -6  11  -1 36.5006 14.2699   1
   6 -11   1 19.0276 12.2675  10
   6 -11   1 44.5023 15.2342   8
   6 -11   1 49.8651 14.6932   6
  -7  11  -1 -3.1342 12.0969   1
   7 -11   1 19.7703 22.0829   8
   7 -11   1 16.7730 14.1750   6
   7 -11   1 11.5625 19.0799  10
   3  10  -1 -14.788  18.321   1
  -3 -10   1 15.4554 13.1511   7
  -3 -10   1  4.7910 22.2301   5
   2  10  -1 -2.6712 11.0144   1
  -2 -10   1 10.2965 12.8236   5
  -2 -10   1  6.0159 13.9107   7
   1  10  -1 398.350  31.894   1
  -1 -10   1 404.728  34.854   7
   0  10  -1 321.693  25.209   1
   0 -10   1 299.521  24.043   7
  -1  10  -1 135.683  15.368   4
  -1  10  -1 167.902  19.720   1
   1 -10   1 144.343  20.432   7
  -2  10  -1 222.452  20.288   4
  -2  10  -1 255.967  23.590   1
   2 -10   1 283.514  22.469   8
   2 -10   1 270.088  17.787  10
   2 -10   1 266.289  21.238   6
   2 -10   1 187.392  21.382   7
  -3  10  -1 244.217  21.122   4
  -3  10  -1 262.488  22.951   1
   3 -10   1 289.348  22.639  10
   3 -10   1 298.148  20.211   6
   3 -10   1 265.027  20.097   8
  -4  10  -1 49.5014 13.0536   1
   4 -10   1 46.5618 14.2442  10
   4 -10   1 73.7244 14.4747   6
   4 -10   1 67.1169 13.3095   8
  -5  10  -1  3.8374 11.8535   1
   5 -10   1 1.59269 9.03771  10
   5 -10   1 -7.0414 10.2898   8
   5 -10   1 5.24847 8.14121   6
  -6  10  -1 28.0688 11.8736   1
   6 -10   1 17.1175 15.0450   8
   6 -10   1 31.7447 12.7450   6
   6 -10   1 38.7033 14.5663  10
  -7  10  -1  4.6836 10.4280   1
   7 -10   1 15.2241 12.9706   6
   7 -10   1 25.0038 11.5837   8
   7 -10   1 6.32153 9.88644  10
  -8  10  -1 323.568  27.024   1
   8 -10   1 246.862  29.805   8
   8 -10   1 276.642  31.736   6
   8 -10   1 278.139  30.956  10
   5   9  -1 19.0166 16.3993   1
  -5  -9   1 23.4824 15.3951   5
  -5  -9   1 -4.2198 15.9831   7
   4   9  -1 260.602  29.378   1
  -4  -9   1 321.716  39.522   5
  -4  -9   1 270.570  29.316   7
   3   9  -1 47.6051 16.5179   1
  -3  -9   1 39.9055 13.3083   7
  -3  -9   1 34.9354 12.6098   5
   2   9  -1 170.223  18.779   1
  -2  -9   1 151.815  23.183   5
  -2  -9   1 164.717  19.550   7
   1   9  -1 236.208  17.232   1
  -1  -9   1 238.800  18.820   7
   0   9  -1 135.916  13.319   1
   0  -9   1 156.385  11.048   8
   0  -9   1 155.839  11.368  10
   0  -9   1 128.274  12.019   6
  -1   9  -1 340.452  20.381   1
   1  -9   1 326.883  19.707   8
   1  -9   1 355.815  18.913  10
   1  -9   1 318.678  19.407   6
   1  -9   1 318.088  21.482   7
  -2   9  -1 140.819  13.560   4
  -2   9  -1 177.768  14.928   1
   2  -9   1 189.640  14.145   6
   2  -9   1 196.818  14.332  10
   2  -9   1 174.222  13.256   8
   2  -9   1 142.453  15.860   7
  -3   9  -1 63.5180 11.1171   1
  -3   9  -1 68.1981  9.6162   4
   3  -9   1 84.6132 11.8114   8
   3  -9   1 79.7566 11.9292   6
   3  -9   1 91.2720 13.6546  10
  -4   9  -1 138.064  17.238   1
  -4   9  -1 134.962  13.590   4
   4  -9   1 153.940  14.773   6
   4  -9   1 142.774  14.234   8
   4  -9   1 168.685  15.596  10
  -5   9  -1 2.40543 8.15836   1
   5  -9   1 8.80160 8.59696   6
   5  -9   1  7.9556 11.2232   8
   5  -9   1 -0.4473 10.7418  10
  -6   9  -1 -3.2880 12.3215   1
   6  -9   1  6.0812 13.1891   6
   6  -9   1 1.71948 8.30001  10
   6  -9   1 5.10101 8.72882   8
  -7   9  -1 130.777  17.889   1
   7  -9   1 119.188  19.379   6
   7  -9   1 159.646  22.078   8
   7  -9   1 157.543  19.425  10
  -8   9  -1 12.2569 14.4832   1
   8  -9   1 15.5381 18.2307   6
   8  -9   1 15.5081 14.7541  10
   8  -9   1 58.1107 15.3125   8
  -9   9  -1 -17.537  17.584   1
   9  -9   1  1.2122 13.7528   8
   9  -9   1  1.1519 13.7077  10
   9  -9   1  4.1760 14.5470   6
   6   8  -1  1.7872 13.3381   1
  -6  -8   1 16.7363 19.0481   7
  -6  -8   1 11.8290 15.0493   5
   5   8  -1 363.049  28.858   3
   5   8  -1 492.571  42.636   1
  -5  -8   1 403.124  32.556   5
  -5  -8   1 420.606  32.204   7
   4   8  -1 257.301  20.888   1
   4   8  -1 253.882  19.386   3
  -4  -8   1 237.289  26.943   5
  -4  -8   1 261.151  22.492   7
   3   8  -1 -6.5175  6.5697   3
   3   8  -1 20.3651 13.2817   1
  -3  -8   1 9.47631 9.61634   5
  -3  -8   1 -3.7002  8.8802   7
   2   8  -1 201.384  16.607   1
   2   8  -1 173.167  11.889   3
  -2  -8   1 182.929  17.729   7
  -2  -8   1 189.180  18.704   5
   1   8  -1 3.61740 2.99352   3
   1   8  -1 7.21919 7.88150   1
  -1  -8   1 12.6608  7.9273   7
  -1  -8   1 3.60321 3.00709   8
  -1  -8   1 16.2980  4.0886  10
  -1  -8   1 7.29326 7.33926   5
   0   8  -1 3.74891 5.75017   1
   0  -8   1 0.39849 7.65530   7
   0  -8   1 -2.8844  3.9060  10
   0  -8   1 4.87142 4.34621   6
   0  -8   1 8.06750 4.23294   8
  -1   8  -1 139.651  11.100   1
  -1   8  -1 166.676  16.802   6
   1  -8   1 176.113  12.996  10
   1  -8   1 151.975  11.580   6
   1  -8   1 169.477  13.480   7
   1  -8   1 159.910  11.161   8
  -2   8  -1 5.78905 4.31633   4
  -2   8  -1 0.72339 5.98295   1
   2  -8   1 9.89442 5.45700  10
   2  -8   1 7.53289 5.19551   8
   2  -8   1 3.84799 5.16571   6
   2  -8   1 5.10847 6.73554   7
  -3   8  -1 148.142  12.635   4
  -3   8  -1 182.774  13.197   1
   3  -8   1 184.558  11.832   6
   3  -8   1 174.812  14.084   8
   3  -8   1 156.657  12.817  10
  -4   8  -1 1084.81   43.28   1
  -4   8  -1 1085.97   62.40   4
   4  -8   1 1039.00   43.75   8
   4  -8   1 1028.01   49.60  10
   4  -8   1 1087.55   38.58   6
  -5   8  -1 4.86550 3.78253   9
  -5   8  -1 -2.3570  4.4194   4
  -5   8  -1 -1.0952  6.0905   1
   5  -8   1 5.65032 7.29938  10
   5  -8   1 14.1274  8.0489   6
   5  -8   1 7.10498 6.78924   8
  -6   8  -1 0.69058 7.53045   1
   6  -8   1  8.6405 10.5127  10
   6  -8   1 6.21511 7.81854   6
   6  -8   1  2.7618 11.5491   8
  -7   8  -1 50.3641 13.5345   1
   7  -8   1 50.8573 11.1723  10
   7  -8   1 75.2612 13.2203   8
   7  -8   1 73.5663 12.3896   6
  -8   8  -1 17.7580 10.1393   1
   8  -8   1 14.0909 17.1408   6
   8  -8   1 -15.258  13.537  10
   8  -8   1 14.8239 14.8761   8
  -9   8  -1 46.6249 16.5002   1
  -9   8  -1 58.4961 16.1804   2
   9  -8   1 20.9141 12.2279  10
   9  -8   1 35.7842 15.7849   8
   9  -8   1 50.1179 16.2869   6
 -10   8  -1 169.160  25.270   1
  10  -8   1 162.359  26.111  10
  10  -8   1 165.432  26.407   6
  10  -8   1 147.156  21.830   8
   7   7  -1 -5.3760 11.9575   1
   7   7  -1 -3.0436 13.1455   3
  -7  -7   1 -3.2191 12.2598   7
  -7  -7   1  5.3241 20.7124   5
   6   7  -1 426.512  30.644   1
   6   7  -1 409.074  32.010   3
  -6  -7   1 366.694  36.152   7
  -6  -7   1 341.830  31.502   5
   5   7  -1 554.766  30.415   1
   5   7  -1 502.634  34.592   3
  -5  -7   1 528.498  29.858   7
  -5  -7   1 507.814  37.209   5
   4   7  -1 164.561  15.264   1
   4   7  -1 157.203  13.539   3
  -4  -7   1 140.247  19.765   5
  -4  -7   1 159.008  16.559   7
   3   7  -1 658.461  43.335   3
   3   7  -1 703.569  29.773   1
  -3  -7   1 609.472  25.785   7
  -3  -7   1 701.977  36.726   5
   2   7  -1 572.069  32.816   3
   2   7  -1 542.851  21.939   1
  -2  -7   1 527.259  21.555   7
  -2  -7   1 569.388  23.357   5
   1   7  -1 13.9175  4.0850   6
   1   7  -1 14.9474  4.1899   3
   1   7  -1 14.6738  6.0660   1
  -1  -7   1 24.2112  4.0933  10
  -1  -7   1 14.5292  2.9402   8
  -1  -7   1 11.9486  5.2527   3
  -1  -7   1 13.0242  7.1738   7
  -1  -7   1 15.5131  8.4632   5
   0   7  -1 72.0473  6.3253   3
   0   7  -1 59.6015  7.7238   6
   0   7  -1 66.9288  8.6874   1
   0  -7   1 70.4308  5.6956   6
   0  -7   1 70.5790  6.1387   8
   0  -7   1 66.9080  8.7498   7
   0  -7   1 72.0337  6.9819  10
  -1   7  -1 12.0623  5.5262   1
  -1   7  -1 5.20163 4.30255   6
   1  -7   1 13.2270  3.4356  10
   1  -7   1 17.6475  5.1491   8
   1  -7   1 16.2948  4.8359   6
   1  -7   1 5.75535 6.43384   7
  -2   7  -1 68.9169 10.3773   1
  -2   7  -1 56.8998 10.9175   6
  -2   7  -1 57.6714  7.0899   4
   2  -7   1 59.0865  6.5037   8
   2  -7   1 66.5414  6.4436  10
   2  -7   1 65.4954  7.1003   6
   2  -7   1 64.7022  8.9601   7
  -3   7  -1 1476.73   52.76   1
  -3   7  -1 1466.28   63.37   4
   3  -7   1 1494.08   36.72   8
   3  -7   1 1479.88   35.23   6
   3  -7   1 1415.63   42.08  10
  -4   7  -1 45.9543  3.2460   3
  -4   7  -1 39.3594  7.1183   1
  -4   7  -1 37.9467  5.3860   4
   4  -7   1 49.0360  7.6630   8
   4  -7   1 50.4609  8.0608  10
   4  -7   1 52.1461  8.5396   6
  -5   7  -1 0.49096 2.58544   3
  -5   7  -1 -1.1229  3.4277   4
  -5   7  -1 2.89501 2.67110   9
  -5   7  -1 -0.3524  8.0719   1
   5  -7   1 0.11834 8.60378  10
   5  -7   1 -2.6752  5.9972   6
   5  -7   1 -5.9628  8.3064   8
   5  -7   1 -1.6770  2.5602   3
  -6   7  -1 556.769  27.508   1
  -6   7  -1 559.139  27.177   9
  -6   7  -1 520.803  34.477   4
   6  -7   1 541.766  24.953   3
   6  -7   1 551.503  28.661   8
   6  -7   1 546.081  30.594   6
   6  -7   1 510.940  25.704  10
  -7   7  -1 697.929  34.719   1
   7  -7   1 683.418  38.297  10
   7  -7   1 648.726  33.002   8
   7  -7   1 707.552  39.872   3
   7  -7   1 712.203  44.954   6
  -8   7  -1 42.4584 12.1812   1
   8  -7   1 67.7531 12.4898   8
   8  -7   1 77.8589 10.6826   3
   8  -7   1 62.0217 12.7224  10
   8  -7   1 58.2367 16.0560   6
  -9   7  -1 136.650  16.603   2
  -9   7  -1 118.568  15.556   1
   9  -7   1 74.0162 17.9041   8
   9  -7   1 104.920  16.330   6
   9  -7   1 121.321  17.156   3
 -10   7  -1 -2.3236 10.2516   5
 -10   7  -1  7.1890 17.9186   1
  10  -7   1 -14.603  10.381   8
  10  -7   1  1.9737 12.8284  10
  10  -7   1 -12.591  15.981   3
  10  -7   1 22.4500 17.8376   6
   8   6  -1  8.1068 12.7141   1
   8   6  -1 17.6676 21.9095   3
  -8  -6   1 -8.6224 12.6124   5
  -8  -6   1 10.9036 13.9183   7
   7   6  -1  5.1621 15.9104   3
   7   6  -1 -2.9768  9.7429   1
  -7  -6   1 17.1469 12.2589   7
  -7  -6   1 -0.2527 10.5691   5
   6   6  -1 67.8377 12.9715   3
   6   6  -1 106.105  15.341   1
  -6  -6   1 72.1255 14.6630   7
  -6  -6   1 80.2784 18.1946   5
   5   6  -1  3.6585 11.1989   1
   5   6  -1 32.2854  9.0100   3
  -5  -6   1 12.0032  7.9316   5
  -5  -6   1 23.4871 13.3310   7
   4   6  -1 211.484  14.720   1
   4   6  -1 171.065  11.981   3
  -4  -6   1 234.018  17.903   7
  -4  -6   1 207.750  18.099   5
   3   6  -1 612.831  25.046   3
   3   6  -1 600.242  21.161   1
  -3  -6   1 577.533  23.498   5
  -3  -6   1 572.333  26.888   7
   2   6  -1 9.82531 5.09543   3
   2   6  -1 6.92588 4.89255   1
   2   6  -1 12.1542  1.4483   6
  -2  -6   1 2.30522 8.81258   5
  -2  -6   1 15.4084  4.4140   3
  -2  -6   1 6.82295 8.33987   7
   1   6  -1 4.43472 6.19808   1
   1   6  -1 0.00000 2.83285   6
   1   6  -1 -2.3611  3.1761   3
  -1  -6   1 0.22969 2.26445   6
  -1  -6   1 3.66894 2.39486   8
  -1  -6   1 -0.2249  3.4121   3
  -1  -6   1 2.06772 7.03673   7
  -1  -6   1 2.63042 2.46871  10
  -1  -6   1 4.80298 7.66661   5
   0   6  -1 518.627  19.273   1
   0   6  -1 531.292  27.372   6
   0   6  -1 554.836  24.409   3
   0  -6   1 487.644  21.142   7
   0  -6   1 559.942  19.463   8
   0  -6   1 556.014  16.354  10
   0  -6   1 520.228  21.703   6
   0  -6   1 522.763  20.433   5
  -1   6  -1 465.734  16.294   1
  -1   6  -1 459.170  24.273   6
   1  -6   1 489.068  19.486   8
   1  -6   1 464.738  18.719   7
   1  -6   1 471.338  18.682  10
   1  -6   1 457.047  17.104   6
  -2   6  -1 0.77249 3.90130   4
  -2   6  -1 -3.2112  6.1073   6
  -2   6  -1 5.44942 5.67431   1
   2  -6   1 -2.9265  3.7640   7
   2  -6   1 3.46860 3.61113   6
   2  -6   1 4.18518 3.76968  10
   2  -6   1 1.30857 3.25560   8
  -3   6  -1 1731.00   51.32   4
  -3   6  -1 1727.06   59.67   1
  -3   6  -1 1750.95   60.18   3
  -3   6  -1 1727.35   76.41   6
   3  -6   1 1618.18   32.85  10
   3  -6   1 1641.61   36.55   8
   3  -6   1 1684.52   39.13   6
  -4   6  -1 -2.1913  4.3958   1
  -4   6  -1 2.90311 3.13044   4
  -4   6  -1 1.36671 2.68054   3
   4  -6   1 -0.6556  2.1652   3
   4  -6   1 -1.4445  4.4557  10
   4  -6   1 -3.6729  4.6648   8
   4  -6   1 1.76315 4.77428   6
  -5   6  -1 1568.67   46.94   1
  -5   6  -1 1593.79   65.41   4
  -5   6  -1 1548.37   76.74   3
  -5   6  -1 1536.87   76.69   9
   5  -6   1 1526.46   42.33   6
   5  -6   1 1572.44   53.80   8
   5  -6   1 1462.46   39.61   3
   5  -6   1 1544.16   38.38  10
  -6   6  -1 397.777  24.098   3
  -6   6  -1 433.519  24.170   9
  -6   6  -1 427.096  23.845   4
  -6   6  -1 468.914  18.733   1
   6  -6   1 436.894  22.184  10
   6  -6   1 457.294  18.210   3
   6  -6   1 416.935  22.192   8
   6  -6   1 478.120  24.679   6
  -7   6  -1 19.8388  7.8589   1
   7  -6   1  3.3368 11.1119   8
   7  -6   1  9.7179 10.0628  10
   7  -6   1 28.1378  8.8319   6
   7  -6   1 30.9043  8.3940   3
  -8   6  -1 79.8844 15.5060   1
  -8   6  -1 130.426  14.612   2
   8  -6   1 125.336  13.223   3
   8  -6   1 103.837  14.810  10
   8  -6   1 109.303  14.544   8
   8  -6   1 112.557  15.000   6
  -9   6  -1 17.8271  9.1539   2
  -9   6  -1 20.3075  8.7100   5
  -9   6  -1 9.31005 9.69187   1
   9  -6   1 8.19015 9.64509   3
   9  -6   1 46.5149 19.1291   6
   9  -6   1 3.59849 8.97698  10
   9  -6   1  1.2235 11.6987   8
 -10   6  -1 124.218  23.518   5
 -10   6  -1 79.1213 17.6719   1
  10  -6   1 62.5968 19.7780   8
  10  -6   1 60.0675 20.3629   6
  10  -6   1 75.5564 20.3411   3
  10  -6   1 94.5452 16.4693  10
   8   5  -1 18.8833 16.5531   3
  -8  -5   1 26.4449 13.9484   5
  -8  -5   1 24.2046 11.5135   7
   7   5  -1 199.385  22.903   3
  -7  -5   1 209.086  15.911   5
  -7  -5   1 211.031  21.966   7
   6   5  -1 13.1608 12.7524   3
  -6  -5   1 -1.0750  7.6734   7
  -6  -5   1 -1.8926  8.2039   5
   5   5  -1 196.056  14.544   3
  -5  -5   1 194.158  17.896   7
  -5  -5   1 185.645  17.168   5
   4   5  -1 765.048  28.966   1
   4   5  -1 644.053  38.862   2
   4   5  -1 785.432  28.482   3
  -4  -5   1 726.958  31.722   5
  -4  -5   1 744.752  32.013   7
   3   5  -1 44.6831  7.4793   2
   3   5  -1 63.0255  8.8747   1
   3   5  -1 49.1545  7.3370   3
  -3  -5   1 46.4260  8.3923   5
  -3  -5   1 52.0129  7.3560   3
  -3  -5   1 58.8473  8.7775   7
   2   5  -1 22.6864  6.4403   2
   2   5  -1 41.3265  7.8944   1
   2   5  -1 27.8399  2.2044   6
   2   5  -1 25.4650  5.9418   3
  -2  -5   1 23.2319  7.1866   7
  -2  -5   1 23.7662  4.3435   3
  -2  -5   1 40.9386  7.7320   5
   1   5  -1 24.6949  6.6952   7
   1   5  -1 45.4315  4.1203   6
   1   5  -1 36.9099  4.9046   3
   1   5  -1 34.7956  7.4130   2
   1   5  -1 30.7536  6.8929   5
   1   5  -1 38.1591  6.0502   1
  -1  -5   1 38.7982  4.6456   3
  -1  -5   1 39.7832  6.1190   7
  -1  -5   1 40.7054  5.8317   5
  -1  -5   1 48.1039  3.9984  10
  -1  -5   1 39.6473  3.2006   8
  -1  -5   1 45.6882  3.8676   6
   0   5  -1 279.982  11.512   6
   0   5  -1 274.689  15.238   2
   0   5  -1 263.189  20.697   5
   0   5  -1 265.479  19.032   7
   0   5  -1 273.399   9.347   1
   0   5  -1 301.034   8.335   3
   0  -5   1 269.687   9.126  10
   0  -5   1 284.879  11.539   6
   0  -5   1 271.161  14.055   5
   0  -5   1 266.769  16.918   1
   0  -5   1 283.431  10.382   8
   0  -5   1 294.296  18.292   7
  -1   5  -1 265.226  15.615   5
  -1   5  -1 250.818  19.135   7
  -1   5  -1 269.435  14.100   6
  -1   5  -1 255.875   5.921   3
  -1   5  -1 245.525  11.580   1
  -1   5  -1 258.660   6.017   3
   1  -5   1 253.173  11.361   8
   1  -5   1 241.304   9.798  10
   1  -5   1 242.253  11.883   7
   1  -5   1 257.109  10.413   6
   1  -5   1 234.166  14.289   1
  -2   5  -1 3599.89   77.63   4
  -2   5  -1 3804.11  126.23   6
  -2   5  -1 3679.22  101.13   1
  -2   5  -1 3768.71  117.35   7
  -2   5  -1 3749.23  136.82   5
  -2   5  -1 3626.13  104.49   3
   2  -5   1 3543.52  103.31   8
   2  -5   1 3529.23  165.14   1
   2  -5   1 3608.59   87.59   7
   2  -5   1 3513.24   80.68   6
   2  -5   1 3580.85  111.29  10
  -3   5  -1 70.5091  4.9268   4
  -3   5  -1 53.6711  9.1861   7
  -3   5  -1 58.4315  7.2898   6
  -3   5  -1 63.2193  4.3991   3
  -3   5  -1 65.9176  7.5988   1
   3  -5   1 60.5760  7.4208   8
   3  -5   1 71.5432  3.4726   3
   3  -5   1 71.7954  7.8034  10
   3  -5   1 74.2133  7.6293   6
   3  -5   1 64.1451  7.4132   1
  -4   5  -1 108.735   7.180   4
  -4   5  -1 97.0449  7.0929   3
  -4   5  -1 115.129  11.257   7
  -4   5  -1 109.073   6.656   9
  -4   5  -1 120.356   9.899   1
   4  -5   1 109.665   6.848   3
   4  -5   1 108.901   9.559   6
  -5   5  -1 433.555  22.781   3
  -5   5  -1 427.703  20.792   1
  -5   5  -1 441.232  15.274   9
  -5   5  -1 442.725  13.321   4
   5  -5   1 426.519  16.035   3
   5  -5   1 444.402  19.530  10
   5  -5   1 398.860  12.373   4
   5  -5   1 417.653  16.781   8
   5  -5   1 432.359  17.257   6
  -6   5  -1 32.1751  4.4374   9
  -6   5  -1 37.5355  7.7391   1
  -6   5  -1 28.3361  7.7581   3
   6  -5   1 39.7952  4.1553   4
   6  -5   1 46.2050  7.7656   3
   6  -5   1 42.1082  8.7221   6
  -7   5  -1 20.5637  8.5719   1
  -7   5  -1 24.4265  7.0329   2
  -7   5  -1 9.37593 4.29925   9
   7  -5   1 8.10199 4.68044   4
   7  -5   1 8.50828 8.79607   8
   7  -5   1 12.0943  7.5904   6
   7  -5   1 18.0437  7.0008   3
   7  -5   1 4.12758 6.08213  10
  -8   5  -1 303.365  23.701   5
  -8   5  -1 289.482  21.153   1
   8  -5   1 277.889  19.989   3
   8  -5   1 272.257  19.782  10
   8  -5   1 250.554  23.540   8
   8  -5   1 244.529  23.445   6
  -9   5  -1 79.6153 15.8808   1
  -9   5  -1 78.7081 10.1376   2
  -9   5  -1 67.3575 13.7119   5
   9  -5   1 68.7337 15.4286  10
   9  -5   1 70.0773 17.1540   8
   9  -5   1 63.6157 13.0535   6
   9  -5   1 76.9757 12.9003   3
 -10   5  -1 49.4791 13.5460   1
 -10   5  -1 94.6516 17.9484   5
  10  -5   1 49.2866 16.7237   3
  10  -5   1 39.1780 19.2596   8
  10  -5   1 22.5213 17.3955  10
  10  -5   1 21.2555 19.2309   6
 -11   5  -1 373.062  39.825   5
  11  -5   1 327.000  24.127  10
  11  -5   1 321.823  23.960   8
  11  -5   1 403.019  39.923   3
  11  -5   1 350.725  37.021   6
   9   4  -1 -7.2009 16.3406   3
  -9  -4   1  5.3665 19.2278   5
  -9  -4   1  0.9877 12.8264   7
   8   4  -1 72.2001 13.4529   3
  -8  -4   1 48.7651 11.5061   5
  -8  -4   1 50.6745 11.7373   7
   7   4  -1 628.629  32.955   3
  -7  -4   1 661.891  42.719   5
  -7  -4   1 657.776  32.963   7
   6   4  -1 9.43964 8.71358   3
  -6  -4   1 1.75810 6.37574   5
  -6  -4   1 13.3623  7.7491   7
   5   4  -1 46.8302  6.9369   2
   5   4  -1 43.6156  3.9359  10
   5   4  -1 56.6856  4.8237   6
   5   4  -1 46.8318  4.2186   8
   5   4  -1 47.3034 10.2497   3
  -5  -4   1 56.2026  8.3422   7
  -5  -4   1 54.2634 10.3797   5
   4   4  -1 1210.24   32.64   8
   4   4  -1 1164.95   33.26  10
   4   4  -1 1152.45   29.30   6
   4   4  -1 1162.04   45.27   2
   4   4  -1 1197.58   46.89   3
   4   4  -1 1245.49   53.13   6
  -4  -4   1 1176.86   34.96   5
  -4  -4   1 1180.20   36.00   7
   3   4  -1 188.062   6.377   8
   3   4  -1 171.865  13.400   2
   3   4  -1 184.196   6.494  10
   3   4  -1 193.744  10.475   3
   3   4  -1 181.795   6.112   6
   3   4  -1 197.862   8.476   6
  -3  -4   1 204.277  12.894   7
  -3  -4   1 184.603  12.233   3
  -3  -4   1 201.140  12.289   5
   2   4  -1 10.8898  1.9711   6
   2   4  -1 9.84126 4.38876   5
   2   4  -1 5.77965 4.49129   7
   2   4  -1 9.63696 5.83451   9
   2   4  -1 8.44884 2.99773   2
   2   4  -1 12.4947  1.6152   8
   2   4  -1 12.5809  3.0690   3
   2   4  -1 16.4360  3.7640   1
   2   4  -1 15.2302  1.7424  10
  -2  -4   1 12.3651  4.7399   7
  -2  -4   1 18.3023  3.3727   3
  -2  -4   1 13.7746  4.9152   5
   1   4  -1 2106.70   75.14   2
   1   4  -1 2137.44   54.81   3
   1   4  -1 2124.78   63.69   7
   1   4  -1 2072.40   85.13   5
   1   4  -1 2053.11   42.01   1
   1   4  -1 2158.14   57.04   6
  -1  -4   1 2047.07   62.70   6
  -1  -4   1 2033.19   51.32   3
  -1  -4   1 2095.12   65.50   5
  -1  -4   1 2048.61   51.09  10
  -1  -4   1 2016.85   50.27   8
  -1  -4   1 2123.31   88.59   7
   0   4  -1 52.9206  3.4082   3
   0   4  -1 38.7229  7.2913   5
   0   4  -1 51.7258  4.0303   6
   0   4  -1 50.9305  7.2096   7
   0   4  -1 45.5319  5.0135   1
   0  -4   1 52.0835  3.9244   6
   0  -4   1 58.5580  6.6761   7
   0  -4   1 50.8958  2.9637   3
   0  -4   1 51.7570  3.9118  10
   0  -4   1 47.7903  5.2756   1
   0  -4   1 52.8581  3.5960   8
   0  -4   1 57.6526  5.1467   5
  -1   4  -1 2646.08   68.60   1
  -1   4  -1 2840.51   64.66   6
  -1   4  -1 2557.24   61.43   3
  -1   4  -1 2674.62  113.39   7
  -1   4  -1 2552.74   91.06   5
  -1   4  -1 2655.95   65.04   3
   1  -4   1 2616.42   71.78   1
   1  -4   1 2576.42   65.60  10
   1  -4   1 2594.33   93.00   6
   1  -4   1 2567.85   67.37   8
   1  -4   1 2652.16  117.36   7
  -2   4  -1 2464.54   50.56   1
  -2   4  -1 2484.69   78.87   3
  -2   4  -1 2474.04   81.50   4
  -2   4  -1 2482.79   78.42   7
  -2   4  -1 2588.56   91.11   6
   2  -4   1 2505.13   62.28   6
   2  -4   1 2497.80   65.81  10
   2  -4   1 2456.51   53.40   1
   2  -4   1 2491.96   63.72   8
  -3   4  -1 1313.41   43.39   3
  -3   4  -1 1269.23   60.90   6
  -3   4  -1 1266.79   38.82   4
  -3   4  -1 1287.00   33.51   1
  -3   4  -1 1241.04   40.10   7
   3  -4   1 1163.31   34.90   3
   3  -4   1 1233.18   32.80   6
   3  -4   1 1170.60   42.75   1
  -4   4  -1 3014.90   91.80   9
  -4   4  -1 2941.19  112.73   3
  -4   4  -1 2991.32   72.06   1
  -4   4  -1 3146.62  131.14   6
  -4   4  -1 2999.32   81.85   4
   4  -4   1 2878.98  126.46   6
   4  -4   1 2785.11   84.57   1
   4  -4   1 2866.79   55.59   4
   4  -4   1 2844.66   85.37   3
  -5   4  -1 93.5772  9.1336   3
  -5   4  -1 78.9025  6.0090   9
  -5   4  -1 84.5210  9.9432   1
   5  -4   1 90.6694 10.8400   6
   5  -4   1 95.3595  5.6620   4
   5  -4   1 91.3246  8.3587   3
  -6   4  -1 78.2501  7.4973   9
  -6   4  -1 91.1388  9.6915   1
  -6   4  -1 94.6758  8.7898   2
   6  -4   1 101.324   8.202   3
   6  -4   1 92.9959  6.1139   4
   6  -4   1 64.1976 10.8781   6
  -7   4  -1 50.9341  6.8050   9
  -7   4  -1 62.6565  6.4058   2
  -7   4  -1 74.0265 10.6511   5
  -7   4  -1 63.7331 11.8332   1
   7  -4   1 73.4425  8.0947   4
   7  -4   1 45.5957 10.0421   6
   7  -4   1 81.3012  8.3264   3
   7  -4   1 69.9229  6.7882   9
  -8   4  -1 31.5055  6.9237   2
  -8   4  -1 25.7943  9.4464   5
  -8   4  -1 20.8826  8.7682   1
   8  -4   1 19.9387 10.6470   6
   8  -4   1 13.5799 10.5334   8
   8  -4   1 19.3268 11.4562  10
   8  -4   1 33.9637 11.6511   3
  -9   4  -1 73.3736 16.1262   5
  -9   4  -1 103.520  12.369   2
   9  -4   1 55.9065 15.8470  10
   9  -4   1 88.9402 13.0524   3
   9  -4   1 55.3049 15.5396   8
   9  -4   1 69.1485 14.7117   6
 -10   4  -1 455.373  40.391   5
  10  -4   1 419.874  38.618   3
  10  -4   1 366.094  33.237  10
  10  -4   1 391.750  33.481   8
  10  -4   1 374.249  35.806   6
 -11   4  -1 -6.1647 19.3385   5
  11  -4   1 -6.7612 13.9958   6
  11  -4   1 -2.2093 14.5839  10
  11  -4   1 -15.509  16.164   8
  11  -4   1  4.6730 15.8157   3
   9   3  -1 10.3557 14.1926   3
  -9  -3   1 -2.0720 11.1843   7
  -9  -3   1 10.8394 11.7700   5
   8   3  -1 275.680  20.658   3
  -8  -3   1 267.442  23.486   5
  -8  -3   1 296.728  22.810   7
   7   3  -1 90.4548 13.8148   3
  -7  -3   1 72.6463 10.7737   5
  -7  -3   1 78.7334 12.5075   7
   6   3  -1 53.0079 10.3706   3
   6   3  -1 57.9582  6.9440   6
  -6  -3   1 35.5629  7.8624   7
  -6  -3   1 41.7940  9.2483   5
   5   3  -1 154.696   9.311   2
   5   3  -1 163.112   9.534   6
   5   3  -1 166.530  12.834   3
  -5  -3   1 166.640  11.600   7
  -5  -3   1 138.134  12.944   5
   4   3  -1 16.3673  7.0674   3
   4   3  -1 1.78205 5.45160   5
  -4  -3   1 10.8339  6.2820   5
  -4  -3   1 3.02683 4.64121   3
  -4  -3   1 12.8031  5.0754   7
   3   3  -1 653.438  22.772   3
   3   3  -1 654.612  23.864   5
   3   3  -1 633.333  18.958   6
   3   3  -1 616.990  26.992   2
   3   3  -1 683.919  22.867   9
   3   3  -1 656.327  28.470  10
   3   3  -1 654.247  27.651   8
  -3  -3   1 594.695  23.123   5
  -3  -3   1 631.080  18.880   7
  -3  -3   1 626.497  26.825   3
   2   3  -1 685.762  18.951   3
   2   3  -1 637.894  26.587   7
   2   3  -1 649.374  16.056   6
   2   3  -1 644.605  14.011   8
   2   3  -1 656.981  15.191  10
   2   3  -1 619.362  22.387   2
   2   3  -1 671.904  20.549   5
   2   3  -1 626.725  35.684   9
  -2  -3   1 648.169  20.761   5
  -2  -3   1 617.296  23.600   3
  -2  -3   1 642.028  24.481   7
   1   3  -1 1893.65   57.32   2
   1   3  -1 1818.48   67.92   1
   1   3  -1 1880.36   55.02   3
   1   3  -1 1860.13   59.03   5
   1   3  -1 1868.93   35.77   6
   1   3  -1 1884.47   46.93  10
   1   3  -1 1835.90   53.00   7
   1   3  -1 1876.34   54.70   8
  -1  -3   1 1769.55   70.03   3
  -1  -3   1 1819.17   79.38   5
  -1  -3   1 1798.91   54.89   8
  -1  -3   1 1780.15   44.37  10
  -1  -3   1 1803.75   57.92   7
   0   3  -1 1099.84   29.77  10
   0   3  -1 1127.05   41.54   6
   0   3  -1 1080.80   38.64   7
   0   3  -1 1136.26   30.61   8
   0   3  -1 1071.44   25.61   1
   0   3  -1 1063.04   31.35   3
   0   3  -1 1123.28   35.64   5
   0  -3   1 1054.02   46.86   1
   0  -3   1 1088.96   34.35   6
   0  -3   1 1031.58   32.73  10
   0  -3   1 1048.01   36.16   8
   0  -3   1 1095.28   50.35   5
   0  -3   1 1063.60   31.41   7
  -1   3  -1 5234.03  145.23   3
  -1   3  -1 5179.81  162.96   7
  -1   3  -1 5377.89  173.24   6
  -1   3  -1 5271.57  190.72   1
   1  -3   1 5208.81  160.74   8
   1  -3   1 5149.63  140.47   7
   1  -3   1 5131.79  151.38  10
   1  -3   1 5230.59  186.97   1
   1  -3   1 5251.14  195.80   6
  -2   3  -1 325.186   9.378   3
  -2   3  -1 347.791  12.928   4
  -2   3  -1 326.451  17.165   7
  -2   3  -1 334.533  19.734   6
  -2   3  -1 352.363  10.650   1
   2  -3   1 334.455  13.011   6
   2  -3   1 329.712  14.928   1
   2  -3   1 337.065  11.815  10
   2  -3   1 337.365  12.742   8
   2  -3   1 337.594   9.082   3
  -3   3  -1 1580.87   48.57   6
  -3   3  -1 1548.37   56.50   3
  -3   3  -1 1540.24   42.11   9
  -3   3  -1 1538.85   35.76   1
  -3   3  -1 1534.55   45.84   4
   3  -3   1 1458.31   63.51   4
   3  -3   1 1469.88   35.43   1
   3  -3   1 1499.17   43.12   6
   3  -3   1 1477.01   53.87   3
  -4   3  -1 174.910  10.640   3
  -4   3  -1 170.549  11.033   6
  -4   3  -1 159.432  10.188   1
  -4   3  -1 183.648   6.776   9
   4  -3   1 177.427   7.233   9
   4  -3   1 169.878   9.943   6
   4  -3   1 177.399   8.966   4
   4  -3   1 157.578  10.146   1
   4  -3   1 166.744   8.105   3
  -5   3  -1 2.67775 3.55617   2
  -5   3  -1 7.22267 4.01988   3
  -5   3  -1 -1.2353  2.8801   9
  -5   3  -1 -0.7944  5.1988   1
   5  -3   1 3.68790 2.11682   9
   5  -3   1 -0.0443  4.9772   3
   5  -3   1 3.67072 2.31927   4
   5  -3   1 4.08326 4.39356   1
   5  -3   1 8.12923 5.14554   6
  -6   3  -1 293.991  12.211   9
  -6   3  -1 282.640  12.512   2
  -6   3  -1 299.448  18.517   5
  -6   3  -1 274.356  15.337   1
   6  -3   1 308.691  13.245   4
   6  -3   1 301.152  12.752   3
   6  -3   1 284.557  21.213   6
   6  -3   1 298.937  12.879   9
  -7   3  -1 131.282  12.938   5
  -7   3  -1 125.562  12.854   1
  -7   3  -1 145.459  12.346   2
   7  -3   1 118.722  13.131   9
   7  -3   1 129.161  11.975   3
   7  -3   1 109.760  11.491   6
   7  -3   1 135.707  11.833   4
  -8   3  -1 4.36083 5.51225   2
  -8   3  -1 -3.4533  5.9655   5
   8  -3   1 11.2655 11.5237   8
   8  -3   1 -5.2321 11.2536  10
   8  -3   1 -0.7461  7.9641   6
   8  -3   1 7.83757 8.31358   3
   9  -3   1 80.4122 12.0467   8
   9  -3   1 92.1380 19.6450   6
   9  -3   1 111.692  16.381  10
 -10   3  -1 42.2784 12.9610   5
  10  -3   1 14.7588 10.8252   6
  10  -3   1 34.7286 13.9572  10
  10  -3   1 23.8560 12.3158   3
  10  -3   1 17.0918 12.4451   8
 -11   3  -1 57.2182 18.8211   5
  11  -3   1 36.6784 24.6178   8
  11  -3   1 44.3847 23.6696   6
  11  -3   1 45.2000 23.2345  10
  10   2  -1  0.9608 17.0055   3
 -10  -2   1 -3.9588 11.1742   5
 -10  -2   1  8.6286 12.3302   7
   9   2  -1 24.5600 17.2098   3
  -9  -2   1 33.3720 12.6509   7
  -9  -2   1 41.5939 12.4295   5
   8   2  -1 339.003  23.876   3
   8   2  -1 287.995  16.953   6
  -8  -2   1 305.355  22.135   5
  -8  -2   1 318.976  23.568   7
   7   2  -1 -3.6362  6.2509   6
   7   2  -1  9.3107 11.0162   3
  -7  -2   1 3.28157 5.12320   5
  -7  -2   1 10.9203  7.5113   7
   6   2  -1 75.5564  8.1869   6
   6   2  -1 82.2967  9.6762   3
  -6  -2   1 97.2053 10.8264   5
  -6  -2   1 93.3296 11.0984   7
   5   2  -1 3.45371 2.68622   6
   5   2  -1 8.51772 1.96047   2
   5   2  -1 12.8155  6.1389   3
  -5  -2   1 11.3879  6.1022   5
  -5  -2   1 2.95456 4.59979   7
   4   2  -1 371.259  11.556   2
   4   2  -1 383.909  16.003   5
   4   2  -1 359.701  11.391   6
   4   2  -1 369.723  19.477   9
   4   2  -1 348.170  14.233   3
  -4  -2   1 330.399  17.370   3
  -4  -2   1 351.801  18.171   7
  -4  -2   1 363.168  13.639   5
   3   2  -1 2238.81   51.47   3
   3   2  -1 2246.39   34.92   9
   3   2  -1 2304.26   47.26   5
   3   2  -1 2192.66   52.47   6
   3   2  -1 2201.20   51.49   2
  -3  -2   1 2217.79   63.11   7
  -3  -2   1 2148.95   94.70   5
  -3  -2   1 2156.41   57.15   3
   2   2  -1 100.407   5.698   5
   2   2  -1 92.6359  5.1906   2
   2   2  -1 101.122   7.212   9
   2   2  -1 102.978   6.811   3
   2   2  -1 91.3350  7.9854   7
  -2  -2   1 94.4826  6.5963   3
  -2  -2   1 99.8197  6.6839   7
  -2  -2   1 94.8777  5.9824   5
   1   2  -1 8.40034 3.39440   3
   1   2  -1 7.04997 2.01684  10
   1   2  -1 7.49883 1.84551   8
   1   2  -1 11.6457  2.9737   7
   1   2  -1 25.2986  6.5362   9
   1   2  -1 9.88090 4.66300   5
   1   2  -1 7.99071 2.32156   6
  -1  -2   1 9.14654 3.77544   3
  -1  -2   1 17.1926  4.0389   7
  -1  -2   1 13.2509  2.7084   8
  -1  -2   1 14.3730  3.1833   5
  -1  -2   1 14.6488  2.3398  10
   0   2  -1 2829.39   95.36   5
   0   2  -1 2896.83   82.64   6
   0   2  -1 2786.36  111.62   3
   0   2  -1 2868.08   76.04  10
   0   2  -1 2890.64   79.83   1
   0   2  -1 2818.72   65.93   7
   0   2  -1 2885.02   74.79   8
   0  -2   1 2873.04   89.80   8
   0  -2   1 2844.76  102.48   7
   0  -2   1 2812.73   96.81  10
   0  -2   1 2814.06   58.43   1
   0  -2   1 2817.53   83.56   6
  -1   2  -1 1.13110 1.08302   3
  -1   2  -1 3.91192 2.02314   7
  -1   2  -1 7.18465 2.68407   6
  -1   2  -1 3.34527 1.66424   1
   1  -2   1 2.32072 0.75671   3
   1  -2   1 2.84566 2.57841   6
   1  -2   1 1.33352 1.50029   8
   1  -2   1 5.34018 1.79813   1
   1  -2   1 4.89184 1.79709  10
  -2   2  -1 5.59030 3.33523   6
  -2   2  -1 2.13309 0.94602   9
  -2   2  -1 0.14079 1.05944   3
  -2   2  -1 -2.3976  2.4069   1
  -2   2  -1 2.31646 0.96038   4
   2  -2   1 1.26811 2.18762   8
   2  -2   1 3.18092 2.41154   3
   2  -2   1 2.46182 1.01668   4
   2  -2   1 2.00153 2.39967   1
   2  -2   1 -0.8001  2.0513  10
   2  -2   1 1.47513 3.27834   6
  -3   2  -1 4.86177 2.45656   3
  -3   2  -1 0.26063 2.07167   6
  -3   2  -1 2.28258 1.57128   9
  -3   2  -1 3.77411 2.08449   1
   3  -2   1 3.58693 1.53277   4
   3  -2   1 4.40126 2.98657   3
   3  -2   1 6.18547 2.95250   6
   3  -2   1 2.50600 1.36905   9
   3  -2   1 4.72621 2.35290   1
  -4   2  -1 1073.46   46.03   6
  -4   2  -1 1067.23   33.81   2
  -4   2  -1 1042.33   45.57   3
  -4   2  -1 1104.50   34.08   9
  -4   2  -1 1082.70   32.31   1
   4  -2   1 1065.65   34.75   3
   4  -2   1 1068.35   34.78   6
   4  -2   1 1064.64   27.81   1
   4  -2   1 1089.96   29.04   4
   4  -2   1 1046.18   28.19   9
  -5   2  -1 1403.48   70.52   6
  -5   2  -1 1366.26   39.80   1
  -5   2  -1 1432.40   32.60   2
  -5   2  -1 1364.65   33.79   5
  -5   2  -1 1331.00   47.52   3
   5  -2   1 1396.48   68.41   1
   5  -2   1 1406.24   51.47   9
   5  -2   1 1446.13   31.12   3
   5  -2   1 1415.00   27.87   4
   5  -2   1 1453.81   36.90   6
  -6   2  -1 42.4317  7.1729   5
  -6   2  -1 41.5032  5.8932   1
  -6   2  -1 56.3223  5.6937   2
   6  -2   1 56.8919  7.8021   9
   6  -2   1 51.4552  8.9277   3
   6  -2   1 52.9237  7.5801   4
   6  -2   1 34.1653  8.4545   6
  -7   2  -1 265.257  13.864   5
  -7   2  -1 268.264  13.033   2
   7  -2   1 198.310  14.189   3
   7  -2   1 234.463  16.918   6
   7  -2   1 210.073  17.054   8
   7  -2   1 220.954  15.379  10
  -8   2  -1 30.6439  5.2439   2
  -8   2  -1 24.8444 10.9904   5
   8  -2   1 33.8361 10.1631   3
   8  -2   1 11.5102  7.7740   6
   8  -2   1 20.1420  6.7359   8
   8  -2   1 10.8542  8.2733  10
  -9   2  -1 22.8325 13.0943   5
   9  -2   1  5.6450 12.4590  10
   9  -2   1 18.6107 10.0273   6
   9  -2   1 12.2998 11.2840   8
   9  -2   1 27.5517 12.5586   3
 -10   2  -1 29.5098 12.8874   5
  10  -2   1  3.1269 15.2809   6
  10  -2   1 34.5250 12.8614   8
  10  -2   1 29.2588 11.8850  10
  10  -2   1 38.1752 14.3772   3
 -11   2  -1 73.8204 18.4737   5
  11  -2   1 105.269  20.497   3
  11  -2   1 50.0274 27.9959   8
  10   1  -1 269.238  31.293   3
 -10  -1   1 317.523  28.547   5
 -10  -1   1 307.315  31.675   7
   9   1  -1 250.624  20.599   6
   9   1  -1 304.306  23.219   3
  -9  -1   1 229.434  20.258   5
  -9  -1   1 302.162  23.545   7
   8   1  -1 27.9441 10.3103   3
   8   1  -1 33.5912  8.9624   6
  -8  -1   1 62.2122 10.9743   5
   7   1  -1 196.275  14.636   3
   7   1  -1 201.047  13.743   6
  -7  -1   1 187.263  14.444   5
   6   1  -1 0.47552 4.89323   3
   6   1  -1 2.44933 3.39947   6
  -6  -1   1 4.89675 4.22190   5
   5   1  -1 240.466  18.377   5
   5   1  -1 240.228  17.676   9
   5   1  -1 225.198  13.158   3
   5   1  -1 263.431  12.762   6
   5   1  -1 247.617  19.712   4
  -5  -1   1 236.087  12.705   5
   4   1  -1 1593.21   29.26   3
   4   1  -1 1661.92   27.57   6
   4   1  -1 1704.13   69.96   5
   4   1  -1 1638.73   74.38   9
  -4  -1   1 1612.26   65.93   9
  -4  -1   1 1599.44   51.88   3
  -4  -1   1 1585.29   36.70   5
   3   1  -1 902.554  21.335   2
   3   1  -1 882.642  19.157   3
   3   1  -1 888.199  28.566   6
   3   1  -1 929.242  45.195   5
   3   1  -1 889.170  22.162   9
  -3  -1   1 897.264  31.683   5
  -3  -1   1 906.931  32.748   3
  -3  -1   1 902.554  27.955   9
   2   1  -1 1692.23   67.87   3
   2   1  -1 1817.58   45.21   5
   2   1  -1 1722.19   43.89   9
   2   1  -1 1688.90   39.83   2
  -2  -1   1 1704.60   56.83   5
  -2  -1   1 1664.20   49.08   9
  -2  -1   1 1733.31   73.70   7
  -2  -1   1 1613.32   77.23   3
   1   1  -1 2590.56   57.03   9
   1   1  -1 2506.26   87.98   7
   1   1  -1 2534.87   99.96   5
   1   1  -1 2457.36   85.66   3
  -1  -1   1 2503.90   82.16   7
  -1  -1   1 2394.83   71.00   3
  -1  -1   1 2613.07   91.67   9
  -1  -1   1 2472.15   90.01   5
   0   1  -1 1821.14   50.20  10
   0   1  -1 1824.11   48.55   8
   0   1  -1 1846.45   57.44   6
   0   1  -1 1967.88   64.34   7
   0   1  -1 1863.93   68.14   4
   0   1  -1 1875.78   65.09   9
   0   1  -1 1827.46   57.77   1
   0  -1   1 1884.85   84.45   1
   0  -1   1 1841.52   74.66   7
   0  -1   1 1904.69   56.38   6
   0  -1   1 1900.56   55.11   8
   0  -1   1 1897.42   55.68  10
   0  -1   1 1911.35   56.54   9
  -1   1  -1 187.047   6.836   8
  -1   1  -1 199.074   7.878   6
  -1   1  -1 199.447   6.358  10
  -1   1  -1 177.427   5.780   2
  -1   1  -1 186.468   6.282   1
  -1   1  -1 184.112   6.744   3
   1  -1   1 189.773   6.523   1
   1  -1   1 177.145   6.057   3
   1  -1   1 200.765   7.645   8
   1  -1   1 188.817   7.001   9
   1  -1   1 192.152   6.561   6
   1  -1   1 192.545   6.369  10
  -2   1  -1 211.641   9.796   6
  -2   1  -1 201.880   9.937   3
  -2   1  -1 218.550   8.569   1
  -2   1  -1 198.388   8.015   2
   2  -1   1 211.821   8.735   3
   2  -1   1 227.395   8.643  10
   2  -1   1 219.740  10.678   8
   2  -1   1 209.382  13.497   1
   2  -1   1 205.068   8.928   6
   2  -1   1 193.815   9.013   9
  -3   1  -1 2003.51   39.47   5
  -3   1  -1 1995.87   62.94   1
  -3   1  -1 1987.92   44.34   3
  -3   1  -1 2122.90   97.67   6
  -3   1  -1 2017.58   50.30   2
   3  -1   1 2032.87   77.09   3
   3  -1   1 2110.58   63.20   6
   3  -1   1 2039.76  104.11   9
   3  -1   1 2059.48   66.42   1
  -4   1  -1 416.799  16.020   3
  -4   1  -1 419.258  21.337   6
  -4   1  -1 381.343  15.547   5
  -4   1  -1 425.866  13.793   2
   4  -1   1 452.979  13.940   4
   4  -1   1 411.151  14.272   3
   4  -1   1 416.392  21.363   1
   4  -1   1 425.939  18.153   9
   4  -1   1 421.441  13.067   6
  -5   1  -1 1357.59   47.18   2
  -5   1  -1 1303.14   35.30   5
  -5   1  -1 1309.87   54.10   6
  -5   1  -1 1182.03   50.28   3
   5  -1   1 1407.73   52.17   1
   5  -1   1 1345.97   24.16   3
   5  -1   1 1342.59   55.00   6
   5  -1   1 1427.36   51.68   9
   5  -1   1 1365.68   33.57   4
  -6   1  -1 302.268  15.320   2
  -6   1  -1 292.918  18.343   5
  -6   1  -1 309.105  26.508   6
   6  -1   1 308.868  13.326   6
   6  -1   1 348.932  23.415   4
   6  -1   1 302.671  15.587   3
   6  -1   1 307.618  19.621   9
  -7   1  -1 168.959  11.870   5
  -7   1  -1 188.323  12.343   2
   7  -1   1 171.512  15.052  10
   7  -1   1 186.689  16.236   8
   7  -1   1 166.049  16.605   6
   7  -1   1 191.565  17.151   3
  -8   1  -1 121.345   8.282   2
  -8   1  -1 127.267  12.964   5
   8  -1   1 101.355   9.651   8
   8  -1   1 105.264  11.620  10
   8  -1   1 97.2067 16.3034   3
   8  -1   1 111.884  12.183   6
  -9   1  -1 11.3686  9.3905   5
   9  -1   1  4.6099 14.6109   3
   9  -1   1  1.1407 12.1339   8
   9  -1   1 -0.4449  7.4129   6
   9  -1   1 -1.6054 11.6697  10
 -10   1  -1 67.9154 15.0596   5
  10  -1   1 80.0674 15.0441  10
  10  -1   1 84.1996 14.2404   8
  10  -1   1 77.6740 13.5477   6
  10  -1   1 73.8423 23.2218   3
  11   0  -1 -30.131  21.340   3
 -11   0   1 14.0540 13.2589   7
 -11   0   1 21.8340 14.2710   5
  10   0  -1 318.351  22.116   6
  10   0  -1 360.859  35.391   3
 -10   0   1 364.551  27.486   5
   9   0  -1 25.6751 13.8293   3
   9   0  -1 14.0719  9.7305   6
  -9   0   1 12.6280  9.2496   5
   8   0  -1 4.32884 6.32994   6
   8   0  -1 3.81503 8.27680   3
  -8   0   1 16.9314  7.0297   5
   7   0  -1 141.805  10.988   3
   7   0  -1 101.558  11.287   6
  -7   0   1 123.491  12.442   5
   6   0  -1 171.715  11.589   6
   6   0  -1 156.597  14.139   3
  -6   0   1 175.365  13.358   5
  -6   0   1 160.395  12.234   9
   5   0  -1 917.719  27.714   6
   5   0  -1 933.260  41.534   1
   5   0  -1 977.878  39.084   5
   5   0  -1 909.240  39.559   4
   5   0  -1 873.186  29.151   9
   5   0  -1 889.320  33.151   3
  -5   0   1 914.756  27.194   9
  -5   0   1 836.649  27.084   5
  -5   0   1 841.455  41.844   3
  -5   0   1 843.317  19.354   2
  -5   0   1 878.127  16.799   2
   4   0  -1 4833.82  137.67   3
   4   0  -1 4960.36  118.93   6
   4   0  -1 4897.32  137.00   4
   4   0  -1 4997.26  151.40   5
   4   0  -1 4895.95  135.23   9
   4   0  -1 5316.77  119.51   1
  -4   0   1 4797.01  139.25   5
  -4   0   1 4956.95   94.87   9
  -4   0   1 5002.28  178.76   3
   3   0  -1 60.2523  3.6482   6
   3   0  -1 63.3570  5.3414   3
   3   0  -1 67.8591  5.8234   9
   3   0  -1 63.8742  5.7286   4
   3   0  -1 60.2289  6.3740   1
   3   0  -1 52.8608  4.1185   5
  -3   0   1 62.0899  2.8201   2
  -3   0   1 62.3483  4.2545   5
  -3   0   1 64.1620  1.9703   2
  -3   0   1 61.5788  4.3210   9
  -3   0   1 63.7009  7.1799   3
   2   0  -1 2594.13   76.10   9
   2   0  -1 2511.25   88.89   4
   2   0  -1 2632.78   89.89   1
   2   0  -1 2619.21   74.36   3
   2   0  -1 2668.24   74.29   5
  -2   0   1 2529.89   59.62   4
  -2   0   1 2694.68   67.80   9
  -2   0   1 2561.92   67.99   5
  -2   0   1 2479.23   79.09   3
   1   0  -1 917.232  25.480   2
   1   0  -1 884.332  20.796   4
   1   0  -1 895.786  34.010   1
   1   0  -1 908.821  28.451   9
   1   0  -1 923.274  30.565   5
   1   0  -1 854.221  25.406   3
  -1   0   1 889.647  33.783   5
  -1   0   1 907.817  26.423   4
  -1   0   1 880.374  32.554   1
  -1   0   1 919.042  29.077   9
  -1   0   1 891.744  31.465   2
  -1   0   1 864.390  29.033   3
   0   0  -1 136.554   5.368   2
   0   0  -1 127.336   4.675   8
   0   0  -1 127.679   4.057   1
   0   0  -1 132.418   4.695   5
   0   0  -1 134.163   5.073   4
   0   0  -1 126.138   5.144  10
   0   0   1 115.878   4.751   1
   0   0   1 124.883   4.334   5
   0   0   1 126.982   4.694   2
   0   0   1 126.924   4.459  10
   0   0   1 128.114   4.668   8
   0   0   1 134.441   5.113   4
  -1   0  -1 91.9012  4.8407   3
  -1   0  -1 102.205   3.877   6
  -1   0  -1 94.2148  4.5592   8
  -1   0  -1 96.5362  4.8381   5
  -1   0  -1 95.5558  4.0291   2
  -1   0  -1 96.3493  4.8293  10
   1   0   1 101.188   3.906   3
   1   0   1 97.3072  4.3101   2
   1   0   1 91.5209  5.0061   5
   1   0   1 90.6355  3.4785  10
   1   0   1 97.9550  4.7107   6
   1   0   1 99.0975  3.7545   8
  -2   0  -1 2222.30   92.89   6
  -2   0  -1 2118.21   75.72   2
  -2   0  -1 2064.40   76.15   3
  -2   0  -1 2154.53   72.97   5
   2   0   1 2322.24   98.53   1
   2   0   1 2294.77  100.68   6
   2   0   1 2293.64   58.31   8
   2   0   1 2323.29   58.01  10
   2   0   1 2199.68   52.67   5
   2   0   1 2232.66   76.11   2
   2   0   1 2178.14   68.20   3
  -3   0  -1 617.883  24.833   5
  -3   0  -1 547.195  27.817   3
  -3   0  -1 600.910  21.616   2
  -3   0  -1 578.027  24.455   6
   3   0   1 650.477  13.616  10
   3   0   1 631.897  17.995   6
   3   0   1 602.249  20.770   2
   3   0   1 629.188  13.823   8
   3   0   1 654.580  18.422   1
   3   0   1 643.783  18.641   3
   3   0   1 629.418  16.678   9
   3   0   1 596.155  21.206   5
  -4   0  -1 943.412  23.502   5
  -4   0  -1 943.374  36.202   3
  -4   0  -1 962.018  45.158   2
  -4   0  -1 991.185  33.820   6
   4   0   1 918.706  39.936   9
   4   0   1 969.091  28.312   2
   4   0   1 1015.63   44.22   5
   4   0   1 1061.47   33.35   1
   4   0   1 927.321  32.046   3
   4   0   1 981.340  26.902   6
  -5   0  -1 186.326   9.537   2
  -5   0  -1 185.386  10.994   5
  -5   0  -1 183.583  12.492   6
   5   0   1 171.700   7.773   2
   5   0   1 183.955   9.111  10
   5   0   1 187.364  13.837   9
   5   0   1 186.843   9.734   8
   5   0   1 181.392  10.736   6
   5   0   1 185.515  10.396   3
   5   0   1 199.550  16.913   1
  -6   0  -1 629.927  33.884   6
  -6   0  -1 587.261  23.245   5
  -6   0  -1 587.074  24.666   2
   6   0   1 628.711  22.728   8
   6   0   1 625.518  19.001   6
   6   0   1 645.448  22.668   3
   6   0   1 607.739  22.035  10
  -7   0  -1 211.392  10.841   2
  -7   0  -1 191.122  14.004   5
   7   0   1 201.541  18.303   3
   7   0   1 207.477  15.101   8
   7   0   1 181.420  12.849   6
   7   0   1 193.985  15.842  10
  -8   0  -1 196.576  19.012   5
   8   0   1 200.698  19.717   6
   8   0   1 201.845  18.135  10
   8   0   1 203.964  17.267   8
   8   0   1 257.384  27.639   3
  -9   0  -1 134.563  17.875   5
   9   0   1 102.970  12.348   8
   9   0   1 113.772  21.511   3
   9   0   1 84.1760 10.9812  10
   9   0   1 106.388  16.452   6
 -10   0  -1 53.4320 20.8813   5
  10   0   1 46.5112 23.9007   3
  11  -1  -1 78.5524 27.0643   3
  11  -1  -1 38.1100 30.6325   6
 -11   1   1 77.7825 15.2280   5
  10  -1  -1 30.2366 12.6960   6
  10  -1  -1 12.5072 12.5884   3
 -10   1   1 10.2860  9.1139   5
   9  -1  -1 89.0913 17.2031   3
  -9   1   1 72.3407 14.0573   5
   8  -1  -1 82.5997  9.5147   6
   8  -1  -1 95.0608 11.7357   3
  -8   1   1 130.116  14.271   5
   7  -1  -1 264.236  16.992   3
   7  -1  -1 260.246  15.359   6
  -7   1   1 271.630   9.803   2
  -7   1   1 252.489  11.242   2
  -7   1   1 260.649  14.779   5
  -7   1   1 228.488  13.980   9
   6  -1  -1 228.187  20.167   9
   6  -1  -1 200.691  13.396   6
   6  -1  -1 247.797  16.680   4
   6  -1  -1 245.260  13.157   3
  -6   1   1 225.596  13.843   5
  -6   1   1 258.738  12.539   2
  -6   1   1 241.536  11.547   2
  -6   1   1 248.016  13.634   9
   5  -1  -1 729.951  29.068   9
   5  -1  -1 713.551  34.701   1
   5  -1  -1 749.170  23.081   3
   5  -1  -1 706.632  19.443   6
   5  -1  -1 730.602  25.258   4
  -5   1   1 712.556  23.275   1
  -5   1   1 711.089  20.776   2
  -5   1   1 726.646  25.771   2
  -5   1   1 705.315  23.622   5
  -5   1   1 663.397  25.944   3
  -5   1   1 720.883  28.924   9
   4  -1  -1 338.622  13.092   1
   4  -1  -1 317.533  12.429   4
   4  -1  -1 324.018  12.321   9
   4  -1  -1 324.087  13.318   3
   4  -1  -1 333.046  11.822   6
  -4   1   1 322.857  12.178   9
  -4   1   1 327.431  16.090   3
  -4   1   1 304.343  12.285   5
  -4   1   1 316.734   9.506   4
  -4   1   1 325.789  13.664   1
   3  -1  -1 875.332  25.347   4
   3  -1  -1 940.575  33.222   9
   3  -1  -1 910.108  24.459   3
   3  -1  -1 904.870  19.131   6
   3  -1  -1 941.086  42.043   1
  -3   1   1 909.766  29.984   1
  -3   1   1 907.640  33.366   4
  -3   1   1 904.491  29.021   9
  -3   1   1 952.041  32.848   2
  -3   1   1 942.890  28.595   3
   2  -1  -1 2.53624 1.93635   3
   2  -1  -1 1.36106 1.84115   1
   2  -1  -1 3.20193 3.07185   4
   2  -1  -1 1.73097 1.44396   9
   2  -1  -1 5.39263 2.03792   6
  -2   1   1 1.20062 2.29467   4
  -2   1   1 1.99926 1.48583   9
  -2   1   1 2.20658 1.61529   3
  -2   1   1 2.97510 1.31465   2
  -2   1   1 3.67323 2.50237   1
   1  -1  -1 342.811  15.731   7
   1  -1  -1 352.349  16.094   1
   1  -1  -1 327.111   7.838   3
   1  -1  -1 330.554   9.539   4
   1  -1  -1 346.927  10.227   2
  -1   1   1 347.432   9.487   1
  -1   1   1 352.840   9.126   7
  -1   1   1 328.139  14.753   2
  -1   1   1 342.093  11.450   5
  -1   1   1 357.493  10.818   4
   0  -1  -1 425.590  14.108   5
   0  -1  -1 433.703  13.862   1
   0  -1  -1 404.089  15.788   2
   0  -1  -1 433.653  15.280   3
   0  -1  -1 410.799  16.163   7
   0   1   1 395.527  13.418   5
   0   1   1 408.966   9.915   1
   0   1   1 406.373  12.592   3
   0   1   1 418.967  22.972   2
   0   1   1 407.667  16.302   7
  -1  -1  -1 2.77978 0.69352  10
  -1  -1  -1 3.16395 1.93282   3
  -1  -1  -1 4.38710 0.84369   6
  -1  -1  -1 3.69263 0.72285   8
  -1  -1  -1 6.14908 1.83177   5
   1   1   1 -0.4611  2.3274   5
   1   1   1 3.28724 1.83028   3
   1   1   1 2.83587 0.76636   6
   1   1   1 2.81540 0.74635   8
   1   1   1 3.37953 0.81411  10
   1   1   1 3.55016 1.94690   2
  -2  -1  -1 1026.05   55.23   3
  -2  -1  -1 1028.86   40.48   6
  -2  -1  -1 1020.16   43.06   2
  -2  -1  -1 1079.45   39.32   5
   2   1   1 1105.46   43.85  10
   2   1   1 1103.97   64.90   5
   2   1   1 1049.12   25.18   2
   2   1   1 1059.64   39.67   3
   2   1   1 1097.24   39.17   8
   2   1   1 1108.46   38.83   6
  -3  -1  -1 1885.42   88.91   3
  -3  -1  -1 1900.47   61.81   5
  -3  -1  -1 1874.49   63.15   2
  -3  -1  -1 1867.07   72.75   6
   3   1   1 1901.58   46.21   3
   3   1   1 1971.84   54.94  10
   3   1   1 2040.12   95.35   5
   3   1   1 1999.93   39.86   6
   3   1   1 1947.38   47.26   2
   3   1   1 1985.53   62.59   8
  -4  -1  -1 7.29929 4.21294   3
  -4  -1  -1 10.1051  2.8343   6
  -4  -1  -1 11.4671  3.2079   2
  -4  -1  -1 10.9314  5.1667   5
   4   1   1 17.3007  5.6833   9
   4   1   1 12.4459  2.7508   2
   4   1   1 15.3695  3.3201  10
   4   1   1 6.85698 2.90525   8
   4   1   1 9.20089 4.58435   3
   4   1   1 13.4345  4.9689   5
   4   1   1 13.9642  3.0912   6
  -5  -1  -1 18.8877  5.4386   5
  -5  -1  -1 19.4936  3.5966   2
  -5  -1  -1 25.7879  6.0100   6
   5   1   1 19.1557  4.0904   6
   5   1   1 28.0299  7.3330   9
   5   1   1 20.2620  3.3077   2
   5   1   1 16.2296  5.1172   8
   5   1   1 14.6715  4.7505  10
   5   1   1 21.6128  6.9385   3
  -6  -1  -1 314.834  12.623   2
  -6  -1  -1 293.789  14.929   5
   6   1   1 320.633  18.345   6
   6   1   1 323.304  18.624   3
   6   1   1 292.614  24.729   2
   6   1   1 294.894  16.133  10
   6   1   1 291.190  14.856   8
  -7  -1  -1 218.905  10.678   2
  -7  -1  -1 201.455  15.541   5
   7   1   1 193.686  15.225  10
   7   1   1 177.792  15.076   6
   7   1   1 195.477  17.053   3
   7   1   1 191.771  13.593   8
  -8  -1  -1 73.9166 12.4355   5
   8   1   1 45.7019  9.6796  10
   8   1   1 43.4304 10.7995   6
   8   1   1 48.5258 10.2992   8
   8   1   1 81.2450 16.0724   3
  -9  -1  -1 187.769  22.835   7
  -9  -1  -1 170.224  23.986   5
   9   1   1 174.628  23.954   3
 -10  -1  -1  8.5539 18.3888   7
 -10  -1  -1  3.2108 19.7842   5
  10   1   1 -7.4649 13.4162   3
  11  -2  -1 -15.183  18.470   3
  11  -2  -1  1.1889 14.1951  10
  11  -2  -1 -6.1582 18.1996   6
  11  -2  -1  0.8205 14.3835   8
 -11   2   1 -8.3810 11.4159   5
  10  -2  -1 39.4905 13.8216   3
  10  -2  -1 39.2402 13.8960   6
 -10   2   1 45.4200 11.3595   5
   9  -2  -1 515.309  34.258   6
   9  -2  -1 517.731  33.667   3
  -9   2   1 514.351  28.416   5
   8  -2  -1 702.341  30.899   3
   8  -2  -1 617.990  32.157   6
  -8   2   1 683.902  41.095   9
  -8   2   1 674.419  29.791   2
  -8   2   1 676.477  29.575   5
  -8   2   1 676.441  34.063   2
   7  -2  -1 85.1695 12.0505   3
   7  -2  -1 80.8643 10.3852   6
   7  -2  -1 69.9691 10.9660   4
   7  -2  -1 69.1879  9.1650   9
  -7   2   1 82.6913 10.3461   1
  -7   2   1 73.6895  8.3529   5
  -7   2   1 82.7484  7.7332   2
  -7   2   1 67.5250  8.2029   9
  -7   2   1 82.3513  7.1684   2
   6  -2  -1 7.76008 5.15478   3
   6  -2  -1 23.5196  6.8181   4
   6  -2  -1 7.62958 5.78195   9
   6  -2  -1 23.0723  7.7427   6
  -6   2   1 16.6907  3.2296   2
  -6   2   1 13.5477  6.8023   1
  -6   2   1 16.3683  3.5713   2
  -6   2   1 24.9615  6.4879   5
  -6   2   1 10.3950  3.7443   9
   5  -2  -1 36.3862  5.2085   6
   5  -2  -1 46.4123  4.8233   9
   5  -2  -1 42.1725  6.7348   4
   5  -2  -1 35.0063  4.7674   3
   5  -2  -1 35.5261  8.3178   1
  -5   2   1 39.0335  6.3551   6
  -5   2   1 43.8720  8.2389   3
  -5   2   1 38.1210  5.3110   5
  -5   2   1 49.1265  4.5750   2
  -5   2   1 36.0346  6.2358   9
  -5   2   1 36.9975  5.5736   4
  -5   2   1 36.4739  6.3358   1
   4  -2  -1 1037.67   25.72   1
   4  -2  -1 1123.42   32.92   4
   4  -2  -1 1062.17   39.51   9
   4  -2  -1 1072.84   26.37   6
   4  -2  -1 1049.88   41.18   3
  -4   2   1 1112.81   53.41   6
  -4   2   1 1083.92   33.93   4
  -4   2   1 1080.67   28.25   9
  -4   2   1 1084.34   51.58   3
  -4   2   1 1095.79   40.10   2
  -4   2   1 1063.03   34.99   1
   3  -2  -1 287.474  11.387   6
   3  -2  -1 298.857  15.133   4
   3  -2  -1 282.864   9.929   3
   3  -2  -1 275.435  12.349   1
  -3   2   1 305.935  14.982   3
  -3   2   1 299.392  13.532   2
  -3   2   1 309.379  13.002   1
  -3   2   1 298.718  10.792   9
  -3   2   1 293.332  11.357   4
  -3   2   1 297.271  16.077   6
   2  -2  -1 3992.80  117.51   1
   2  -2  -1 3988.28  123.41   6
   2  -2  -1 4070.37  103.55   4
   2  -2  -1 4026.01  153.18   3
  -2   2   1 4061.23  100.41   3
  -2   2   1 4122.52  187.03   1
  -2   2   1 4169.28  156.66   7
  -2   2   1 4216.40  162.37   2
  -2   2   1 4163.63  147.93   6
  -2   2   1 4266.07  147.95   4
   1  -2  -1 5206.64  138.79   4
   1  -2  -1 5290.28  234.93   2
   1  -2  -1 5394.26  315.59   5
   1  -2  -1 5690.57  164.79   1
   1  -2  -1 5252.59  135.69   7
   1  -2  -1 5229.89  198.65   6
  -1   2   1 5370.12  239.25   5
  -1   2   1 5395.73  207.60   7
  -1   2   1 5373.75  162.43   4
  -1   2   1 5406.14  161.00   2
  -1   2   1 5417.07  136.01   1
   0  -2  -1 6639.62  198.58   5
   0  -2  -1 6382.63  229.74   2
   0  -2  -1 6470.34  218.09   1
   0  -2  -1 6360.54  158.77   3
   0  -2  -1 6676.07  202.97   7
   0  -2  -1 6337.71  207.58   6
   0   2   1 6436.22  186.44   1
   0   2   1 6582.20  122.67   2
   0   2   1 6629.75  239.03   7
   0   2   1 6535.28  212.96   3
   0   2   1 6681.38  198.24   5
  -1  -2  -1 109.939   7.395   3
  -1  -2  -1 113.883  10.327   5
  -1  -2  -1 86.6466  4.6109  10
  -1  -2  -1 90.4644  4.8325   6
  -1  -2  -1 112.191  12.488   7
  -1  -2  -1 111.238   8.166   2
  -1  -2  -1 88.6983  5.0824   8
   1   2   1 100.627   9.176   5
   1   2   1 90.7121  6.9550   2
   1   2   1 114.922  11.174   1
   1   2   1 105.214   7.615   3
  -2  -2  -1 672.945  15.314   3
  -2  -2  -1 675.139  26.133   6
  -2  -2  -1 734.771  23.845   7
  -2  -2  -1 681.513  17.105   2
  -2  -2  -1 744.779  23.357   5
   2   2   1 709.605  22.688   5
   2   2   1 687.421  17.262  10
   2   2   1 694.788  26.002   2
   2   2   1 725.400  20.982   3
   2   2   1 672.578  17.239   8
   2   2   1 706.614  17.944   6
  -3  -2  -1 162.398   6.940   2
  -3  -2  -1 176.992  11.542   5
  -3  -2  -1 163.587   9.965   3
  -3  -2  -1 190.001  12.136   7
   3   2   1 144.572   7.994   2
   3   2   1 169.060   9.730   3
   3   2   1 159.198  10.782   5
   3   2   1 178.231   5.776  10
   3   2   1 168.409   5.233   8
   3   2   1 160.725   5.844   6
  -4  -2  -1 1288.87   49.71   7
  -4  -2  -1 1196.74   47.95   2
  -4  -2  -1 1190.61   39.57   5
   4   2   1 1216.62   53.00   9
   4   2   1 1259.13   44.39   6
   4   2   1 1253.97   22.79   3
   4   2   1 1271.85   45.95  10
   4   2   1 1236.46   50.02   2
   4   2   1 1253.61   46.58   8
  -5  -2  -1 309.131  17.322   5
  -5  -2  -1 298.000  12.855   2
  -5  -2  -1 289.040  13.661   7
   5   2   1 291.838  15.867   6
   5   2   1 267.966  16.127   3
   5   2   1 283.024  15.109   8
   5   2   1 279.523  19.485   2
   5   2   1 270.906  12.487  10
  -6  -2  -1 47.5928  5.3697   2
  -6  -2  -1 32.4543  7.7222   5
  -6  -2  -1 31.3025  8.9674   7
   6   2   1 31.6186  4.5892  10
   6   2   1 32.6848  6.0671   8
   6   2   1 30.9897  5.5109   6
   6   2   1 19.9993 10.5431   3
  -7  -2  -1 54.1855 13.8315   5
  -7  -2  -1 70.7848  6.7880   2
  -7  -2  -1 60.9767 14.0553   7
   7   2   1 51.7597 13.3195   3
   7   2   1 62.9538  8.6708   6
   7   2   1 51.8177 10.3405   8
   7   2   1 46.5544 10.7635  10
  -8  -2  -1 232.196  21.735   5
  -8  -2  -1 234.798  19.710   7
   8   2   1 227.372  21.895   3
  -9  -2  -1  2.7653 10.8950   5
  -9  -2  -1 17.1739 12.1947   7
   9   2   1 24.6419 13.9769   3
  11  -3  -1 10.7035 12.9717   6
  11  -3  -1 30.6207 16.3715   3
  11  -3  -1 41.4056 13.6761  10
 -11   3   1 45.6528 17.2276   5
  10  -3  -1 264.458  24.638   3
  10  -3  -1 197.715  22.699   6
 -10   3   1 260.252  22.617   5
   9  -3  -1  2.4583 10.1483   6
   9  -3  -1 8.92517 7.84869   3
  -9   3   1 -2.4882  8.7098   9
  -9   3   1 10.9014  8.0439   5
   8  -3  -1 316.187  19.791   3
   8  -3  -1 317.991  21.176   6
  -8   3   1 325.241  31.642   2
  -8   3   1 286.757  22.542   1
  -8   3   1 328.755  18.088   2
  -8   3   1 284.532  19.254   5
  -8   3   1 301.473  26.039   9
   7  -3  -1 390.559  20.711   6
   7  -3  -1 443.609  27.559   9
   7  -3  -1 413.573  29.481   4
   7  -3  -1 428.899  20.129   3
  -7   3   1 415.273  22.495   9
  -7   3   1 442.092  23.711   2
  -7   3   1 442.189  19.301   5
  -7   3   1 424.343  24.160   1
  -7   3   1 432.705  41.494   2
   6  -3  -1 548.051  20.453   6
   6  -3  -1 590.945  28.135   3
   6  -3  -1 588.106  26.606   4
   6  -3  -1 620.512  24.467   9
  -6   3   1 577.267  15.361   1
  -6   3   1 604.990  20.568   9
  -6   3   1 610.782  29.292   4
  -6   3   1 642.688  49.028   2
  -6   3   1 572.651  28.449   3
   5  -3  -1 779.430  31.336   4
   5  -3  -1 744.375  19.649   6
   5  -3  -1 752.494  19.949   3
   5  -3  -1 731.658  46.115   1
  -5   3   1 748.526  26.647   1
  -5   3   1 754.782  39.515   6
  -5   3   1 780.741  22.694   9
  -5   3   1 851.010  29.553   2
  -5   3   1 775.488  27.829   3
  -5   3   1 788.854  25.384   4
   4  -3  -1 43.5540  4.8530   4
   4  -3  -1 28.8371  5.7302   1
   4  -3  -1 28.4607  5.1568   6
   4  -3  -1 34.9071  4.4745   3
  -4   3   1 25.6308  3.2637   9
  -4   3   1 41.0635  4.1731   3
  -4   3   1 29.3208  4.8933   1
  -4   3   1 41.4979  5.2793   2
  -4   3   1 44.4262  4.2866   4
  -4   3   1 35.6449  7.1120   6
   3  -3  -1 36.5786  4.4530   6
   3  -3  -1 37.0737  5.7233   1
   3  -3  -1 33.5964  3.4266   4
   3  -3  -1 45.7281  3.1529   3
  -3   3   1 45.8614  5.5639   7
  -3   3   1 44.7193  5.9157   2
  -3   3   1 47.7469  3.7475   9
  -3   3   1 38.7868  4.4026   4
  -3   3   1 39.7574  4.9736   6
  -3   3   1 37.3506  3.9974   1
  -3   3   1 45.5965  3.5221   3
   2  -3  -1 34.9703  4.2508   7
   2  -3  -1 35.6432  2.3553   3
   2  -3  -1 40.6167  3.9721   4
   2  -3  -1 29.6571  4.7444   1
   2  -3  -1 40.4538  3.9403   6
  -2   3   1 38.2006  4.8442   5
  -2   3   1 38.9106  4.5653   1
  -2   3   1 32.7992  4.7057   7
  -2   3   1 41.0575  4.5522   6
  -2   3   1 38.3967  3.7803   4
  -2   3   1 46.2452  6.4188   2
   1  -3  -1 2406.94   51.98   1
   1  -3  -1 2283.44   65.84   3
   1  -3  -1 2348.57   67.51   6
   1  -3  -1 2337.11   41.53   7
   1  -3  -1 2353.77  130.69   5
   1  -3  -1 2394.27   68.64   2
  -1   3   1 2401.45   53.59   5
  -1   3   1 2405.13   91.91   1
  -1   3   1 2464.63   48.31   2
  -1   3   1 2331.76   59.15   4
  -1   3   1 2387.50   60.22   7
   0  -3  -1 266.270  14.535   5
   0  -3  -1 263.287  15.829   3
   0  -3  -1 274.369  12.181   2
   0  -3  -1 269.538  12.948   7
   0  -3  -1 255.796  14.415   1
   0  -3  -1 241.106   8.722   6
   0   3   1 283.554  11.080   1
   0   3   1 248.347   8.806   3
   0   3   1 264.799  13.617   7
   0   3   1 262.880  10.860   5
   0   3   1 262.014  11.172   2
  -1  -3  -1 1316.61   29.52  10
  -1  -3  -1 1259.23   35.79   3
  -1  -3  -1 1339.34   37.59   7
  -1  -3  -1 1309.55   28.92   8
  -1  -3  -1 1273.87   46.14   2
  -1  -3  -1 1363.63   62.24   5
   1   3   1 1281.77   44.22   1
   1   3   1 1412.46   50.98   3
   1   3   1 1308.73   28.96   7
   1   3   1 1318.32   44.62   2
   1   3   1 1308.29   45.49   5
  -2  -3  -1 1563.24   45.13   5
  -2  -3  -1 1403.89   31.75   3
  -2  -3  -1 1418.00   49.09   2
  -2  -3  -1 1545.91   39.77   7
   2   3   1 1589.27   42.08   3
   2   3   1 1483.61   35.60   2
   2   3   1 1526.34   54.74   5
   2   3   1 1469.94   39.44   1
  -3  -3  -1 671.897  35.781   3
  -3  -3  -1 665.544  36.284   2
  -3  -3  -1 725.689  31.809   7
  -3  -3  -1 686.650  25.319   5
   3   3   1 745.268  18.111   3
   3   3   1 737.405  23.577   2
  -4  -3  -1 773.409  25.935   7
  -4  -3  -1 747.895  27.106   2
  -4  -3  -1 719.716  26.717   5
   4   3   1 745.149  17.386   6
   4   3   1 759.491  23.029   3
   4   3   1 709.652  42.518   2
   4   3   1 748.986  22.203   8
   4   3   1 745.450  23.514  10
  -5  -3  -1 226.690  17.026   5
  -5  -3  -1 225.048  18.480   7
  -5  -3  -1 241.551  13.749   2
   5   3   1 237.124  10.145   8
   5   3   1 254.283  20.835   3
   5   3   1 241.375  16.230   2
   5   3   1 233.749  10.522  10
   5   3   1 252.624   9.713   6
  -6  -3  -1 -0.7296  6.7069   5
  -6  -3  -1 13.3315  9.7985   7
  -6  -3  -1 8.85749 4.85037   2
   6   3   1 -3.1997  8.3675   3
  -7  -3  -1 27.2463 14.1222   5
  -7  -3  -1 40.7760 12.4218   7
   7   3   1 14.2310 10.5426   3
  -8  -3  -1 81.5162 14.8393   7
  -8  -3  -1 85.9889 16.7988   5
   8   3   1 47.9468 17.0617   3
  -9  -3  -1 -6.7595 12.6219   5
  -9  -3  -1 -3.1388 11.2292   7
   9   3   1 17.2914 15.0854   3
  11  -4  -1 38.0319 18.2766   6
  11  -4  -1 59.8455 22.0672   3
 -11   4   1 76.6295 21.7605   5
  10  -4  -1 128.819  19.922   6
  10  -4  -1 139.694  19.558   3
 -10   4   1 119.141  21.038   5
   9  -4  -1 -9.1016  7.2016   3
   9  -4  -1 10.9184  9.0618   6
  -9   4   1 -1.0991 13.1238   1
  -9   4   1 1.38487 4.25344   2
  -9   4   1  7.1828 10.2335   5
  -9   4   1 -1.2723  5.6788   9
   8  -4  -1 301.091  22.127   6
   8  -4  -1 329.390  17.897   3
  -8   4   1 319.209  19.468   1
  -8   4   1 294.023  23.444   9
  -8   4   1 351.926  20.031   5
  -8   4   1 356.190  15.153   2
   7  -4  -1 39.2047  7.4223   4
   7  -4  -1 44.1082  6.6057   3
   7  -4  -1 48.2029  8.8585   6
  -7   4   1 40.8592  7.5150   4
  -7   4   1 45.8287  9.9218   1
  -7   4   1 40.7830  7.6225   9
   6  -4  -1 -3.5583  5.8007   6
   6  -4  -1 5.42858 3.66005   3
   6  -4  -1 3.31063 5.57227   4
  -6   4   1 -3.7488  4.8350   3
  -6   4   1 0.00000 2.61114   4
  -6   4   1 3.74349 5.00763   1
  -6   4   1 -4.4489  4.6090   2
  -6   4   1 2.80357 3.28484   9
   5  -4  -1 133.629  10.035   6
   5  -4  -1 134.073   7.374   3
   5  -4  -1 130.318   9.044   4
  -5   4   1 137.666   9.130   1
  -5   4   1 125.034   8.663   9
  -5   4   1 136.985  10.017   3
  -5   4   1 141.158  12.659   2
  -5   4   1 129.193   9.529   4
   4  -4  -1 16.0419  6.3253   6
   4  -4  -1 9.78002 4.59309   1
   4  -4  -1 12.8922  3.3715   3
   4  -4  -1 18.3357  3.5376   4
  -4   4   1 11.7715  3.0660   3
  -4   4   1 11.2061  5.8603   2
  -4   4   1 9.01405 4.57801   6
  -4   4   1 19.4224  4.1176   9
  -4   4   1 26.7569  5.2176   1
  -4   4   1 15.4701  3.4863   4
  -4   4   1 28.5854  5.3521   7
   3  -4  -1 13.0032  1.7878   3
   3  -4  -1 14.3407  4.1118   6
   3  -4  -1 9.47559 3.27740   4
   3  -4  -1 10.5008  5.7099   1
  -3   4   1 12.0755  4.4137   7
  -3   4   1 8.89688 3.26158   1
  -3   4   1 9.63647 4.82017   6
  -3   4   1 5.20130 5.90997   2
  -3   4   1 5.73380 3.20607   4
  -3   4   1 10.2438  2.1732   3
   2  -4  -1 768.167  20.383   1
   2  -4  -1 739.559  21.539   6
   2  -4  -1 691.520  18.632   3
   2  -4  -1 736.335  39.943   7
   2  -4  -1 733.846  21.295   3
  -2   4   1 761.892  20.393   4
  -2   4   1 796.526  24.449   6
  -2   4   1 802.997  28.991   2
  -2   4   1 727.675  26.221   5
  -2   4   1 751.512  18.754   1
  -2   4   1 766.160  27.203   7
   1  -4  -1 538.507  21.421   6
   1  -4  -1 557.669  17.850   1
   1  -4  -1 559.398  20.764   7
   1  -4  -1 546.947  18.257   5
   1  -4  -1 529.324  17.533   3
  -1   4   1 581.350  29.965   7
  -1   4   1 533.765  39.675   2
  -1   4   1 550.824  15.732   4
  -1   4   1 582.393  17.277   1
  -1   4   1 534.724  16.629   5
   0  -4  -1 1316.03   39.37   3
   0  -4  -1 1326.19   66.92   1
   0  -4  -1 1260.37   39.80   6
   0  -4  -1 1384.45   33.22   5
   0  -4  -1 1364.45   39.93   7
   0  -4  -1 1354.45   35.38   2
   0   4   1 1329.88   44.24   1
   0   4   1 1399.52   36.90   7
   0   4   1 1351.92   29.73   3
   0   4   1 1301.76   51.74   2
   0   4   1 1380.86   39.29   5
  -1  -4  -1 926.179  25.335  10
  -1  -4  -1 963.095  28.773   5
  -1  -4  -1 974.485  26.409   7
  -1  -4  -1 930.618  43.767   3
  -1  -4  -1 964.639  23.898   8
  -1  -4  -1 990.269  28.465   2
  -1  -4  -1 957.371  23.260   6
   1   4   1 990.588  36.417   7
   1   4   1 960.087  24.950   1
   1   4   1 983.845  49.912   2
   1   4   1 1046.95   22.60   3
   1   4   1 941.561  40.362   5
  -2  -4  -1 1.65822 2.80257   3
  -2  -4  -1 4.99878 4.04535   5
  -2  -4  -1 1.55192 3.59289   2
  -2  -4  -1 3.81388 4.85497   7
   2   4   1 0.47505 3.94962   2
   2   4   1 -0.6748  5.2267   3
   2   4   1 2.23877 3.62360   1
  -3  -4  -1 158.602  17.406   3
  -3  -4  -1 181.589  11.615   7
  -3  -4  -1 173.013  13.893   5
  -3  -4  -1 183.032  12.002   2
   3   4   1 193.586  12.360   3
   3   4   1 170.491  13.850   2
   3   4   1 185.765  11.473   1
  -4  -4  -1 13.2037  6.3584   5
  -4  -4  -1 6.31581 8.96723   7
  -4  -4  -1 15.2225  4.9780   2
   4   4   1 11.9201  5.5916   1
   4   4   1 2.66127 7.82530   3
   4   4   1 11.4917  7.8199   2
  -5  -4  -1 0.03901 7.88863   5
  -5  -4  -1 6.27455 7.13447   7
  -5  -4  -1 2.67348 3.81517   2
   5   4   1 3.93228 7.86484   3
  -6  -4  -1 13.4440 12.6071   5
  -6  -4  -1  8.0978 10.5552   7
   6   4   1 40.3719 13.3223   3
  -7  -4  -1 48.4096 15.6407   5
  -7  -4  -1 62.2119 13.7699   7
   7   4   1 55.1127 13.5574   3
  -8  -4  -1 -0.7585 13.9390   5
  -8  -4  -1 -5.5401 11.7804   7
   8   4   1  5.1522 13.7217   3
  11  -5  -1 127.503  23.637   8
  11  -5  -1 148.233  24.640   3
  11  -5  -1 106.718  23.750   6
  11  -5  -1 96.7068 16.0593  10
 -11   5   1 151.295  24.536   5
  10  -5  -1 16.2228 11.3978   6
  10  -5  -1 11.3364  9.9321   3
 -10   5   1 -2.8255 15.6192   1
 -10   5   1 -7.6081 13.3840   5
   9  -5  -1 101.308  16.815   6
   9  -5  -1 105.547  14.182   3
  -9   5   1 73.9397 17.8467   1
  -9   5   1 116.922  12.717   2
  -9   5   1 87.5091 13.3958   5
   8  -5  -1 5.91929 5.97127   3
   8  -5  -1 6.67927 8.65711   6
  -8   5   1 -5.4639  9.8163   1
  -8   5   1 -0.6237  6.0153   9
  -8   5   1 -1.7058  4.0742   4
   7  -5  -1 29.7122  7.1977   3
   7  -5  -1 16.5593  8.7200   6
  -7   5   1 7.07304 5.84530   9
  -7   5   1 17.7504  6.5402   1
  -7   5   1 9.72943 5.95285   4
   6  -5  -1 692.778  27.873   3
   6  -5  -1 696.029  37.505   4
   6  -5  -1 707.276  28.490   6
  -6   5   1 732.667  33.444   9
  -6   5   1 722.991  39.790   3
  -6   5   1 725.902  30.304   4
  -6   5   1 706.890  31.915   1
   5  -5  -1 575.194  14.565   3
   5  -5  -1 583.328  23.100   6
   5  -5  -1 633.084  19.298   4
  -5   5   1 628.381  25.941   1
  -5   5   1 599.284  28.518   3
  -5   5   1 617.231  26.547   4
  -5   5   1 643.245  43.975   7
  -5   5   1 603.242  19.938   9
   4  -5  -1 47.7961  5.6145   4
   4  -5  -1 55.7799  8.9322   6
   4  -5  -1 55.8495  4.4358   3
  -4   5   1 53.2485  6.6413   4
  -4   5   1 60.8957 11.7226   2
  -4   5   1 53.6201  7.8526   7
  -4   5   1 51.6086  8.6030   1
  -4   5   1 51.9370  4.5931   3
   3  -5  -1 194.715   8.187   3
   3  -5  -1 216.703  12.885   6
   3  -5  -1 199.701  11.663   7
   3  -5  -1 180.300  13.097   1
  -3   5   1 215.092  11.485   6
  -3   5   1 177.793  16.641   2
  -3   5   1 191.609   9.698   4
  -3   5   1 198.509  12.001   1
  -3   5   1 195.451  13.012   7
  -3   5   1 202.391  17.742   5
   2  -5  -1 2991.37  157.21   1
   2  -5  -1 2997.16   86.65   6
   2  -5  -1 3002.01   59.22   7
  -2   5   1 3099.66   85.20   6
  -2   5   1 2867.65   66.59   4
  -2   5   1 3042.36  116.79   2
  -2   5   1 2882.40   68.11   1
  -2   5   1 3068.52  130.15   5
  -2   5   1 2921.36  126.59   7
   1  -5  -1 191.263  12.156   7
   1  -5  -1 218.773   9.918   5
   1  -5  -1 201.173   7.114   3
   1  -5  -1 219.601  10.321   6
   1  -5  -1 197.428  12.796   1
  -1   5   1 189.796  17.094   5
  -1   5   1 202.252  12.902   7
  -1   5   1 196.861   9.779   4
  -1   5   1 198.877  16.283   2
  -1   5   1 208.090  12.168   1
   0  -5  -1 -1.5591  5.1629   7
   0  -5  -1 -0.3171  2.1006   6
   0  -5  -1 0.02247 3.27073   1
   0  -5  -1 2.22633 2.34454   8
   0  -5  -1 -0.9672  2.0392   3
   0  -5  -1 -2.7933  2.2326  10
   0  -5  -1 2.16892 4.17730   5
   0   5   1 0.63834 3.97617   1
   0   5   1 -2.2096  4.2588   7
   0   5   1 2.14499 7.08587   5
   0   5   1 -0.5618  1.4631   3
   0   5   1 -1.6539  4.5595   2
  -1  -5  -1 265.483  12.135   3
  -1  -5  -1 282.512   6.931   6
  -1  -5  -1 290.234   7.748  10
  -1  -5  -1 267.740  15.806   5
  -1  -5  -1 292.280  15.424   7
  -1  -5  -1 274.563   8.652   8
   1   5   1 262.686  11.067   1
   1   5   1 278.901  19.443   2
   1   5   1 272.082  14.035   3
  -2  -5  -1 28.1654  7.8378   7
  -2  -5  -1 22.5857  7.5085   5
  -2  -5  -1 26.0917  5.8057   3
   2   5   1 25.2116  6.6787   2
   2   5   1 25.3508  5.8599   1
   2   5   1 27.2083  5.4258   3
  -3  -5  -1 941.667  31.356   7
  -3  -5  -1 925.326  34.625   5
   3   5   1 866.564  47.479   2
   3   5   1 963.103  36.045   1
   3   5   1 953.797  36.102   3
  -4  -5  -1 159.654  18.615   5
  -4  -5  -1 176.173  20.263   7
   4   5   1 167.920  12.956   1
   4   5   1 167.162  13.659   3
  -5  -5  -1 175.995  18.304   5
  -5  -5  -1 179.283  16.625   7
   5   5   1 171.679  15.442   1
   5   5   1 160.136  18.670   3
  -6  -5  -1 781.773  47.644   5
  -6  -5  -1 813.252  36.440   7
   6   5   1 850.791  52.795   1
   6   5   1 776.130  54.495   3
  -7  -5  -1 26.8773 12.7252   5
  -7  -5  -1 24.8246 15.9630   7
   7   5   1  2.3441 11.5330   3
   7   5   1 27.5329 15.0745   1
  -8  -5  -1 65.7135 23.0003   5
  -8  -5  -1 29.0231 15.8493   7
   8   5   1 47.8387 18.5178   1
   8   5   1  9.0811 19.0131   3
  11  -6  -1  9.0874 13.7398   3
  11  -6  -1 13.2031 15.9157   8
  11  -6  -1  7.0916 21.1264   6
  11  -6  -1 -10.085  14.279  10
 -11   6   1 -9.2694 14.6073   1
 -11   6   1 29.3012 14.9442   5
  10  -6  -1 30.1902 10.5136   3
  10  -6  -1 18.6203 12.1436   6
 -10   6   1  7.3517 12.0299   1
 -10   6   1 15.9053 14.0934   5
   9  -6  -1 379.417  28.338   3
   9  -6  -1 336.380  24.726   6
  -9   6   1 408.197  28.624   1
   8  -6  -1 28.9071  9.2666   3
   8  -6  -1 13.0259 10.9791   6
  -8   6   1 13.8964  8.4222   4
  -8   6   1 18.4040  9.6643   1
  -8   6   1 15.2668  6.2571   9
   7  -6  -1 108.835   9.590   3
   7  -6  -1 97.3227 11.6789   6
  -7   6   1 97.1407  9.8771   4
  -7   6   1 81.5085 10.6531   9
  -7   6   1 95.2355 15.5463   1
   6  -6  -1 714.485  37.103   3
   6  -6  -1 682.660  57.266   4
   6  -6  -1 668.447  27.249   6
  -6   6   1 669.386  32.834   9
  -6   6   1 690.659  42.122   3
  -6   6   1 716.490  31.470   4
  -6   6   1 703.942  31.338   1
   5  -6  -1 5.13089 2.97095   3
   5  -6  -1 5.60117 7.64120   6
  -5   6   1 -1.4126  3.7378   9
  -5   6   1 1.51684 2.88406   4
  -5   6   1 4.39475 4.67454   1
  -5   6   1 -5.0984  3.0009   3
   4  -6  -1 476.921  12.883   3
   4  -6  -1 521.417  20.623   6
  -4   6   1 523.233  20.544   4
  -4   6   1 494.390  21.162   1
   3  -6  -1 339.126  12.423   6
   3  -6  -1 325.229  19.151   7
  -3   6   1 365.182  19.718   1
  -3   6   1 304.376  13.359   4
  -3   6   1 327.482  21.564   6
   2  -6  -1 106.999   8.543   6
   2  -6  -1 87.5164  8.8001   7
  -2   6   1 89.7357  8.4325   4
  -2   6   1 97.7992  9.1482   1
   1  -6  -1 150.621  13.675   5
   1  -6  -1 153.312  12.379   7
   1  -6  -1 173.859   6.186   3
   1  -6  -1 184.091  10.782   6
  -1   6   1 178.656  11.918   4
  -1   6   1 162.569  10.496   1
   0  -6  -1 530.500  31.887   8
   0  -6  -1 545.314  33.015   7
   0  -6  -1 513.232  17.333   5
   0  -6  -1 537.107  18.304   3
   0  -6  -1 547.837  25.752   6
   0  -6  -1 510.106  29.976  10
   0   6   1 512.054  18.517   3
   0   6   1 510.068  18.532   1
  -1  -6  -1 1.10403 1.14520  10
  -1  -6  -1 -1.8341  5.6372   5
  -1  -6  -1 1.35270 1.08336   8
  -1  -6  -1 -3.3402  5.4224   7
  -1  -6  -1 6.80613 5.47116   3
  -1  -6  -1 0.03803 1.08037   6
   1   6   1 -7.6241  4.4753   1
   1   6   1 1.64956 3.17496   3
  -2  -6  -1 627.608  27.559   7
  -2  -6  -1 607.731  27.883   5
  -2  -6  -1 668.440  33.525   3
   2   6   1 639.090  25.244   1
   2   6   1 674.965  24.183   3
  -3  -6  -1 146.180  16.687   5
  -3  -6  -1 128.171  17.291   7
   3   6   1 133.426  12.240   3
   3   6   1 121.549  11.719   1
  -4  -6  -1 135.529  15.291   7
  -4  -6  -1 107.429  17.469   5
   4   6   1 111.508  13.100   3
   4   6   1 148.901  14.985   1
  -5  -6  -1 118.667  19.454   7
  -5  -6  -1 143.343  18.583   5
   5   6   1 137.662  16.529   3
   5   6   1 156.698  17.942   1
  -6  -6  -1 380.126  29.211   7
  -6  -6  -1 364.688  31.397   5
   6   6   1 371.936  27.543   3
   6   6   1 407.799  34.246   1
  -7  -6  -1  1.4861 11.9951   5
  -7  -6  -1  7.0735 15.3227   7
   7   6   1 -16.667  16.841   1
   7   6   1 -9.8567 13.0486   3
  10  -7  -1 20.0984 13.1383   6
 -10   7   1 17.5097 13.1131   5
 -10   7   1 19.1439 12.5676   1
   9  -7  -1 337.845  24.296   3
   9  -7  -1 267.472  23.771   6
  -9   7   1 296.800  26.796   1
   8  -7  -1 95.8273 15.6133   6
   8  -7  -1 110.465  11.729   3
  -8   7   1 86.6520 15.9771   1
   7  -7  -1 92.8401 13.7636   6
   7  -7  -1 92.1801  9.0116   3
  -7   7   1 70.9468  9.7989   4
  -7   7   1 78.9333 13.7962   1
  -7   7   1 75.6026  8.1188   9
   6  -7  -1 311.773  18.831   6
   6  -7  -1 332.893  15.767   3
  -6   7   1 336.598  19.101   1
  -6   7   1 333.671  20.362   9
  -6   7   1 312.296  21.636   4
   5  -7  -1 1.05769 1.77456   3
   5  -7  -1 -2.8878  6.0710   6
  -5   7   1 5.03617 4.16218   4
  -5   7   1 6.08215 5.47052   1
   4  -7  -1 122.993  11.051   6
  -4   7   1 126.462  12.306   1
  -4   7   1 118.635  10.456   4
   3  -7  -1 36.1735  8.0293   6
  -3   7   1 40.0881  7.7055   4
  -3   7   1 25.9634  7.3001   1
   2  -7  -1 8.59447 7.50843   7
   2  -7  -1 3.52822 3.43665  10
   2  -7  -1 5.29685 3.27963   8
   2  -7  -1 1.35793 5.35142   6
  -2   7   1 5.77829 6.65387   4
  -2   7   1 3.72174 7.62120   1
   1  -7  -1 2057.23   52.40  10
   1  -7  -1 1955.72   88.42   6
   1  -7  -1 2014.79   55.33   8
   1  -7  -1 2005.48   48.33   7
  -1   7   1 2043.31   62.52   1
  -1   7   1 2054.84   62.92   4
   0  -7  -1 55.1823  5.5223   6
   0  -7  -1 33.1410 10.2719   7
   0  -7  -1 59.9795  5.3815   8
   0  -7  -1 54.3700 11.4970   5
   0  -7  -1 64.0330  5.4044  10
   0  -7  -1 62.9821  5.4314   3
   0   7   1 45.8781  7.3851   1
  -1  -7  -1 48.8883 11.0089   7
  -1  -7  -1 67.8099  8.1021   3
  -1  -7  -1 37.7967 10.1001   5
   1   7   1 57.4944  6.2815   3
   1   7   1 70.9110  8.9766   1
  -2  -7  -1 580.718  25.233   5
  -2  -7  -1 551.926  28.683   7
   2   7   1 582.582  31.538   1
   2   7   1 587.211  38.446   3
  -3  -7  -1 -5.8070  8.2194   7
  -3  -7  -1 10.6247 10.1865   5
   3   7   1 11.1553  9.2384   3
   3   7   1 8.70057 8.38833   1
  -4  -7  -1 23.3059 11.1900   7
  -4  -7  -1 34.3386 16.7469   5
   4   7   1 38.5412 11.0018   3
   4   7   1 44.7965 13.5477   1
  -5  -7  -1 369.971  32.422   5
  -5  -7  -1 419.641  33.923   7
   5   7   1 335.414  31.387   3
   5   7   1 448.473  33.521   1
  -6  -7  -1 12.5172 18.4458   5
  -6  -7  -1 -11.104  18.409   7
   6   7   1 13.5951 17.1324   1
   6   7   1 20.3790 14.9111   3
  10  -8  -1 142.480  25.514   8
  10  -8  -1 134.589  21.419   6
  10  -8  -1 92.5288 19.9306  10
 -10   8   1 158.277  21.905   1
   9  -8  -1  2.9558 12.3194   6
  -9   8   1 -2.8884 11.8246   1
   8  -8  -1 -10.512  13.481   6
  -8   8   1 -1.7071 11.7437   1
   7  -8  -1 417.291  29.186   6
  -7   8   1 374.651  26.351   1
   6  -8  -1 8.91243 7.26098   6
  -6   8   1 -3.3338  4.9863   4
  -6   8   1 5.97871 7.98729   9
  -6   8   1 -6.6433  7.3444   1
   5  -8  -1 187.534  14.618   6
  -5   8   1 222.162  17.611   1
  -5   8   1 182.840  16.343   4
   4  -8  -1 50.0141  8.8619   6
  -4   8   1 61.2887 11.9048   1
  -4   8   1 43.1520  8.0293   4
   3  -8  -1 12.8920  6.4626   6
   3  -8  -1 2.39643 7.91741  10
   3  -8  -1 1.08674 8.57100   7
   3  -8  -1 19.3748  8.1245   8
  -3   8   1 9.98226 6.61241   4
  -3   8   1 11.0370  6.3150   1
   2  -8  -1 123.414  15.452   7
   2  -8  -1 164.154  11.271   8
   2  -8  -1 159.095  13.224   6
   2  -8  -1 147.734  12.276  10
  -2   8   1 176.409  14.695   4
  -2   8   1 141.668  13.775   1
   1  -8  -1 -4.8827  6.4498   7
   1  -8  -1 0.49707 3.32816  10
   1  -8  -1 -3.8645  3.1466   8
   1  -8  -1 6.67445 4.36667   6
  -1   8   1 -4.8922  6.3295   1
  -1   8   1 -10.828   7.835   4
   0  -8  -1 209.281  19.019   7
   0  -8  -1 216.884  20.781   8
   0  -8  -1 210.699  17.700  10
   0  -8  -1 221.029  21.156   5
   0  -8  -1 219.288  13.002   6
   0   8   1 214.802  14.439   1
  -1  -8  -1 396.507  24.779   7
  -1  -8  -1 419.530  25.014   5
   1   8   1 404.984  24.155   1
  -2  -8  -1 592.378  33.981   5
  -2  -8  -1 605.098  34.110   7
   2   8   1 617.731  30.043   1
  -3  -8  -1 116.192  18.674   5
  -3  -8  -1 103.245  16.355   7
   3   8   1 117.215  13.171   1
  -4  -8  -1 126.204  20.598   7
  -4  -8  -1 113.927  23.981   5
   4   8   1 150.660  19.186   1
  -5  -8  -1 25.2459 15.0534   5
  -5  -8  -1 54.7322 18.7294   7
   5   8   1 54.0312 14.5927   1
   9  -9  -1 20.4734 19.8286  10
   9  -9  -1 -18.757  18.435   8
   9  -9  -1 -3.1693 14.9018   6
  -9   9   1 -4.7196 19.2642   1
   8  -9  -1 202.257  24.544   6
   8  -9  -1 159.629  21.323  10
   8  -9  -1 157.743  24.798   8
  -8   9   1 230.231  25.514   1
   7  -9  -1 10.5652  9.3328   8
   7  -9  -1 19.9815 10.1338  10
   7  -9  -1 -6.5149 15.5606   6
  -7   9   1 -6.8497 13.2445   1
   6  -9  -1 122.724  13.770  10
   6  -9  -1 109.597  13.741   6
   6  -9  -1 137.041  17.117   8
  -6   9   1 146.784  15.814   1
   5  -9  -1 692.176  31.148  10
   5  -9  -1 665.236  29.026   8
   5  -9  -1 659.773  40.887   6
  -5   9   1 669.696  39.145   1
  -5   9   1 608.474  28.531   4
   4  -9  -1 8.45636 8.24298   6
   4  -9  -1 -5.2823  9.5848   8
   4  -9  -1 11.6510  9.3102  10
  -4   9   1 -15.532  11.298   1
  -4   9   1 -0.9152  8.1824   4
   3  -9  -1 106.523  12.745   6
   3  -9  -1 125.603  13.137   8
   3  -9  -1 118.390  13.174  10
   3  -9  -1 106.686  15.651   7
  -3   9   1 117.238  11.189   4
  -3   9   1 128.545  14.505   1
   2  -9  -1 220.453  16.041   8
   2  -9  -1 253.409  21.062   7
   2  -9  -1 238.877  17.835   6
   2  -9  -1 242.292  17.712  10
  -2   9   1 193.917  21.032   4
  -2   9   1 234.947  18.877   1
   1  -9  -1 7.18108 6.30600   6
   1  -9  -1 9.21593 6.59502  10
   1  -9  -1 13.3437  6.2230   8
   1  -9  -1 -13.881   8.344   7
  -1   9   1 -4.6484  9.0980   4
  -1   9   1 11.4858  8.2801   1
   0  -9  -1 175.201  21.534   7
   0   9   1 201.717  16.039   4
   0   9   1 172.037  17.274   1
  -1  -9  -1 112.967  18.153   5
  -1  -9  -1 150.777  23.518   7
   1   9   1 161.629  18.590   1
  -2  -9  -1 267.659  27.852   7
  -2  -9  -1 277.559  29.546   5
   2   9   1 284.817  23.868   1
  -3  -9  -1 177.102  26.319   5
  -3  -9  -1 188.879  27.334   7
   3   9   1 189.562  19.343   1
  -4  -9  -1 15.3733 17.9129   5
  -4  -9  -1 -7.2495 15.7089   7
   4   9   1  0.4078 11.9101   1
   8 -10  -1 27.9724 16.3475   6
   8 -10  -1 34.5823 21.3668   8
   8 -10  -1 32.2107 18.1530  10
  -8  10   1 12.1457 19.1860   1
   7 -10  -1  3.3908 18.1972   6
   7 -10  -1 -3.0955 14.5546  10
   7 -10  -1 -16.839  15.516   8
  -7  10   1 -4.8471 15.6968   1
   6 -10  -1 129.827  16.992   8
   6 -10  -1 174.046  21.741  10
   6 -10  -1 176.699  18.200   6
  -6  10   1 153.472  20.444   1
   5 -10  -1  3.0879 13.1480   8
   5 -10  -1  7.0616 13.1575  10
   5 -10  -1 -18.895  12.899   6
  -5  10   1 -4.9811 13.0080   1
  -5  10   1 0.64778 8.36875   4
   4 -10  -1 197.328  18.040   6
   4 -10  -1 196.689  19.291   8
   4 -10  -1 204.801  20.135  10
  -4  10   1 205.649  19.895   1
  -4  10   1 172.622  20.272   4
   3 -10  -1 231.576  18.023   7
   3 -10  -1 246.498  24.819   8
   3 -10  -1 264.591  18.161  10
   3 -10  -1 236.890  22.879   6
  -3  10   1 253.901  22.529   1
  -3  10   1 206.773  19.826   4
   2 -10  -1 -4.9826 10.4184   7
  -2  10   1 4.85065 9.06927   4
  -2  10   1 -5.6432 12.4989   1
   1 -10  -1 10.7617 11.3513   7
  -1  10   1  7.5117 10.4686   1
  -1  10   1  1.6025 12.6295   4
   0 -10  -1 46.6739 15.6656   7
   0  10   1 44.3304 12.7434   4
   0  10   1 54.4637 18.5014   1
  -1 -10  -1 21.0161 14.4390   7
  -1 -10  -1 14.8196 15.7439   5
   1  10   1 24.9891 13.5179   4
   1  10   1 38.5651 18.5033   1
  -2 -10  -1 111.425  18.465   5
  -2 -10  -1 117.848  23.257   7
   2  10   1 126.008  18.075   1
   7 -11  -1 100.947  23.335   8
   7 -11  -1 67.3308 15.9253   6
   7 -11  -1 120.581  23.663  10
  -7  11   1 96.7500 19.1692   1
   6 -11  -1 20.6293 14.3089  10
   6 -11  -1 -7.4002 11.1286   8
  -6  11   1 18.9238 13.0880   1
   5 -11  -1 -14.125  12.812   6
   5 -11  -1  5.6288 10.7607   8
   5 -11  -1  4.2979 10.5635  10
  -5  11   1 17.6269 12.6697   1
   4 -11  -1 115.929  19.775   6
   4 -11  -1 102.892  19.292   8
   4 -11  -1 148.296  20.104  10
  -4  11   1 109.911  22.172   1
   3 -11  -1  4.1900 16.9794   7
  -3  11   1 35.7294 14.5967   1
  -3  11   1 14.4529 11.9557   4
   2 -11  -1 35.7168 14.5637   7
  -2  11   1 45.9815 15.0103   4
  -2  11   1 42.4110 15.1205   1
   1 -11  -1 46.2232 22.6896   7
  -1  11   1 29.8751 17.5077   4
  -1  11   1 43.3815 16.0551   1
   0 -11  -1 24.7699 23.8557   7
   0  11   1 23.5753 12.8233   1
   0  11   1 23.9706 19.8964   4
  -1  12  -2 11.9571 11.7872   4
  -1  12  -2 23.8111 13.6924   1
   1 -12   2  6.5113 20.3499   7
  -2  12  -2  8.6787 12.7444   1
   2 -12   2 -0.5205 15.5693   7
  -3  12  -2 43.5745 17.3403   1
  -4  12  -2 -0.4674 15.7178   1
   4 -12   2 10.7024 19.5770  10
   4 -12   2 10.6416 16.6154   8
   4 -12   2 -2.9050 11.2078   6
  -5  12  -2 151.062  22.763   1
   5 -12   2 134.572  28.183   8
   5 -12   2 144.584  23.949  10
   2  11  -2 18.1664 14.3716   1
  -2 -11   2 19.3483 15.9725   7
   1  11  -2 451.265  44.608   1
  -1 -11   2 434.283  32.566   7
   0  11  -2  8.0490 12.5622   1
   0 -11   2 11.3667 20.1089   7
  -1  11  -2 114.378  20.065   4
  -1  11  -2 125.264  16.790   1
   1 -11   2 119.982  19.293   7
  -2  11  -2 17.9697 13.2775   4
  -2  11  -2 24.5692 13.7364   1
   2 -11   2 17.1431 12.9403   7
  -3  11  -2 -1.3954  9.3348   1
   3 -11   2 10.2135 12.7098   8
   3 -11   2 -6.0890 12.6345  10
   3 -11   2 -6.2379 11.8105   6
  -4  11  -2 273.960  27.340   1
   4 -11   2 257.341  19.089   8
   4 -11   2 295.583  25.902  10
   4 -11   2 259.115  28.786   6
  -5  11  -2 10.8929 11.7536   1
   5 -11   2  5.4761 15.2406   6
   5 -11   2 5.17980 9.65346  10
   5 -11   2 -2.3821 11.8815   8
  -6  11  -2 26.2446 18.3539   1
   6 -11   2 32.0365 13.2217   8
   6 -11   2 -13.117  18.076   6
   6 -11   2 29.6037 12.5614  10
  -7  11  -2 294.360  40.275   1
   7 -11   2 324.657  30.273   6
   7 -11   2 316.300  30.832   8
   7 -11   2 316.833  30.664  10
   4  10  -2 150.069  28.189   1
  -4 -10   2 171.231  27.867   5
  -4 -10   2 138.835  27.251   7
   3  10  -2 -10.702  10.555   1
  -3 -10   2  0.3809 11.6383   7
  -3 -10   2 -7.4803 12.2797   5
   2  10  -2 166.133  24.042   1
  -2 -10   2 146.836  20.862   7
   1  10  -2 26.4311 13.9193   1
  -1 -10   2 26.7785 12.4263   7
   0  10  -2 142.542  17.339   1
   0 -10   2 111.316  21.711   7
  -1  10  -2 219.238  20.900   1
   1 -10   2 236.959  16.853   8
   1 -10   2 234.096  17.067  10
   1 -10   2 225.702  16.538   6
   1 -10   2 227.197  20.352   7
  -2  10  -2 3.94002 8.62878   4
  -2  10  -2 3.67329 8.06011   1
   2 -10   2 9.62469 9.37149  10
   2 -10   2 4.87357 9.86299   8
   2 -10   2 19.0690  8.8486   6
   2 -10   2 5.29688 9.58820   7
  -3  10  -2 7.23956 6.16634   4
  -3  10  -2 1.77409 7.46469   1
   3 -10   2  5.7249 10.7086  10
   3 -10   2  8.8106 11.4604   8
   3 -10   2 -6.8883 10.6965   6
  -4  10  -2 360.821  25.545   1
   4 -10   2 431.226  21.583  10
   4 -10   2 436.741  31.005   6
   4 -10   2 365.877  21.461   8
  -5  10  -2 48.0412 10.6807   1
   5 -10   2 54.5244 11.5108   6
   5 -10   2 43.3539 14.9225   8
   5 -10   2 80.8306 13.5041  10
  -6  10  -2 43.6700 12.1682   1
   6 -10   2 11.2735 10.3193   8
   6 -10   2 33.6022 10.0381  10
   6 -10   2 29.0090 10.7417   6
  -7  10  -2 144.394  24.018   1
   7 -10   2 164.185  20.993  10
   7 -10   2 175.495  24.371   6
   7 -10   2 165.049  19.685   8
  -8  10  -2  3.9747 11.6421   1
   8 -10   2 18.8059 19.6172   6
   8 -10   2 38.6088 20.6464   8
   8 -10   2 54.8265 22.0323  10
   5   9  -2 218.469  25.070   1
  -5  -9   2 195.705  26.939   7
  -5  -9   2 148.383  22.078   5
   4   9  -2 27.6376 15.6962   1
  -4  -9   2 10.0306 12.6387   7
  -4  -9   2  5.0789 10.7033   5
   3   9  -2 74.6250 15.3640   1
  -3  -9   2 70.0871 15.5586   5
  -3  -9   2 54.0956 11.6147   7
   2   9  -2 18.5290 10.1908   1
  -2  -9   2 17.1895 10.1788   5
  -2  -9   2 9.81776 9.68187   7
   1   9  -2 19.6205  8.1808   1
  -1  -9   2 16.3597  9.5636   7
   0   9  -2 152.753  15.728   1
   0  -9   2 165.206  12.845   6
   0  -9   2 162.796  20.066   7
   0  -9   2 149.157  10.579   8
   0  -9   2 184.336  11.660  10
  -1   9  -2 15.2662  8.2988   1
   1  -9   2 30.8989 12.5736   7
   1  -9   2 18.3185  7.9645   6
   1  -9   2 23.4126  7.7826   8
   1  -9   2 31.8932  8.6102  10
  -2   9  -2 21.5494  7.7541   1
  -2   9  -2 22.7880  7.0116   4
   2  -9   2 21.4739  8.4799   7
   2  -9   2 30.3206  9.2342  10
   2  -9   2 23.0255  8.5317   6
   2  -9   2 25.1888  9.1805   8
  -3   9  -2 26.8003  8.0288   4
  -3   9  -2 30.9872  9.4747   1
   3  -9   2 36.4861 11.6566   6
   3  -9   2 45.5849  9.8941   8
   3  -9   2 43.0143  8.0287  10
  -4   9  -2 171.304  13.021   4
  -4   9  -2 195.527  15.781   1
   4  -9   2 190.056  15.485   8
   4  -9   2 184.993  15.877   6
   4  -9   2 178.995  15.325  10
  -5   9  -2 17.6964 10.5906   1
   5  -9   2 -1.6213 11.8411   8
   5  -9   2 14.1782 10.7573  10
   5  -9   2  3.9093 10.2597   6
  -6   9  -2 46.2537 12.3929   1
   6  -9   2 27.4222  9.8378  10
   6  -9   2 48.0270 10.3222   8
   6  -9   2 15.6223  9.7463   6
  -7   9  -2 -1.6072  8.3675   1
   7  -9   2 22.5387 16.0941   6
   7  -9   2 14.1394 14.8188   8
   7  -9   2 -21.045  14.046  10
  -8   9  -2 106.275  17.099   1
   8  -9   2 123.288  22.913   6
   8  -9   2 100.086  20.719   8
   8  -9   2 83.2596 19.9466  10
  -9   9  -2 64.7995 14.2608   1
  -9   9  -2 65.5489 18.3093   2
   9  -9   2 63.4731 17.5158  10
   9  -9   2 63.1907 23.7094   6
   9  -9   2 52.9590 18.5983   8
   6   8  -2 143.215  21.277   1
   6   8  -2 110.714  18.065   3
  -6  -8   2 146.545  26.130   5
  -6  -8   2 141.456  24.111   7
   5   8  -2 51.2284 12.3615   3
   5   8  -2 43.3128 12.1415   1
  -5  -8   2 66.0839 15.2309   7
  -5  -8   2 62.2286 16.0251   5
   4   8  -2 24.0168 11.9407   1
  -4  -8   2 14.2290  9.0974   7
  -4  -8   2 17.0088 10.5898   5
   3   8  -2 13.2248  9.0638   1
   3   8  -2 2.70789 7.67723   3
  -3  -8   2 13.6794 13.0333   5
  -3  -8   2 -7.5206 10.5290   7
   2   8  -2 54.3435  6.8770   3
   2   8  -2 63.1429 10.2123   1
  -2  -8   2 41.9476 11.8688   5
  -2  -8   2 60.4166 14.2726   7
   1   8  -2 484.244  41.432   3
   1   8  -2 472.210  23.122   1
  -1  -8   2 487.993  30.672   8
  -1  -8   2 479.596  30.919  10
  -1  -8   2 528.229  26.288   7
   0   8  -2 216.298  17.287   1
   0   8  -2 191.766  15.268   6
   0   8  -2 196.278  13.358   3
   0  -8   2 217.344  12.685   8
   0  -8   2 205.742  17.049   7
   0  -8   2 217.454  13.952   6
   0  -8   2 229.007  13.741  10
  -1   8  -2 4.92371 6.77999   6
  -1   8  -2 23.3066  7.4418   1
   1  -8   2 30.6379  7.3139   7
   1  -8   2 21.4547  6.6615   6
   1  -8   2 17.4212  5.4598  10
   1  -8   2 29.8477  6.6837   8
  -2   8  -2 16.2968  6.4120   1
  -2   8  -2 15.1527  5.5023   4
   2  -8   2 12.5080  4.4028  10
   2  -8   2 15.3365  7.2344   7
   2  -8   2 7.64135 6.70553   6
   2  -8   2 9.65024 4.78221   8
  -3   8  -2 1076.86   34.51   1
  -3   8  -2 1077.69   46.15   4
   3  -8   2 1103.38   32.25   8
   3  -8   2 1036.58   37.12  10
   3  -8   2 1056.24   40.45   6
  -4   8  -2 56.6162 11.1355   1
  -4   8  -2 33.1113  5.4649   4
   4  -8   2 43.3982 10.2660  10
   4  -8   2 51.8283 10.1323   6
   4  -8   2 40.2490  9.7009   8
  -5   8  -2 113.957  15.362   1
   5  -8   2 138.831  13.631  10
   5  -8   2 113.939  12.970   6
   5  -8   2 107.928  12.055   8
  -6   8  -2 14.3607 10.6598   1
   6  -8   2 17.6679  9.4929  10
   6  -8   2 8.87811 8.70088   8
   6  -8   2 15.2398 10.5440   6
  -7   8  -2 172.665  18.064   1
   7  -8   2 192.130  18.877   6
   7  -8   2 198.786  16.795   3
   7  -8   2 140.855  18.067   8
   7  -8   2 190.195  21.182  10
  -8   8  -2 166.236  20.016   1
  -8   8  -2 151.331  19.626   2
   8  -8   2 134.824  15.498  10
   8  -8   2 127.316  14.270   8
   8  -8   2 101.188  20.290   6
  -9   8  -2  2.6681 13.2776   1
  -9   8  -2 0.53100 8.57735   2
   9  -8   2  3.9555 11.6566   8
   9  -8   2 12.1094 13.5692  10
   9  -8   2 -6.5781 13.7421   6
 -10   8  -2 83.6981 18.8016   1
  10  -8   2 68.4979 25.2120   6
  10  -8   2 91.8558 27.0567   8
  10  -8   2 71.7012 25.6855  10
   7   7  -2 404.242  35.524   1
   7   7  -2 334.752  31.745   3
  -7  -7   2 364.107  33.290   5
  -7  -7   2 323.854  36.436   7
   6   7  -2 27.2529 14.2443   1
   6   7  -2 16.8617 11.1678   3
  -6  -7   2 25.7531 12.3076   5
  -6  -7   2  8.4869 11.3297   7
   5   7  -2 11.9570  7.1723   3
   5   7  -2 18.5830 10.1245   1
  -5  -7   2 45.4669 12.0132   5
  -5  -7   2 19.5156 11.6946   7
   4   7  -2 211.572  17.408   3
   4   7  -2 223.653  17.893   1
  -4  -7   2 237.133  17.615   7
  -4  -7   2 226.727  17.616   5
   3   7  -2 14.9127 10.4448   1
   3   7  -2 8.54827 7.40878   3
  -3  -7   2 26.7081  9.4642   7
  -3  -7   2 15.5867  8.1577   5
   2   7  -2 440.397  16.974   1
   2   7  -2 420.729  27.890   3
  -2  -7   2 425.367  19.205   5
  -2  -7   2 410.371  20.238   7
   1   7  -2 22.9639  4.9520   3
   1   7  -2 25.6475  6.4437   1
   1   7  -2 14.8543  4.3104   6
  -1  -7   2 32.3709  8.7393   7
  -1  -7   2 20.2706  5.5834   5
  -1  -7   2 25.2934  4.1308   8
  -1  -7   2 18.9888  3.9101  10
   0   7  -2 100.778  10.759   1
   0   7  -2 88.1332 10.0792   6
   0   7  -2 102.342   6.265   3
   0  -7   2 79.7441  7.3030   8
   0  -7   2 104.674   8.301   6
   0  -7   2 104.493  11.218   7
   0  -7   2 100.416   8.567  10
  -1   7  -2 165.844  12.713   1
  -1   7  -2 165.899  10.925   3
  -1   7  -2 153.067   6.987   3
  -1   7  -2 141.673  11.562   6
   1  -7   2 174.322  10.738   8
   1  -7   2 160.073  13.692   7
   1  -7   2 162.567  10.973  10
   1  -7   2 172.796   9.475   6
  -2   7  -2 1063.39   29.34   1
  -2   7  -2 1062.59   66.92   6
   2  -7   2 953.276  56.717   7
   2  -7   2 1008.15   40.14   8
   2  -7   2 1062.50   41.33  10
   2  -7   2 1040.47   38.43   6
  -3   7  -2 2461.65   74.84   1
  -3   7  -2 2494.95   73.59   4
  -3   7  -2 2523.07   99.16   3
   3  -7   2 2423.98   66.06  10
   3  -7   2 2434.89   61.33   8
   3  -7   2 2454.94   60.63   6
  -4   7  -2 292.297  17.415   1
  -4   7  -2 293.719  17.395   3
  -4   7  -2 286.221  14.876   4
   4  -7   2 291.656  18.822   6
   4  -7   2 276.122  17.710   8
   4  -7   2 295.484  17.619  10
  -5   7  -2 359.820  26.006   4
  -5   7  -2 385.331  30.205   3
  -5   7  -2 408.137  22.514   1
  -5   7  -2 384.650  24.766   9
   5  -7   2 417.820  20.975   6
   5  -7   2 371.112  18.018  10
   5  -7   2 383.340  23.346   8
   5  -7   2 404.012  29.377   3
  -6   7  -2 -10.944   8.955   1
   6  -7   2 4.49249 7.39119  10
   6  -7   2 6.53915 6.18755   3
   6  -7   2 14.7295  9.3777   6
   6  -7   2 8.14936 7.10214   8
  -7   7  -2 304.248  20.760   1
  -7   7  -2 346.719  21.473   2
   7  -7   2 290.104  24.133   6
   7  -7   2 336.630  19.657   3
   7  -7   2 333.674  20.326  10
   7  -7   2 308.839  21.404   8
  -8   7  -2 -6.7609  8.7524   1
  -8   7  -2 2.33389 6.72555   2
   8  -7   2  9.3835 11.2541   8
   8  -7   2  8.8973 11.2988   6
   8  -7   2 -4.8758  7.8064   3
   8  -7   2 3.86794 9.64178  10
  -9   7  -2  4.2045 10.1330   1
  -9   7  -2  5.2430 13.3849   2
   9  -7   2 -8.4629 10.1088   6
   9  -7   2 -10.455  15.172  10
   9  -7   2  8.1451 17.4505   8
   9  -7   2 18.3781 13.9399   3
 -10   7  -2 97.5772 19.6770   1
 -10   7  -2 114.836  24.550   5
  10  -7   2 93.5373 18.6234   6
  10  -7   2 153.425  22.957   3
  10  -7   2 110.408  18.058  10
  10  -7   2 59.1542 18.4204   8
   8   6  -2 68.7315 17.4827   1
   8   6  -2 53.3730 18.6882   3
  -8  -6   2 60.9323 16.7313   7
  -8  -6   2 31.4922 12.7852   5
   7   6  -2  0.1097 14.4166   3
   7   6  -2  1.2041 10.3025   1
  -7  -6   2 13.7323 11.8489   7
  -7  -6   2 30.0164 11.4901   5
   6   6  -2 43.4383 13.6668   1
   6   6  -2 36.9158 10.9685   3
  -6  -6   2 33.7466 12.0410   7
  -6  -6   2 31.5186 11.9375   5
   5   6  -2 82.5992 13.2706   1
   5   6  -2 91.7254 13.0902   3
  -5  -6   2 97.7988 16.5316   5
  -5  -6   2 91.9479 13.3938   7
   4   6  -2 495.274  26.411   3
   4   6  -2 522.386  24.266   1
  -4  -6   2 527.617  27.603   5
  -4  -6   2 530.372  28.145   7
   3   6  -2 4.28317 2.11412   6
   3   6  -2 11.4004  5.7575   1
   3   6  -2 16.3018  7.5755   3
  -3  -6   2 8.11666 4.70917   3
  -3  -6   2 11.3713  6.6870   7
  -3  -6   2 -0.4422  5.9129   5
   2   6  -2 254.646  14.625   1
   2   6  -2 257.090  17.527   6
   2   6  -2 287.073  13.260   3
   2   6  -2 245.950  22.185   2
  -2  -6   2 268.877  18.258   3
  -2  -6   2 253.634  17.501   7
  -2  -6   2 235.609  18.095   5
   1   6  -2 21.5250  4.1371   3
   1   6  -2 17.3972  3.8888   6
   1   6  -2 20.7056  5.5307   1
   1   6  -2 17.7994  8.7250   2
  -1  -6   2 21.5986  3.9387   3
  -1  -6   2 15.0879  6.2540   5
  -1  -6   2 21.4996  4.2521   8
  -1  -6   2 31.4117  3.7599  10
  -1  -6   2 18.8796  6.4100   7
  -1  -6   2 23.0410  4.4164   6
   0   6  -2 317.203  12.879   1
   0   6  -2 336.732  13.317   3
   0   6  -2 337.354  19.533   6
   0  -6   2 338.847  10.630  10
   0  -6   2 339.242  11.301   8
   0  -6   2 344.400  16.542   7
   0  -6   2 337.333  13.814   6
  -1   6  -2 1317.49   59.27   3
  -1   6  -2 1348.10   67.80   6
  -1   6  -2 1217.61   33.63   1
   1  -6   2 1249.93   47.85   8
   1  -6   2 1243.93   34.41   6
   1  -6   2 1264.60   34.87   7
   1  -6   2 1264.70   50.27  10
  -2   6  -2 909.371  30.992   1
  -2   6  -2 897.148  34.081   3
  -2   6  -2 952.642  42.622   6
  -2   6  -2 892.039  17.756   3
   2  -6   2 914.538  27.322   7
   2  -6   2 875.798  27.508   6
   2  -6   2 855.747  33.051  10
   2  -6   2 824.022  28.943   8
  -3   6  -2 129.173   6.874   4
  -3   6  -2 118.644   6.600   3
  -3   6  -2 110.007  10.034   1
   3  -6   2 106.182  10.419  10
   3  -6   2 93.1953  9.7961   8
   3  -6   2 138.240   7.374   6
  -4   6  -2 284.042  18.970   3
  -4   6  -2 294.245  16.464   1
  -4   6  -2 310.801  12.339   4
  -4   6  -2 316.589  15.750   9
   4  -6   2 293.700  13.516  10
   4  -6   2 290.274  17.686   6
   4  -6   2 314.253  16.691   8
   4  -6   2 322.347  10.789   3
  -5   6  -2 481.099  24.034   9
  -5   6  -2 474.625  20.619   4
  -5   6  -2 489.183  25.129   1
  -5   6  -2 507.391  36.153   3
   5  -6   2 512.480  22.162  10
   5  -6   2 479.029  20.720   6
   5  -6   2 489.524  20.743   8
   5  -6   2 490.291  23.971   3
  -6   6  -2 8.03620 4.77764   1
  -6   6  -2 5.00142 2.28077   9
  -6   6  -2 -3.4949  4.5462   3
   6  -6   2 4.74746 6.68446   6
   6  -6   2 4.03834 3.66163   3
   6  -6   2 1.15517 6.50657   8
   6  -6   2 7.92105 7.79845  10
  -7   6  -2 39.0983  8.2839   1
  -7   6  -2 51.1600 10.1483   2
   7  -6   2 21.7144  9.8237   8
   7  -6   2 33.1784 10.0361   6
   7  -6   2 34.0152  9.3592  10
   7  -6   2 35.1947  7.4652   3
  -8   6  -2 61.4518 14.6836   1
  -8   6  -2 105.055  14.092   2
   8  -6   2 74.8701 15.5235  10
   8  -6   2 108.407  13.763   3
   8  -6   2 74.4490 17.3049   8
   8  -6   2 72.1944 15.3639   6
  -9   6  -2 84.1583 17.1193   5
  -9   6  -2 97.0645 14.8520   2
  -9   6  -2 80.5270 14.3592   1
   9  -6   2 87.3017 14.3004   8
   9  -6   2 60.4949 14.7543  10
   9  -6   2 55.3309 14.9509   6
   9  -6   2 99.0569 17.0404   3
 -10   6  -2 144.924  19.775   5
 -10   6  -2 98.9127 19.6693   1
  10  -6   2 109.018  20.503   8
  10  -6   2 78.8035 16.4179   6
  10  -6   2 85.5708 16.4877  10
  10  -6   2 94.3738 22.2259   3
   9   5  -2  8.1701 17.7543   3
  -9  -5   2 16.9514 13.2195   7
   8   5  -2  7.9103 17.1748   3
  -8  -5   2  7.3159 15.8961   5
  -8  -5   2 33.6039 12.0126   7
   7   5  -2 5.76970 9.12574   3
  -7  -5   2 12.9483  9.1529   5
  -7  -5   2 1.95783 8.61953   7
   6   5  -2 299.066  20.691   3
  -6  -5   2 269.734  19.694   5
  -6  -5   2 260.233  19.810   7
   5   5  -2 435.917  19.424   3
  -5  -5   2 442.486  22.377   7
  -5  -5   2 424.044  19.398   5
   4   5  -2 79.5382  5.4246   6
   4   5  -2 90.7198  6.1232   6
   4   5  -2 80.1515  4.9065  10
   4   5  -2 78.2979  9.2773   2
   4   5  -2 82.1078  9.3104   1
   4   5  -2 103.614   9.929   3
   4   5  -2 82.2007  5.8337   8
  -4  -5   2 92.7100 10.8701   7
  -4  -5   2 75.4396 11.9486   5
   3   5  -2 191.645  11.624   3
   3   5  -2 189.235  10.197   8
   3   5  -2 178.524   8.737  10
   3   5  -2 193.304  14.205   2
   3   5  -2 183.466   8.354   6
   3   5  -2 188.957  11.057   1
  -3  -5   2 160.851  15.782   3
  -3  -5   2 177.308  12.188   7
  -3  -5   2 172.219  12.616   5
   2   5  -2 2913.59  101.48  10
   2   5  -2 2977.54  122.22   2
   2   5  -2 3018.80  105.22   8
   2   5  -2 2805.98   66.14   1
   2   5  -2 3038.24   78.68   6
   2   5  -2 2853.74   91.58   3
  -2  -5   2 2947.53   60.91   5
  -2  -5   2 2786.70  157.27   3
  -2  -5   2 2868.31   71.63   7
   1   5  -2 1392.89   65.26   5
   1   5  -2 1474.61   32.74  10
   1   5  -2 1475.09   76.72   6
   1   5  -2 1390.70   32.71   1
   1   5  -2 1511.70   33.52   8
   1   5  -2 1499.11   36.31   3
   1   5  -2 1453.30   23.24   9
   1   5  -2 1419.71   69.80   7
  -1  -5   2 1409.78   52.17   6
  -1  -5   2 1440.36   45.76   5
  -1  -5   2 1424.59   61.15   3
  -1  -5   2 1425.40   43.44   7
  -1  -5   2 1454.88   43.03   8
  -1  -5   2 1467.96   42.11  10
   0   5  -2 8.09092 4.11735   1
   0   5  -2 8.08297 4.77711   7
   0   5  -2 5.77076 5.02615   5
   0   5  -2 4.53371 3.23365   6
   0   5  -2 5.04345 2.48739   3
   0  -5   2 2.04185 2.78671   6
   0  -5   2 6.53623 4.68945   7
   0  -5   2 9.70710 4.50762   1
   0  -5   2 7.98147 2.96092  10
   0  -5   2 6.70087 3.34225   8
  -1   5  -2 5.73161 4.69666   5
  -1   5  -2 6.73258 1.70412   3
  -1   5  -2 10.3993  3.7563   1
  -1   5  -2 9.67266 5.13055   7
  -1   5  -2 2.63717 4.29037   6
   1  -5   2 1.55511 3.76107   7
   1  -5   2 2.69199 3.10546   1
   1  -5   2 13.5961  4.8782   6
   1  -5   2 9.07143 4.46108   8
   1  -5   2 5.01424 4.41072  10
  -2   5  -2 34.2293  3.1861   3
  -2   5  -2 30.0553  6.1513   6
  -2   5  -2 29.9284  4.7038   1
  -2   5  -2 24.4683  7.1300   7
  -2   5  -2 35.6252  2.5636   4
   2  -5   2 32.2140  4.8713   1
   2  -5   2 28.4678  7.0325   6
   2  -5   2 43.5805  5.2582   8
   2  -5   2 42.0193  6.2980  10
  -3   5  -2 17.3738  7.7445   7
  -3   5  -2 13.6855  5.4199   6
  -3   5  -2 9.38319 2.56871   3
  -3   5  -2 11.6068  2.1910   4
  -3   5  -2 5.57038 4.74467   1
   3  -5   2 5.34466 3.80351   6
   3  -5   2 16.0603  6.7325   8
   3  -5   2 8.43133 5.02873   1
   3  -5   2 17.5705  6.2432  10
  -4   5  -2 13.1976  2.1978   4
  -4   5  -2 19.3996  5.3020   3
  -4   5  -2 15.8846  5.4885   1
  -4   5  -2 13.0524  1.8461   9
   4  -5   2 22.3096  6.1208   8
   4  -5   2 10.3474  4.8947   1
   4  -5   2 21.1772  4.0030   3
   4  -5   2 18.7099  5.7551   6
   4  -5   2 16.8568  5.4456  10
  -5   5  -2 296.335  14.543   9
  -5   5  -2 284.539  22.089   3
  -5   5  -2 288.034  14.718   1
   5  -5   2 324.939  13.816   3
   5  -5   2 307.895  17.119   8
   5  -5   2 303.556  16.896  10
   5  -5   2 316.478  16.853   6
  -6   5  -2 905.028  41.049   2
  -6   5  -2 902.863  33.923   1
   6  -5   2 862.591  32.670   4
   6  -5   2 845.157  34.263  10
   6  -5   2 843.290  36.269   8
   6  -5   2 893.930  30.579   6
   6  -5   2 896.738  33.841   3
  -7   5  -2 111.125  14.578   1
  -7   5  -2 112.479  11.274   2
   7  -5   2 96.6743 14.2067  10
   7  -5   2 81.6609 14.0258   6
   7  -5   2 82.8202 10.7987   8
   7  -5   2 134.302  10.368   3
   7  -5   2 123.909   7.555   4
  -8   5  -2 70.6620 10.9927   5
  -8   5  -2 39.5433 11.1029   1
  -8   5  -2 71.0621 10.8135   2
   8  -5   2 51.5682 12.9903   3
   8  -5   2 44.0974 12.0081  10
   8  -5   2 37.1141 10.2607   6
   8  -5   2 39.3383 11.4734   8
  -9   5  -2 128.912  19.221   5
  -9   5  -2 92.2794 14.3152   1
  -9   5  -2 117.465  14.541   2
   9  -5   2 119.149  16.786   6
   9  -5   2 103.260  15.464  10
   9  -5   2 81.1290 14.1692   8
   9  -5   2 105.210  17.796   3
 -10   5  -2 40.9873 18.3895   5
  10  -5   2 24.5173 14.0606   3
  10  -5   2 13.8197 12.8497  10
  10  -5   2 -2.4338 11.0867   6
  10  -5   2 30.2203 15.4515   8
   9   4  -2 276.932  27.269   3
  -9  -4   2 308.536  32.649   5
  -9  -4   2 246.247  25.828   7
   8   4  -2 229.333  25.492   3
  -8  -4   2 223.840  21.683   7
  -8  -4   2 301.949  27.929   5
   7   4  -2 58.2614 15.0539   3
  -7  -4   2 53.0057 11.0042   5
  -7  -4   2 56.3675  9.6954   7
   6   4  -2 14.6043  5.0945   6
   6   4  -2 22.1440  8.2389   3
  -6  -4   2 26.6251  8.1224   7
  -6  -4   2 32.2220 10.5816   5
   5   4  -2 552.513  22.551  10
   5   4  -2 580.879  21.362   3
   5   4  -2 590.720  30.906   6
   5   4  -2 537.788  23.300   8
   5   4  -2 538.353  23.702   2
  -5  -4   2 550.011  21.247   7
  -5  -4   2 571.453  24.850   5
   4   4  -2 271.799   9.727   8
   4   4  -2 264.368  11.718   6
   4   4  -2 269.751  17.228   2
   4   4  -2 272.340   9.484  10
   4   4  -2 281.442  13.467   3
  -4  -4   2 313.988  13.948   7
  -4  -4   2 272.846  12.600   5
   3   4  -2 514.218  18.741   2
   3   4  -2 495.302  30.254   5
   3   4  -2 513.513  15.101   8
   3   4  -2 502.324  15.528   6
   3   4  -2 525.332  16.676  10
   3   4  -2 508.997  34.200   7
   3   4  -2 572.876  24.415   3
  -3  -4   2 491.411  24.790   3
  -3  -4   2 514.444  19.825   7
  -3  -4   2 509.782  15.871   5
   2   4  -2 3.33539 2.21069  10
   2   4  -2 4.40733 6.11112   9
   2   4  -2 4.30467 4.64281   1
   2   4  -2 7.44522 4.60993   7
   2   4  -2 3.15304 3.59784   5
   2   4  -2 3.11223 2.44474   6
   2   4  -2 4.02511 2.19823   8
   2   4  -2 7.08469 3.34034   3
   2   4  -2 4.63028 4.21671   2
  -2  -4   2 7.09027 3.24015   7
  -2  -4   2 5.77953 2.68911   3
  -2  -4   2 4.71399 3.74040   5
   1   4  -2 408.414  17.719   9
   1   4  -2 387.174  19.655   7
   1   4  -2 421.267  15.165   6
   1   4  -2 405.599  25.663   5
   1   4  -2 409.637  13.400  10
   1   4  -2 415.759  11.549   3
   1   4  -2 421.156  15.194   8
   1   4  -2 395.348  16.227   1
  -1  -4   2 392.458  11.447   5
  -1  -4   2 413.897  12.804   8
  -1  -4   2 391.126  13.995   3
  -1  -4   2 402.164  13.552  10
  -1  -4   2 425.759  13.763   7
   0   4  -2 53.1677  4.7578   6
   0   4  -2 54.9328  6.2575   5
   0   4  -2 40.4918  4.3957  10
   0   4  -2 52.3190  5.3831   9
   0   4  -2 55.1941  5.9342   7
   0   4  -2 46.6667  4.5813   1
   0   4  -2 51.4786  3.4106   3
   0   4  -2 54.6872  5.0857   8
   0  -4   2 51.0340  4.1742   8
   0  -4   2 54.5129  6.9021   7
   0  -4   2 47.9702  4.4426   6
   0  -4   2 52.4425  4.6090  10
   0  -4   2 49.0209  5.7496   1
  -1   4  -2 281.466   8.947   3
  -1   4  -2 277.453  10.941   1
  -1   4  -2 305.271  17.219   7
  -1   4  -2 289.586  10.655  10
  -1   4  -2 284.373  12.602   6
  -1   4  -2 298.427  11.412   8
   1  -4   2 285.633  11.202   7
   1  -4   2 270.849  11.948   1
   1  -4   2 275.985   9.369   6
   1  -4   2 298.098  10.105   8
   1  -4   2 294.902  10.422  10
  -2   4  -2 361.670   9.419   4
  -2   4  -2 380.811  13.012   3
  -2   4  -2 373.605  14.291   6
  -2   4  -2 365.255  15.640   7
  -2   4  -2 394.730  14.003   1
   2  -4   2 363.803  12.474   6
   2  -4   2 366.440  12.169  10
   2  -4   2 374.515  12.754   1
   2  -4   2 382.750  13.066   8
  -3   4  -2 148.294   7.716   3
  -3   4  -2 139.703   4.486   4
  -3   4  -2 136.623  12.009   6
  -3   4  -2 161.190   7.948   1
  -3   4  -2 140.560   4.857   9
   3  -4   2 157.701   7.461   3
   3  -4   2 135.384   8.766  10
   3  -4   2 124.679   8.774   8
   3  -4   2 141.217   9.618   1
   3  -4   2 124.763   9.132   6
  -4   4  -2 119.005   8.904   3
  -4   4  -2 129.688   8.485   1
  -4   4  -2 120.204   4.419   9
  -4   4  -2 107.415  11.306   6
   4  -4   2 117.532   7.599   3
   4  -4   2 124.917   8.980   1
   4  -4   2 107.124  11.112   6
   4  -4   2 118.639   4.724   4
   4  -4   2 109.826   7.893   8
   4  -4   2 120.605   8.417  10
  -5   4  -2 393.339  17.071   1
  -5   4  -2 429.470  17.776   2
  -5   4  -2 368.314  23.872   3
   5  -4   2 414.716  13.316   4
   5  -4   2 363.182  19.997   6
   5  -4   2 426.728  15.363   8
   5  -4   2 413.871  21.402   3
   5  -4   2 397.770  14.354  10
  -6   4  -2 11.4962  4.6650   2
  -6   4  -2 10.5741  7.3028   1
   6  -4   2 16.5862  3.9679   9
   6  -4   2 6.99360 5.97232   6
   6  -4   2 11.7796  7.1394   3
   6  -4   2 3.60432 5.93168   8
   6  -4   2 10.8438  2.7153   4
   6  -4   2 12.0437  6.9721  10
  -7   4  -2 848.077  40.218   2
  -7   4  -2 795.530  34.590   1
  -7   4  -2 843.889  40.365   5
   7  -4   2 788.336  40.388   4
   7  -4   2 793.161  34.599   8
   7  -4   2 842.654  37.307   3
   7  -4   2 828.422  41.311   6
   7  -4   2 860.100  44.096   9
   7  -4   2 827.076  34.640  10
  -8   4  -2 87.0861 12.1923   5
  -8   4  -2 95.0151 10.1839   2
  -8   4  -2 74.2235 11.3353   1
   8  -4   2 93.1818 14.1974   3
   8  -4   2 86.6324 14.4967   8
   8  -4   2 57.2019 11.8087   6
   8  -4   2 72.7529 12.7443  10
  -9   4  -2 11.2662  8.1656   5
  -9   4  -2 8.21176 5.83672   2
   9  -4   2 1.55377 9.95009   6
   9  -4   2  9.3343 10.6698  10
   9  -4   2 17.3021 14.4878   3
   9  -4   2 -0.3592  8.1197   8
 -10   4  -2 355.303  37.150   5
  10  -4   2 357.964  38.243   3
  10  -4   2 323.947  32.613   8
  10  -4   2 303.416  36.899   6
  10  -4   2 418.022  41.129  10
  10   3  -2 110.216  25.306   3
 -10  -3   2 89.4061 23.5140   7
 -10  -3   2 107.410  22.379   5
   9   3  -2 14.8986 14.2275   3
  -9  -3   2 15.6798 12.5787   5
  -9  -3   2 25.8082 11.5447   7
   8   3  -2 62.6565 14.5819   3
  -8  -3   2 75.5161 14.1322   7
  -8  -3   2 36.3008  9.9186   5
   7   3  -2 45.9395  8.3697   6
   7   3  -2 75.6235 12.6552   3
  -7  -3   2 78.8559 13.0999   7
  -7  -3   2 72.1271 11.2401   5
   6   3  -2 72.0558 12.4177   3
   6   3  -2 48.3035  5.8155   6
  -6  -3   2 62.2335  9.4217   7
  -6  -3   2 80.0254 11.8732   5
   5   3  -2 274.048  14.887   3
   5   3  -2 281.313  10.505   2
   5   3  -2 292.391  13.713   6
  -5  -3   2 286.072  15.809   5
  -5  -3   2 302.996  16.694   7
   4   3  -2 13.6951  2.8410   2
   4   3  -2 21.3261  5.7255   3
   4   3  -2 11.6980  7.2207   5
  -4  -3   2 14.0365  3.4473   7
  -4  -3   2 9.30365 5.66774   3
  -4  -3   2 24.9188  5.8328   5
   3   3  -2 63.1952  5.1947   8
   3   3  -2 58.5899  6.8139   5
   3   3  -2 61.9434  4.9139   2
   3   3  -2 55.4619  4.8954  10
   3   3  -2 53.6804  6.9450   9
   3   3  -2 55.3344  6.5903   7
   3   3  -2 57.9487  6.4484   3
  -3  -3   2 66.8589  7.5516   5
  -3  -3   2 63.1659  5.6307   7
  -3  -3   2 60.7702  6.5284   3
   2   3  -2 365.814   9.960   8
   2   3  -2 361.070   9.461   6
   2   3  -2 366.742  11.386  10
   2   3  -2 337.282  17.304   9
   2   3  -2 352.480  16.751   5
   2   3  -2 348.794  13.389   3
   2   3  -2 342.929  18.412   7
  -2  -3   2 361.502  13.692   7
  -2  -3   2 361.184  12.923   3
  -2  -3   2 372.174  10.585   5
   1   3  -2 406.064  13.220   1
   1   3  -2 413.295  11.590  10
   1   3  -2 395.025   9.851   6
   1   3  -2 374.263  16.348   9
   1   3  -2 394.242  16.259   7
   1   3  -2 392.301  11.599   8
   1   3  -2 399.656  13.547   3
   1   3  -2 386.688  16.393   5
  -1  -3   2 394.661  14.766   7
  -1  -3   2 425.136  12.168   8
  -1  -3   2 391.116  13.214   3
  -1  -3   2 410.340  11.424  10
  -1  -3   2 413.425  15.166   5
   0   3  -2 1613.06   60.08   5
   0   3  -2 1675.20   49.59   6
   0   3  -2 1706.74   52.84  10
   0   3  -2 1640.82   46.16   7
   0   3  -2 1677.50   61.63   9
   0   3  -2 1639.40   47.69   8
   0   3  -2 1565.61   42.54   1
   0   3  -2 1604.87   52.52   3
   0  -3   2 1579.26   42.06  10
   0  -3   2 1541.24   44.65   1
   0  -3   2 1691.57   59.16   7
   0  -3   2 1628.67   49.52   6
   0  -3   2 1582.15   45.27   8
  -1   3  -2 138.074   4.643   9
  -1   3  -2 161.798  11.490   7
  -1   3  -2 148.508   6.120   3
  -1   3  -2 149.429   7.581  10
  -1   3  -2 131.109   7.843   8
  -1   3  -2 152.387   7.115   6
  -1   3  -2 140.787   6.425   1
   1  -3   2 137.408   5.526  10
   1  -3   2 148.857   5.622   6
   1  -3   2 142.820   5.617   8
   1  -3   2 147.015   7.770   1
  -2   3  -2 376.464  16.811   6
  -2   3  -2 349.352  13.647   3
  -2   3  -2 356.426   7.589   9
  -2   3  -2 363.357   8.568   9
  -2   3  -2 368.284   8.487   4
  -2   3  -2 365.458  11.610   1
   2  -3   2 348.154  12.583   8
   2  -3   2 371.203  13.495  10
   2  -3   2 359.979  17.411   1
   2  -3   2 352.605  11.888   6
   2  -3   2 354.653  11.365   3
  -3   3  -2 10.6434  3.1137   3
  -3   3  -2 12.7496  4.3651   6
  -3   3  -2 7.66947 2.88204   2
  -3   3  -2 7.96386 3.15667   1
   3  -3   2 11.7879  4.0990   8
   3  -3   2 8.24391 3.06645   1
   3  -3   2 13.0272  0.9485   4
   3  -3   2 15.2330  3.1612   3
   3  -3   2 12.0410  4.2256  10
   3  -3   2 19.2535  5.2467   6
  -4   3  -2 939.793  30.006   1
  -4   3  -2 900.175  35.228   6
  -4   3  -2 862.382  31.899   3
  -4   3  -2 913.673  29.153   2
   4  -3   2 907.591  30.931   3
   4  -3   2 892.957  22.039   9
   4  -3   2 890.678  21.717   4
   4  -3   2 921.368  24.865   6
   4  -3   2 851.749  36.842   1
   4  -3   2 868.516  24.618  10
   4  -3   2 901.545  28.313   8
  -5   3  -2 15.6588  5.6160   3
  -5   3  -2 21.3052  3.8687   2
  -5   3  -2 13.8437  4.6052   1
   5  -3   2 20.5706  5.0045   3
   5  -3   2 24.2981  3.5262   4
   5  -3   2 15.8315  4.0808   1
   5  -3   2 21.7453  2.7960   9
   5  -3   2 23.7721  6.1441   6
   5  -3   2 14.5480  4.8251  10
   5  -3   2 15.9243  5.2000   8
  -6   3  -2 296.521  14.710   5
  -6   3  -2 310.475  14.043   2
  -6   3  -2 297.726  15.355   1
   6  -3   2 286.679  14.569   8
   6  -3   2 293.243  16.148  10
   6  -3   2 327.635  16.603   9
   6  -3   2 346.962  15.808   6
   6  -3   2 314.996  14.296   4
   6  -3   2 306.829  16.585   3
  -7   3  -2 1397.05   39.99   2
  -7   3  -2 1357.32   42.61   5
  -7   3  -2 1381.47   57.63   1
   7  -3   2 1400.64   57.76   8
   7  -3   2 1323.18   71.32   3
   7  -3   2 1384.87   57.64   4
   7  -3   2 1449.25   71.13   9
   7  -3   2 1375.26   47.79   6
   7  -3   2 1362.01   48.23  10
  -8   3  -2 6.20084 7.26036   5
  -8   3  -2 0.51677 5.95034   2
   8  -3   2 -6.1884  6.0711   3
   8  -3   2 -11.174  10.585   6
   8  -3   2 -1.5358  6.5550  10
   8  -3   2 -6.4465  8.2016   8
   9  -3   2 47.1334 12.5457   8
   9  -3   2 21.2469 10.7297  10
   9  -3   2 14.0612 11.6975   3
   9  -3   2 21.4717 12.5325   6
 -10   3  -2 354.775  28.570   5
  10  -3   2 295.333  35.063   6
  10  -3   2 333.032  31.641   3
  10  -3   2 288.183  24.138   8
  10  -3   2 351.938  29.559  10
  10   2  -2 34.5499 15.4593   3
 -10  -2   2 53.0006 14.6285   7
 -10  -2   2 68.4524 18.0523   5
   9   2  -2 33.5768 12.9569   3
  -9  -2   2 54.1076 10.4215   7
  -9  -2   2 53.4703 13.0734   5
   8   2  -2 751.277  31.986   3
   8   2  -2 720.149  52.190   6
  -8  -2   2 738.978  35.555   7
  -8  -2   2 747.771  41.659   5
   7   2  -2 0.52486 4.60495   6
   7   2  -2 1.08155 6.69689   3
  -7  -2   2 -0.9617  5.8147   7
  -7  -2   2 -3.3804  5.1713   5
   6   2  -2 180.921  15.375   3
   6   2  -2 183.057  12.065   6
  -6  -2   2 187.454  12.334   7
  -6  -2   2 213.702  11.826   5
   5   2  -2 444.071  16.900   3
   5   2  -2 430.026  24.849   5
   5   2  -2 420.422  11.624   6
  -5  -2   2 408.855  18.683   5
  -5  -2   2 421.582  19.056   7
   4   2  -2 653.054  20.400   3
   4   2  -2 680.051  22.601   9
   4   2  -2 646.615  19.271   2
   4   2  -2 676.248  15.405   2
   4   2  -2 648.280  24.188   4
   4   2  -2 698.592  24.911   5
  -4  -2   2 671.582  24.247   7
  -4  -2   2 679.765  24.026   9
  -4  -2   2 643.072  29.951   5
  -4  -2   2 631.842  23.484   3
   3   2  -2 967.391  29.201   3
   3   2  -2 984.980  19.953   2
   3   2  -2 967.401  35.046   9
   3   2  -2 962.965  22.777   5
  -3  -2   2 966.482  28.263   9
  -3  -2   2 921.442  28.744   3
  -3  -2   2 950.491  32.332   5
  -3  -2   2 963.732  29.578   7
   2   2  -2 284.274  10.923   5
   2   2  -2 292.564  12.445   7
   2   2  -2 295.390   7.730  10
   2   2  -2 287.233   6.122   8
   2   2  -2 296.948  13.496   9
   2   2  -2 292.493  12.940   3
  -2  -2   2 301.435  12.939   9
  -2  -2   2 287.617  10.783   5
  -2  -2   2 271.029  11.435   7
  -2  -2   2 289.907  14.328   3
   1   2  -2 6316.12  181.53   3
   1   2  -2 6494.97  144.74   8
   1   2  -2 6584.86  191.12  10
   1   2  -2 6596.18  267.25   6
   1   2  -2 6536.80  113.69   7
   1   2  -2 6471.86  165.36   9
   1   2  -2 6514.45  129.23   5
  -1  -2   2 6284.11  223.09   7
  -1  -2   2 6332.29  218.26   3
  -1  -2   2 6256.33  242.25   5
  -1  -2   2 6476.09  217.48   8
  -1  -2   2 6624.66  204.72  10
  -1  -2   2 6477.30  224.27   9
   0   2  -2 64.2809  5.0790   9
   0   2  -2 62.4480  4.6019  10
   0   2  -2 62.4940  5.4930   8
   0   2  -2 70.6420  3.8654   4
   0   2  -2 54.8201  3.5775   6
   0   2  -2 68.2496  4.9926   7
   0   2  -2 58.8080  3.7886   1
   0  -2   2 73.2027  4.2624  10
   0  -2   2 64.2482  4.2935   7
   0  -2   2 62.2670  4.5898   9
   0  -2   2 64.5475  4.2545   8
   0  -2   2 58.4326  4.3337   1
   0  -2   2 68.2086  4.1159   6
  -1   2  -2 7806.71  217.05   1
  -1   2  -2 7714.04  174.91   6
  -1   2  -2 7802.99  304.90   3
  -1   2  -2 7559.15  175.26  10
  -1   2  -2 7590.60  225.81   2
  -1   2  -2 7770.30  172.19   8
   1  -2   2 7992.92  322.31  10
   1  -2   2 8002.13  341.34   8
   1  -2   2 7471.11  200.90   1
   1  -2   2 7956.62  244.23   6
  -2   2  -2 558.208  22.965   2
  -2   2  -2 548.447  14.945   3
  -2   2  -2 557.431  29.927  10
  -2   2  -2 561.914  21.173   6
  -2   2  -2 556.121  21.432   1
  -2   2  -2 584.738  27.583   8
   2  -2   2 543.135  14.101   4
   2  -2   2 548.203  16.074   9
   2  -2   2 545.820  16.868   4
   2  -2   2 550.532  26.092   6
   2  -2   2 558.780  18.005  10
   2  -2   2 567.736  16.573   3
   2  -2   2 566.116  15.994   8
   2  -2   2 557.811  31.570   1
  -3   2  -2 2569.93   89.53   3
  -3   2  -2 2666.71   61.85   2
  -3   2  -2 2661.32   78.37   1
  -3   2  -2 2831.23   70.05   6
   3  -2   2 2732.98   67.62   8
   3  -2   2 2744.83   60.53  10
   3  -2   2 2600.90   90.87   4
   3  -2   2 2738.30   59.31   6
   3  -2   2 2523.26   86.90   1
   3  -2   2 2601.33   63.29   3
   3  -2   2 2705.28   65.59   9
  -4   2  -2 1798.77   54.86   3
  -4   2  -2 1821.22   53.23   1
  -4   2  -2 1903.92   57.91   6
  -4   2  -2 1798.40   44.85   2
  -4   2  -2 1917.26   47.25   5
   4  -2   2 1946.66   34.21   8
   4  -2   2 1965.81   33.55  10
   4  -2   2 1916.40   48.43   4
   4  -2   2 1920.16   36.39   6
   4  -2   2 1840.84   58.73   3
   4  -2   2 1894.75   53.01   9
   4  -2   2 1790.39   42.09   1
  -5   2  -2 1119.84   27.90   5
  -5   2  -2 1160.54   54.98   6
  -5   2  -2 1102.54   32.42   1
  -5   2  -2 1166.00   36.38   2
   5  -2   2 1138.87   29.24   3
   5  -2   2 1171.73   25.70   8
   5  -2   2 1206.77   40.39   9
   5  -2   2 1140.34   25.43  10
   5  -2   2 1100.45   39.43   1
   5  -2   2 1180.12   40.62   4
   5  -2   2 1090.30   46.33   6
  -6   2  -2 2838.76   85.81   2
  -6   2  -2 2937.49  115.51   5
   6  -2   2 3021.00   90.18   8
   6  -2   2 2892.17   80.36   6
   6  -2   2 2981.84  155.03   4
   6  -2   2 3044.33  160.77   9
   6  -2   2 2995.24   86.12  10
   6  -2   2 2847.15   76.64   3
  -7   2  -2 332.718  16.188   2
  -7   2  -2 317.402  19.542   5
   7  -2   2 272.835  19.048   8
   7  -2   2 301.124  18.999  10
   7  -2   2 328.093  20.589   3
   7  -2   2 299.439  19.871   6
  -8   2  -2 180.170  13.378   2
  -8   2  -2 203.080  18.253   5
   8  -2   2 180.294  19.114   3
   8  -2   2 133.223  16.975   8
   8  -2   2 163.392  19.130  10
   8  -2   2 176.826  17.205   6
  -9   2  -2 124.382  14.912   5
   9  -2   2 84.8686 17.3526   6
   9  -2   2 148.164  17.858   3
   9  -2   2 121.759  21.516   8
   9  -2   2 112.632  17.818  10
 -10   2  -2 45.8196 14.4832   5
  10  -2   2 26.0177 13.4834   6
  10  -2   2 22.9108 15.4048   3
  10  -2   2 16.2019 10.9661   8
  10  -2   2 25.8561 13.4537  10
  10   1  -2 21.8728 14.3150   3
 -10  -1   2 -2.2575 10.6026   5
 -10  -1   2 7.65551 8.19439   7
   9   1  -2 155.382  20.462   3
   9   1  -2 98.1162 15.2577   6
  -9  -1   2 151.601  16.585   5
  -9  -1   2 144.350  15.428   7
   8   1  -2  9.5952 13.5920   3
   8   1  -2 1.39451 5.25703   6
  -8  -1   2 1.14703 5.67675   7
  -8  -1   2 3.51787 6.69479   5
   7   1  -2 227.458  17.360   3
   7   1  -2 217.744  12.835   6
  -7  -1   2 208.549  15.896   7
  -7  -1   2 229.615  15.583   5
   6   1  -2 1741.16   37.34   3
   6   1  -2 1754.80   56.14   6
   6   1  -2 1867.36   99.32   5
  -6  -1   2 1674.65   47.46   5
  -6  -1   2 1676.81   50.12   9
   5   1  -2 532.819  32.124   5
   5   1  -2 496.093  15.856   3
   5   1  -2 511.790  28.962   9
   5   1  -2 474.182  17.310   6
   5   1  -2 507.606  29.504   4
  -5  -1   2 490.086  19.327   5
  -5  -1   2 443.787  17.916   9
   4   1  -2 291.221   8.666   6
   4   1  -2 307.425  12.165   3
   4   1  -2 312.201  18.902   4
   4   1  -2 320.428  14.674   9
   4   1  -2 365.036  15.352   1
   4   1  -2 322.321  18.283   5
  -4  -1   2 322.852  12.989   5
  -4  -1   2 312.050  17.417   3
  -4  -1   2 310.347  14.751   9
   3   1  -2 630.461  17.067   2
   3   1  -2 608.470  15.210   5
   3   1  -2 628.341  24.079   4
   3   1  -2 592.174  22.693   3
   3   1  -2 625.768  31.876   9
  -3  -1   2 594.497  21.907   5
  -3  -1   2 577.878  17.136   9
  -3  -1   2 609.321  25.115   3
  -3  -1   2 638.279  21.854   7
   2   1  -2 1890.62   53.15   3
   2   1  -2 1897.11   82.53   9
   2   1  -2 1867.68   51.13   2
   2   1  -2 1911.48   37.95   4
   2   1  -2 1950.57   56.01   5
  -2  -1   2 1863.00   67.62   9
  -2  -1   2 1823.18   70.76   3
  -2  -1   2 1874.60   66.40   7
  -2  -1   2 1906.67   44.71   4
  -2  -1   2 1937.30   67.03   5
   1   1  -2 274.097   8.020   7
   1   1  -2 279.015  12.062   4
   1   1  -2 296.116  13.139   8
   1   1  -2 275.022  10.789   3
   1   1  -2 273.602   8.560   2
   1   1  -2 298.655  10.171  10
   1   1  -2 282.566  10.423   5
   1   1  -2 294.916  13.036   9
  -1  -1   2 294.306  11.306   4
  -1  -1   2 274.275   8.878   9
  -1  -1   2 277.982   8.939   5
  -1  -1   2 269.639   9.731   2
  -1  -1   2 276.577   8.188   7
   0   1  -2 3769.25  107.60   8
   0   1  -2 3660.91  102.40   6
   0   1  -2 3690.60  124.01   2
   0   1  -2 3827.99  116.93   4
   0   1  -2 3821.52   99.08   9
   0   1  -2 3830.18   97.04  10
   0  -1   2 3670.01   71.97   2
   0  -1   2 3755.71  138.84  10
   0  -1   2 3788.82  144.53   6
   0  -1   2 3779.77  151.46   8
   0  -1   2 3692.68  107.62   9
   0  -1   2 3643.67  131.16   4
  -1   1  -2 933.356  33.782   2
  -1   1  -2 947.430  30.405   3
  -1   1  -2 957.221  25.934   8
  -1   1  -2 977.058  34.563   1
  -1   1  -2 964.967  30.363  10
  -1   1  -2 951.176  24.145   6
   1  -1   2 962.911  33.815   3
   1  -1   2 914.482  35.377   1
   1  -1   2 947.893  28.685   4
   1  -1   2 983.635  45.495   2
   1  -1   2 975.587  29.097   8
   1  -1   2 998.963  27.001  10
   1  -1   2 1005.68   37.21   6
  -2   1  -2 2315.02   64.61   3
  -2   1  -2 2380.70   66.54  10
  -2   1  -2 2203.16   65.12   1
  -2   1  -2 2256.97   63.78   2
  -2   1  -2 2409.48   79.40   8
  -2   1  -2 2338.42   93.09   6
   2  -1   2 2269.47   96.57   1
   2  -1   2 2345.68  103.96   8
   2  -1   2 2303.77   59.81   3
   2  -1   2 2317.42   47.65   2
   2  -1   2 2391.50   66.15   6
   2  -1   2 2463.96   99.78  10
  -3   1  -2 6290.83  142.14   5
  -3   1  -2 6251.47  281.14   3
  -3   1  -2 6146.49  166.98   2
  -3   1  -2 6707.67  196.64   6
   3  -1   2 6827.27  274.83  10
   3  -1   2 6396.69  180.06   2
   3  -1   2 6409.86  179.95   3
   3  -1   2 6636.12  154.06   6
   3  -1   2 6465.97  171.87   9
   3  -1   2 6798.96  263.24   8
   3  -1   2 6390.26  128.67   1
  -4   1  -2 188.056  10.962   5
  -4   1  -2 192.952   8.475   2
  -4   1  -2 161.385  10.730   3
  -4   1  -2 195.263  11.298   6
   4  -1   2 196.814  11.536  10
   4  -1   2 191.690   9.179   1
   4  -1   2 204.136  10.951   8
   4  -1   2 180.373   7.449   2
   4  -1   2 206.930  10.429   9
   4  -1   2 176.680  10.382   6
   4  -1   2 190.093   8.472   3
  -5   1  -2 884.218  34.091   2
  -5   1  -2 955.409  40.578   6
  -5   1  -2 931.317  27.305   5
   5  -1   2 981.300  23.286  10
   5  -1   2 955.742  32.573   6
   5  -1   2 932.780  26.365   3
   5  -1   2 989.940  58.477   1
   5  -1   2 949.609  24.681   8
   5  -1   2 989.642  38.902   9
  -6   1  -2 262.563  14.993   5
  -6   1  -2 257.979  13.409   2
   6  -1   2 248.472  24.658   4
   6  -1   2 247.287  15.277   6
   6  -1   2 245.251  14.632   8
   6  -1   2 270.668  20.804   9
   6  -1   2 235.293  14.960   3
   6  -1   2 242.263  15.937  10
  -7   1  -2 444.249  23.228   5
  -7   1  -2 429.908  22.493   2
   7  -1   2 401.865  24.923  10
   7  -1   2 375.216  25.989   6
   7  -1   2 396.624  23.588   8
   7  -1   2 399.040  24.991   3
  -8   1  -2 42.9024 11.0394   5
  -8   1  -2 41.2849  6.2603   2
   8  -1   2 27.7653 11.4193   6
   8  -1   2 35.1391  9.7541   3
   8  -1   2 34.5132  9.8344   8
   8  -1   2 22.6416  7.5908  10
  -9   1  -2 228.481  21.841   5
   9  -1   2 200.857  20.476  10
   9  -1   2 221.614  23.299   8
   9  -1   2 245.358  19.892   3
   9  -1   2 165.968  17.881   6
 -10   1  -2 -1.3528 12.7645   5
  10  -1   2  7.0292 14.1088   3
  11   0  -2 33.0333 23.4201   3
 -11   0   2 -11.600  17.159   5
 -11   0   2 14.2361 17.7261   7
  10   0  -2 20.2159 10.4962   6
  10   0  -2 23.2237 12.4408   3
 -10   0   2 30.2429  9.9636   5
   9   0  -2 572.555  38.206   6
   9   0  -2 609.336  31.734   3
  -9   0   2 583.405  23.769   5
   8   0  -2 12.4507  6.9151   6
   8   0  -2 16.3215  8.0876   3
  -8   0   2 20.4430  8.1195   5
  -8   0   2 16.8525  8.1640   9
   7   0  -2 718.228  25.687   6
   7   0  -2 683.232  28.780   3
  -7   0   2 701.317  29.746   5
  -7   0   2 750.651  27.882   9
   6   0  -2 809.755  24.833   3
   6   0  -2 835.892  22.672   6
  -6   0   2 772.788  22.374   5
  -6   0   2 758.744  28.526   9
   5   0  -2 226.261  10.384   6
   5   0  -2 228.070  14.928   4
   5   0  -2 247.415  13.936   9
   5   0  -2 260.575  18.356   1
   5   0  -2 256.832  11.417   3
  -5   0   2 230.859  13.628   9
  -5   0   2 227.527  13.559   5
  -5   0   2 213.469  15.570   3
   4   0  -2 1611.32   29.00   5
   4   0  -2 1537.55   28.58   6
   4   0  -2 1602.50   37.54   9
   4   0  -2 1602.37   40.24   4
   4   0  -2 1633.07   47.45   1
   4   0  -2 1526.80   42.81   3
  -4   0   2 1512.53   38.32   2
  -4   0   2 1573.17   35.75   9
  -4   0   2 1577.13   41.07   3
  -4   0   2 1553.14   45.70   5
   3   0  -2 1017.40   27.24   4
   3   0  -2 983.151  35.233   3
   3   0  -2 1031.44   40.28   9
   3   0  -2 984.259  34.348   1
   3   0  -2 999.637  31.303   2
   3   0  -2 1021.92   36.04   5
  -3   0   2 990.965  30.399   9
  -3   0   2 935.729  25.053   2
  -3   0   2 969.315  45.300   5
  -3   0   2 991.257  30.123   4
  -3   0   2 978.909  29.553   3
   2   0  -2 173.107  10.063   9
   2   0  -2 168.221   7.311   2
   2   0  -2 166.788   9.807   4
   2   0  -2 173.076   6.462   5
   2   0  -2 177.246   6.624   1
   2   0  -2 165.730   5.914   3
  -2   0   2 163.551   9.479   3
  -2   0   2 161.654   6.555   9
  -2   0   2 169.848   6.760   5
  -2   0   2 156.987   5.847   2
  -2   0   2 170.905   7.247   1
  -2   0   2 165.474   6.569   4
   1   0  -2 5525.29  127.54   9
   1   0  -2 5474.18  110.04   4
   1   0  -2 5281.50  192.59   1
   1   0  -2 5486.80  152.71   2
  -1   0   2 5586.66  245.65   4
  -1   0   2 5393.82  127.21   9
  -1   0   2 5352.43  230.06   1
  -1   0   2 5307.16  158.19   2
   0   0  -2 77.4629  3.6157   5
   0   0  -2 82.6593  2.4247   1
   0   0  -2 87.0958  3.6913   4
   0   0  -2 76.5735  3.8836   2
   0   0  -2 77.7171  3.9015  10
   0   0  -2 82.8417  3.9354   8
   0   0   2 84.7680  2.2651   1
   0   0   2 88.8358  4.4053   4
   0   0   2 78.6196  3.4055   8
   0   0   2 70.1865  3.2927  10
   0   0   2 81.7995  4.9649   2
   0   0   2 81.6072  4.2499   5
  -1   0  -2 86.1779  5.1665   8
  -1   0  -2 77.8652  3.5206   2
  -1   0  -2 84.7172  4.9032  10
  -1   0  -2 70.2139  5.4537   3
  -1   0  -2 88.9223  4.7783   6
  -1   0  -2 77.1270  5.3372   5
   1   0   2 73.9390  4.3937   5
   1   0   2 86.8341  4.8349   3
   1   0   2 92.7921  5.8568   6
   1   0   2 79.1284  5.0205   2
   1   0   2 77.9550  5.0997   8
   1   0   2 80.6046  4.9257  10
  -2   0  -2 2140.45   63.10  10
  -2   0  -2 2127.50   91.98   6
  -2   0  -2 2102.62   88.66   3
  -2   0  -2 2185.67   68.65   5
  -2   0  -2 2178.53   93.56   2
  -2   0  -2 2211.20   67.99   8
   2   0   2 2209.57   51.11   8
   2   0   2 2139.73   53.13   3
   2   0   2 2227.35   78.07   2
   2   0   2 2181.27   75.48   5
   2   0   2 2181.54   62.17  10
   2   0   2 2217.84   58.12   6
  -3   0  -2 1017.84   43.24   3
  -3   0  -2 1113.61   34.63   5
  -3   0  -2 1123.65   40.31   6
  -3   0  -2 1070.58   39.13   2
   3   0   2 1124.99   28.38   3
   3   0   2 1107.92   31.73   2
   3   0   2 1070.64   49.90   5
   3   0   2 1145.72   32.29  10
   3   0   2 1117.50   26.95   6
   3   0   2 1095.49   33.04   8
   3   0   2 1174.89   42.14   1
  -4   0  -2 146.827   9.289   6
  -4   0  -2 152.516   6.420   2
  -4   0  -2 135.573  10.029   5
  -4   0  -2 129.404   9.458   3
   4   0   2 141.382  10.603   1
   4   0   2 159.892  10.330   9
   4   0   2 147.343  11.801   5
   4   0   2 155.353   8.452   6
   4   0   2 143.396   9.490  10
   4   0   2 144.916   9.511   3
   4   0   2 143.256   9.934   2
   4   0   2 126.724   8.171   8
  -5   0  -2 807.813  21.511   2
  -5   0  -2 823.579  43.116   6
  -5   0  -2 794.294  27.855   5
   5   0   2 821.659  34.454  10
   5   0   2 840.113  27.334   3
   5   0   2 884.361  39.342   1
   5   0   2 790.998  42.264   2
   5   0   2 874.844  54.359   9
   5   0   2 795.515  29.918   6
   5   0   2 842.913  26.779   8
  -6   0  -2 45.3015  8.4997   5
  -6   0  -2 58.6112  7.2050   2
   6   0   2 39.4941  5.2887   2
   6   0   2 58.3010  7.9101   6
   6   0   2 43.3415  6.8160  10
   6   0   2 42.6710  6.5929   8
   6   0   2 60.2787  9.3712   3
  -7   0  -2 66.8455  9.9154   5
  -7   0  -2 80.0149  9.0650   2
   7   0   2 64.4522  9.3179   8
   7   0   2 51.5969 12.8420   3
   7   0   2 47.0600  8.6237  10
   7   0   2 53.0751 10.0981   6
  -8   0  -2 20.8382 13.0897   5
   8   0   2 17.8934 10.8593   6
   8   0   2 27.1746  9.9596   3
   8   0   2 5.41486 7.24189  10
  -9   0  -2 -0.4559  9.3108   5
   9   0   2  6.2022 11.1442   3
 -10   0  -2 -9.9652 19.2912   5
  10   0   2  2.9624 17.0618   3
  11  -1  -2  2.3485 17.3009   6
  11  -1  -2 -1.1831 12.2970   3
 -11   1   2  8.6625 16.3119   5
  10  -1  -2 669.552  39.859   6
  10  -1  -2 767.037  38.533   3
 -10   1   2 686.479  47.695   5
   9  -1  -2 279.227  20.088   3
   9  -1  -2 281.459  23.275   6
  -9   1   2 292.654  22.295   9
  -9   1   2 287.853  19.602   5
   8  -1  -2 137.144  13.714   6
   8  -1  -2 140.300  13.884   3
  -8   1   2 145.432  12.304   5
  -8   1   2 132.580  11.812   9
   7  -1  -2 555.457  23.306   3
   7  -1  -2 504.079  23.722   6
  -7   1   2 485.472  22.790   9
  -7   1   2 512.079  16.250   2
  -7   1   2 484.449  14.237   2
  -7   1   2 472.793  21.038   5
   6  -1  -2 81.9339 11.0472   4
   6  -1  -2 78.2900  8.7881   6
   6  -1  -2 81.3375  9.6299   9
   6  -1  -2 85.0915  9.0839   3
  -6   1   2 57.6107  6.3493   9
  -6   1   2 76.5912  4.7348   2
  -6   1   2 79.9258  3.8922   2
  -6   1   2 82.6774  7.5056   5
   5  -1  -2 56.8175  6.2881   9
   5  -1  -2 53.2633  6.1932   3
   5  -1  -2 39.2167  7.4783   1
   5  -1  -2 63.7674  8.3237   4
  -5   1   2 60.7216  4.8700   2
  -5   1   2 41.6413  7.4496   3
  -5   1   2 66.8547  5.0982   5
  -5   1   2 51.0368  6.2392   1
  -5   1   2 52.1084  5.8882   4
  -5   1   2 60.4236  6.7422   9
   4  -1  -2 897.297  46.059   4
   4  -1  -2 869.936  44.845   9
   4  -1  -2 883.349  23.789   6
   4  -1  -2 916.970  23.568   3
   4  -1  -2 897.975  37.822   1
  -4   1   2 880.035  23.225   1
  -4   1   2 878.996  26.305   9
  -4   1   2 876.976  24.473   4
  -4   1   2 871.453  32.749   5
  -4   1   2 910.143  36.200   3
  -4   1   2 870.891  26.979   2
   3  -1  -2 1.57685 2.19199   6
   3  -1  -2 3.73350 2.45776   9
   3  -1  -2 3.76576 1.90783   2
   3  -1  -2 2.09168 2.09878   4
   3  -1  -2 0.60760 2.33429   1
   3  -1  -2 0.84455 2.71059   3
  -3   1   2 -1.1017  2.7794   1
  -3   1   2 0.27448 1.85886   2
  -3   1   2 -0.3953  1.8714   3
  -3   1   2 0.46123 1.74513   9
  -3   1   2 0.29939 1.90462   4
   2  -1  -2 1800.91   47.93   3
   2  -1  -2 1885.22   48.52   2
   2  -1  -2 1847.79   97.01   1
   2  -1  -2 1928.05   79.71   4
  -2   1   2 1902.64   67.06   7
  -2   1   2 1848.04   51.34   3
  -2   1   2 1778.90   75.46   2
  -2   1   2 1949.71   55.38   4
  -2   1   2 1817.90   64.51   1
  -2   1   2 1941.23   59.82   9
   1  -1  -2 4268.02  121.76   7
   1  -1  -2 4285.98  136.55   4
   1  -1  -2 4164.15  144.55   2
   1  -1  -2 4151.75  131.28   5
   1  -1  -2 4300.70  159.82   1
  -1   1   2 4222.14  187.29   5
  -1   1   2 4154.22  145.36   1
  -1   1   2 4359.67  133.24   4
  -1   1   2 4162.42  118.75   7
  -1   1   2 4077.78  166.09   2
   0  -1  -2 457.377  15.338   1
   0  -1  -2 480.813  21.956   2
   0  -1  -2 496.668  20.244  10
   0  -1  -2 502.600  16.820   7
   0  -1  -2 505.989  17.456   5
   0  -1  -2 513.445  22.695   8
   0  -1  -2 483.406  25.583   3
   0   1   2 474.835  12.328   3
   0   1   2 492.061  24.486   5
   0   1   2 469.698  17.498   4
   0   1   2 468.401  15.786   2
   0   1   2 471.750  16.707   1
  -1  -1  -2 11.7897  1.7095   8
  -1  -1  -2 16.6711  2.7115   5
  -1  -1  -2 9.19022 2.72348   3
  -1  -1  -2 8.66755 1.88498   6
  -1  -1  -2 10.8964  2.0945  10
  -1  -1  -2 11.4932  2.4163   2
   1   1   2 12.1474  1.7333  10
   1   1   2 14.9416  1.5318   1
   1   1   2 9.27702 2.95367   2
   1   1   2 16.3136  1.9420   8
   1   1   2 16.0104  3.4477   5
   1   1   2 10.8764  3.2595   3
  -2  -1  -2 191.847   8.783  10
  -2  -1  -2 185.778  10.163   3
  -2  -1  -2 191.600   9.344   5
  -2  -1  -2 184.085   9.530   2
  -2  -1  -2 212.267   9.786   8
  -2  -1  -2 200.328   8.363   6
   2   1   2 202.912   9.076   3
   2   1   2 186.931  12.731   5
   2   1   2 193.832   7.122   6
   2   1   2 173.369   8.141  10
   2   1   2 185.902   7.876   2
   2   1   2 177.542   8.070   8
  -3  -1  -2 2181.77   66.86   5
  -3  -1  -2 2117.59   83.86   3
  -3  -1  -2 2107.30   89.78   2
  -3  -1  -2 2195.56   54.42   6
   3   1   2 2220.70   84.37   6
   3   1   2 2240.67   76.49  10
   3   1   2 2268.36   49.18   3
   3   1   2 2326.02   85.37   5
   3   1   2 2280.59   82.95   8
   3   1   2 2353.62   73.50   2
  -4  -1  -2 539.447  16.693   2
  -4  -1  -2 550.800  21.575   6
  -4  -1  -2 506.609  18.724   5
   4   1   2 539.789  16.417   6
   4   1   2 571.209  25.049   2
   4   1   2 523.533  22.650   9
   4   1   2 537.640  15.952  10
   4   1   2 525.820  15.226   3
   4   1   2 544.303  16.740   8
  -5  -1  -2 247.901  11.194   2
  -5  -1  -2 246.200  14.428   6
  -5  -1  -2 243.988  14.730   5
   5   1   2 261.623  17.814   8
   5   1   2 279.524  15.422   3
   5   1   2 245.954  17.575   2
   5   1   2 242.761  14.707  10
   5   1   2 246.190  13.668   6
  -6  -1  -2 26.1970  8.5154   5
  -6  -1  -2 16.5923  5.3975   2
   6   1   2 21.3849  6.1099   2
   6   1   2 13.3823  4.7490  10
   6   1   2 21.7464  5.7046   6
   6   1   2 12.2511  5.1302   8
   6   1   2 15.8350  7.3294   3
  -7  -1  -2 130.245  13.855   5
  -7  -1  -2 137.611  10.930   2
   7   1   2 105.210  10.289   6
   7   1   2 116.178  12.705   8
   7   1   2 105.162  11.129  10
   7   1   2 108.269  15.203   3
  -8  -1  -2 109.795  15.845   5
   8   1   2 115.249  17.400   3
  -9  -1  -2  3.6513 11.2824   5
   9   1   2 -12.460  13.593   3
  11  -2  -2 179.885  24.929   3
  11  -2  -2 136.790  20.137   6
 -11   2   2 208.575  25.184   5
  10  -2  -2 674.697  41.951   3
  10  -2  -2 644.955  42.195   6
 -10   2   2 685.308  32.388   5
 -10   2   2 625.611  50.399   9
   9  -2  -2 22.2630  9.9685   6
   9  -2  -2 15.7382 11.9928   3
  -9   2   2 43.1417 12.2969   5
  -9   2   2 9.39937 8.05684   9
   8  -2  -2 838.409  39.747   6
   8  -2  -2 798.750  36.357   3
  -8   2   2 811.905  52.089   2
  -8   2   2 795.411  49.553   9
  -8   2   2 855.512  42.780   2
  -8   2   2 872.013  35.147   5
   7  -2  -2 45.4209  7.5579   3
   7  -2  -2 35.5847  7.4112   6
  -7   2   2 56.0769  5.0816   2
  -7   2   2 31.6553  8.7370   9
  -7   2   2 52.5870  5.2561   2
  -7   2   2 68.2218  7.4904   5
  -7   2   2 51.1065  9.0612   1
   6  -2  -2 52.4628  6.6348   3
   6  -2  -2 42.1264  6.9900   6
   6  -2  -2 39.8921  7.5939   9
   6  -2  -2 71.8403  7.3970   4
  -6   2   2 48.8917  8.9345   9
  -6   2   2 59.9214  6.3853   5
  -6   2   2 54.7797  5.9741   4
  -6   2   2 70.2262  6.4808   2
  -6   2   2 56.0887  7.5455   1
   5  -2  -2 890.624  41.584   1
   5  -2  -2 1027.64   26.63   4
   5  -2  -2 970.978  18.734   6
   5  -2  -2 1011.09   33.17   3
   5  -2  -2 959.109  46.246   9
  -5   2   2 964.064  27.068   1
  -5   2   2 971.833  39.420   3
  -5   2   2 959.221  23.579   5
  -5   2   2 975.224  31.043   2
  -5   2   2 933.439  31.836   4
  -5   2   2 947.359  29.997   9
   4  -2  -2 13.3239  2.7548   3
   4  -2  -2 8.03430 4.91243   1
   4  -2  -2 10.3373  3.8416   9
   4  -2  -2 12.8831  4.2777   4
   4  -2  -2 8.39793 4.62456   6
  -4   2   2 10.7900  3.3856   9
  -4   2   2 11.1354  4.1840   3
  -4   2   2 11.0327  3.5911   4
  -4   2   2 8.38911 3.21139   1
  -4   2   2 5.99281 2.35533   2
   3  -2  -2 -1.1116  1.9442   2
   3  -2  -2 0.20304 1.98496   6
   3  -2  -2 1.69422 2.07840   4
   3  -2  -2 0.08962 1.60365   3
   3  -2  -2 1.24931 3.35090   1
  -3   2   2 -1.5595  2.0091   9
  -3   2   2 -0.1403  2.4342   3
  -3   2   2 2.17343 3.00108   2
  -3   2   2 0.75477 1.77095   7
  -3   2   2 -3.1793  2.9382   1
  -3   2   2 5.26424 2.92445   4
   2  -2  -2 731.683  21.662   6
   2  -2  -2 747.890  16.752   3
   2  -2  -2 756.210  24.589   7
   2  -2  -2 736.412  28.356   1
   2  -2  -2 774.223  22.843   2
   2  -2  -2 790.141  43.378   4
  -2   2   2 753.564  24.730   2
  -2   2   2 807.072  18.866   4
  -2   2   2 774.147  30.120   5
  -2   2   2 781.912  27.785   1
  -2   2   2 798.518  27.684   7
   1  -2  -2 57.0990  4.4001   7
   1  -2  -2 52.2123  5.0608   2
   1  -2  -2 45.0348  5.4282   5
   1  -2  -2 56.9585  5.9240   4
   1  -2  -2 55.4571  3.8834   1
  -1   2   2 60.0900  4.3890   4
  -1   2   2 59.9883  5.7167   2
  -1   2   2 58.9554  4.2998   5
  -1   2   2 55.7937  6.8726   1
  -1   2   2 56.0770  3.6833   7
   0  -2  -2 454.464  15.054   5
   0  -2  -2 428.428  13.650   7
   0  -2  -2 425.952  15.624   3
   0  -2  -2 432.395  12.679   1
   0  -2  -2 431.473  17.371   2
   0   2   2 422.217  12.774   4
   0   2   2 432.600  18.463   7
   0   2   2 425.347  20.869   5
   0   2   2 425.811  12.900   1
   0   2   2 427.298  14.582   3
   0   2   2 401.874  11.924   2
  -1  -2  -2 1572.26   45.83   5
  -1  -2  -2 1572.97   31.14   8
  -1  -2  -2 1628.22   84.64   7
  -1  -2  -2 1537.68   36.69   6
  -1  -2  -2 1552.01   28.99  10
  -1  -2  -2 1528.94   59.11   3
  -1  -2  -2 1528.24   39.44   2
   1   2   2 1559.85   40.92   3
   1   2   2 1644.95   40.06   5
   1   2   2 1530.90   44.07   2
   1   2   2 1521.74   39.57   1
  -2  -2  -2 41.0342  6.2218   5
  -2  -2  -2 44.9074  6.6924   7
  -2  -2  -2 36.8716  4.1625   3
  -2  -2  -2 39.0818  2.6062   6
  -2  -2  -2 46.6739  5.0508   2
   2   2   2 46.6718  6.6972   3
   2   2   2 43.6285  7.0741   5
   2   2   2 40.6465  2.7979  10
   2   2   2 37.4798  2.4954   8
   2   2   2 36.1961  5.2134   2
  -3  -2  -2 117.176   7.705   2
  -3  -2  -2 134.056   9.096   7
  -3  -2  -2 145.967   6.032   6
  -3  -2  -2 115.809  10.444   5
  -3  -2  -2 112.911   9.789   3
   3   2   2 133.831   6.269   6
   3   2   2 136.732   8.997   3
   3   2   2 150.968  12.329   5
   3   2   2 132.312  10.827   2
   3   2   2 127.609   4.529  10
   3   2   2 134.445   5.530   8
  -4  -2  -2 428.415  20.768   5
  -4  -2  -2 411.448  13.894   2
  -4  -2  -2 432.720  15.994   6
   4   2   2 442.850  25.032   3
   4   2   2 464.760  14.094   6
   4   2   2 446.209  14.573  10
   4   2   2 461.225  16.426   8
   4   2   2 438.621  26.638   2
  -5  -2  -2 347.781  15.736   5
  -5  -2  -2 363.238  12.703   2
   5   2   2 362.130  15.306   8
   5   2   2 386.748  24.909   3
   5   2   2 351.549  14.108  10
   5   2   2 364.899  21.176   2
   5   2   2 369.549  17.447   6
  -6  -2  -2 49.6725 11.5162   5
  -6  -2  -2 37.8484  6.6160   2
   6   2   2 48.1290 12.2311   3
   6   2   2 27.1102  5.2279   6
   6   2   2 28.4781  6.2381   8
   6   2   2 17.7532  5.4857  10
  -7  -2  -2 712.340  44.083   5
  -7  -2  -2 676.202  51.232   2
  -7  -2  -2 666.875  36.019   7
   7   2   2 705.374  42.365   3
  -8  -2  -2 81.7781 14.8954   7
  -8  -2  -2 90.5304 16.5298   5
   8   2   2 76.0267 15.6833   3
  -9  -2  -2 211.130  25.706   7
  -9  -2  -2 202.030  24.770   5
   9   2   2 217.611  28.332   3
  11  -3  -2 38.2183 16.3518   6
  11  -3  -2 46.3103 13.7995   3
 -11   3   2 53.2208 18.6782   5
  10  -3  -2 118.221  15.737   3
  10  -3  -2 73.8187 14.8129   6
 -10   3   2 83.3379 14.1344   9
 -10   3   2 125.612  14.464   5
   9  -3  -2 126.750  16.962   6
   9  -3  -2 139.046  17.277   3
  -9   3   2 122.254  15.643   9
  -9   3   2 138.187  16.435   1
  -9   3   2 144.162  15.138   5
   8  -3  -2 6.44322 8.39699   3
   8  -3  -2 -0.9662  4.8005   6
  -8   3   2 0.36132 5.15360   9
  -8   3   2 3.66758 6.13938   2
  -8   3   2 4.89075 4.20112   2
  -8   3   2 0.56529 6.99574   1
  -8   3   2 4.08661 5.27093   5
   7  -3  -2 5.14011 9.07351   6
   7  -3  -2 4.03854 6.64010   3
   7  -3  -2 5.92531 5.96642   9
  -7   3   2 11.5421  5.9267   2
  -7   3   2 7.77828 6.06941   9
  -7   3   2 -2.2547  5.6338   4
  -7   3   2 -1.5596  4.8517   5
  -7   3   2 4.75475 5.37455   1
   6  -3  -2 7.40236 4.71518   9
   6  -3  -2 -3.1397  5.5586   3
   6  -3  -2 1.88851 4.37565   6
   6  -3  -2 4.32208 6.03761   4
  -6   3   2 7.61045 5.57952   2
  -6   3   2 -1.4893  4.6992   9
  -6   3   2 1.98977 6.37257   3
  -6   3   2 9.01290 5.38736   4
  -6   3   2 -1.0806  4.5303   1
   5  -3  -2 587.428  26.617   3
   5  -3  -2 607.617  17.922   6
   5  -3  -2 621.651  30.557   4
  -5   3   2 654.135  23.743   2
  -5   3   2 648.120  15.090   1
  -5   3   2 616.213  26.989   3
  -5   3   2 652.987  19.282   4
  -5   3   2 614.912  22.021   9
   4  -3  -2 905.738  26.949   4
   4  -3  -2 893.538  32.030   1
   4  -3  -2 883.802  17.951   3
   4  -3  -2 928.684  42.845   6
  -4   3   2 937.380  35.963   3
  -4   3   2 963.396  31.567   2
  -4   3   2 959.378  46.077   7
  -4   3   2 951.083  28.737   1
  -4   3   2 936.316  21.702   9
  -4   3   2 958.638  24.985   4
   3  -3  -2 375.750  20.223   3
   3  -3  -2 375.351  12.711   6
   3  -3  -2 378.337  14.858   1
   3  -3  -2 403.993  13.513   4
  -3   3   2 369.848  21.387   7
  -3   3   2 429.162  14.520   4
  -3   3   2 403.596  18.676   2
  -3   3   2 417.327  15.215   1
   2  -3  -2 1344.49   37.95   6
   2  -3  -2 1328.30   24.20   7
   2  -3  -2 1279.05   35.68   2
   2  -3  -2 1357.53   47.91   1
   2  -3  -2 1281.79   33.67   3
   2  -3  -2 1335.99   28.57   4
  -2   3   2 1351.31   57.52   7
  -2   3   2 1319.53   43.87   2
  -2   3   2 1326.78   58.90   5
  -2   3   2 1359.16   40.22   1
  -2   3   2 1304.65   37.25   4
   1  -3  -2 1405.39   41.00   5
   1  -3  -2 1423.97   46.44   1
   1  -3  -2 1387.51   40.94   2
   1  -3  -2 1309.91   33.50   6
   1  -3  -2 1354.48   35.49   7
   1  -3  -2 1409.50   40.87   3
  -1   3   2 1410.10   42.34   2
  -1   3   2 1401.26   36.06   5
  -1   3   2 1366.88   40.57   1
  -1   3   2 1460.84   34.69   7
  -1   3   2 1375.78   35.82   4
   0  -3  -2 1205.56   36.87   2
   0  -3  -2 1225.90   35.77   1
   0  -3  -2 1170.39   24.18   6
   0  -3  -2 1261.70   25.18   7
   0  -3  -2 1205.42   51.44   3
   0  -3  -2 1229.90   29.11   5
   0   3   2 1220.60   44.64   2
   0   3   2 1249.27   30.80   1
   0   3   2 1201.79   32.52   7
   0   3   2 1239.37   28.25   3
   0   3   2 1253.47   29.64   5
  -1  -3  -2 528.046  16.370   8
  -1  -3  -2 498.774  18.887   3
  -1  -3  -2 572.717  23.516   5
  -1  -3  -2 541.419  17.505  10
  -1  -3  -2 495.646  15.924   6
  -1  -3  -2 528.009  22.598   7
  -1  -3  -2 517.670  15.727   6
  -1  -3  -2 515.640  18.027   2
   1   3   2 528.210  14.960   3
   1   3   2 508.431  14.687   2
   1   3   2 520.539  13.312   1
   1   3   2 588.009  21.922   5
  -2  -3  -2 18.5322  6.0125   7
  -2  -3  -2 23.5710  4.8983   3
  -2  -3  -2 9.80537 5.58040   5
  -2  -3  -2 23.6207  5.4796   2
   2   3   2 16.9669  5.6841   5
   2   3   2 35.1576  5.4565   1
   2   3   2 17.6586  4.8126   2
   2   3   2 14.9184  5.6260   3
  -3  -3  -2 507.709  19.117   7
  -3  -3  -2 455.362  31.816   3
  -3  -3  -2 528.865  22.705   5
  -3  -3  -2 478.631  22.617   2
   3   3   2 463.421  20.910   2
   3   3   2 505.189  15.248   1
   3   3   2 546.478  18.060   3
  -4  -3  -2 233.842  16.951   7
  -4  -3  -2 223.115  14.488   5
  -4  -3  -2 218.162  12.492   2
   4   3   2 208.880   7.501   8
   4   3   2 221.292  14.262   3
   4   3   2 212.930  17.469   2
   4   3   2 213.009   7.244  10
  -5  -3  -2 130.146  12.628   5
  -5  -3  -2 128.636  12.138   7
   5   3   2 125.888   6.653   8
   5   3   2 121.273   6.232  10
   5   3   2 136.740  13.149   3
   5   3   2 129.329  14.835   2
  -6  -3  -2 75.9057 11.3316   5
  -6  -3  -2 74.8135 11.1225   7
  -6  -3  -2 91.7654  9.2729   2
   6   3   2 77.9127 14.0042   3
  -7  -3  -2 95.4675 18.7149   7
  -7  -3  -2 80.7772 12.3429   5
   7   3   2 79.8496 13.2807   3
  -8  -3  -2 52.2827 14.8674   5
  -8  -3  -2 75.1949 19.1077   7
   8   3   2 50.7373 20.1453   3
  -9  -3  -2 316.223  40.290   7
  -9  -3  -2 347.111  43.605   5
   9   3   2 335.915  43.218   3
  11  -4  -2 91.0320 23.2238   3
  11  -4  -2 30.7556 14.3093   6
 -11   4   2 58.5964 17.5369   5
  10  -4  -2 10.9344 10.7576   3
  10  -4  -2 -0.7348 10.5015   6
 -10   4   2 -6.9562 10.5468   1
 -10   4   2 10.3950  9.4727   5
   9  -4  -2  6.6816 13.0772   6
   9  -4  -2 -6.3446  6.3723   3
  -9   4   2 12.0058 10.7092   5
  -9   4   2 5.90026 9.92511   1
  -9   4   2 10.7513  5.5888   2
  -9   4   2 -2.5592  6.2486   9
   8  -4  -2 -1.9728  6.8741   6
   8  -4  -2 7.27546 9.30318   3
  -8   4   2 12.0488  7.5126   4
  -8   4   2 -6.3153  7.0477   1
  -8   4   2 2.94603 7.33951   9
  -8   4   2 -0.4632  4.4958   5
   7  -4  -2 48.6838 11.0594   6
   7  -4  -2 68.8328  7.3204   3
  -7   4   2 63.3027  9.2658   1
  -7   4   2 48.3513  9.2236   9
  -7   4   2 47.6693  8.5099   4
   6  -4  -2 94.3727  7.8796   3
   6  -4  -2 91.5264 10.0399   4
   6  -4  -2 76.8994 10.5093   6
  -6   4   2 76.3395  9.6824   9
  -6   4   2 89.8598 10.3032   2
  -6   4   2 75.9849  9.4903   3
  -6   4   2 79.2302  9.0338   4
  -6   4   2 82.0054 10.2494   1
   5  -4  -2 174.768  13.847   4
   5  -4  -2 181.825   8.318   3
   5  -4  -2 180.264  10.511   6
  -5   4   2 177.721  11.424   9
  -5   4   2 185.914  13.059   7
  -5   4   2 190.994  12.659   1
  -5   4   2 175.280  10.539   4
  -5   4   2 175.267  16.057   2
  -5   4   2 167.189  13.164   3
   4  -4  -2 778.540  24.155   3
   4  -4  -2 721.233  18.316   6
   4  -4  -2 755.980  25.825   4
   4  -4  -2 679.759  35.758   1
  -4   4   2 799.732  29.661   9
  -4   4   2 796.482  32.948   2
  -4   4   2 791.560  27.759   7
  -4   4   2 768.502  28.580   3
  -4   4   2 805.370  28.379   1
  -4   4   2 800.315  21.946   4
   3  -4  -2 200.894  10.564   6
   3  -4  -2 209.721  11.274   7
   3  -4  -2 229.739  11.663   3
   3  -4  -2 228.059  11.244   4
   3  -4  -2 188.666  13.469   1
  -3   4   2 239.640  20.071   5
  -3   4   2 221.929  13.308   2
  -3   4   2 223.722   9.822   4
  -3   4   2 219.864  12.744   7
  -3   4   2 225.419  11.411   1
   2  -4  -2 268.496  10.998   7
   2  -4  -2 262.220  14.969   2
   2  -4  -2 272.487  11.730   1
   2  -4  -2 268.757  10.491   3
   2  -4  -2 288.954   7.525   3
   2  -4  -2 265.459   8.729   6
  -2   4   2 259.973  12.993   2
  -2   4   2 253.390  11.259   1
  -2   4   2 269.936  10.878   4
  -2   4   2 288.957  13.002   5
  -2   4   2 287.338  11.131   7
   1  -4  -2 380.109  19.945   1
   1  -4  -2 385.286  11.326   6
   1  -4  -2 381.573  13.951   2
   1  -4  -2 389.445  18.066   3
   1  -4  -2 367.892  20.836   5
   1  -4  -2 378.415  12.526   7
  -1   4   2 374.408  11.678   4
  -1   4   2 381.342  21.673   5
  -1   4   2 382.552  13.954   1
  -1   4   2 378.358  16.424   7
  -1   4   2 363.932  21.418   2
   0  -4  -2 47.0874  3.6070   6
   0  -4  -2 39.6745  6.6610   7
   0  -4  -2 37.4502  4.0081   3
   0  -4  -2 39.8489  5.9669   2
   0  -4  -2 30.4694  5.6321   5
   0  -4  -2 48.4658  5.9730   1
   0   4   2 43.2425  6.3898   5
   0   4   2 40.6975  7.3123   2
   0   4   2 47.2551  5.2368   1
   0   4   2 40.3356  7.6332   7
   0   4   2 39.6649  4.6155   3
  -1  -4  -2 121.692   3.776  10
  -1  -4  -2 129.343   9.174   7
  -1  -4  -2 119.526   3.645   8
  -1  -4  -2 126.003   8.051   3
  -1  -4  -2 111.089   9.019   2
  -1  -4  -2 130.494   9.522   5
  -1  -4  -2 118.680   4.332   6
   1   4   2 108.450   7.424   3
   1   4   2 125.767  11.514   5
   1   4   2 112.686   8.240   1
  -2  -4  -2 55.6010  8.7408   5
  -2  -4  -2 56.3338  9.9587   7
  -2  -4  -2 62.3313  8.4187   3
  -2  -4  -2 65.9913  6.8411   2
   2   4   2 41.5329  7.0112   3
   2   4   2 55.4698  5.9174   1
   2   4   2 50.1495  8.4929   2
  -3  -4  -2 210.893  10.615   2
  -3  -4  -2 217.830  17.558   7
  -3  -4  -2 229.161  15.201   5
   3   4   2 222.330  14.517   3
   3   4   2 173.088  14.164   2
   3   4   2 228.290  13.500   1
  -4  -4  -2 188.164  12.672   2
  -4  -4  -2 187.011  15.106   7
  -4  -4  -2 174.431  14.283   5
   4   4   2 164.257  13.518   3
   4   4   2 199.945  13.963   1
  -5  -4  -2 33.0616  9.6325   7
  -5  -4  -2 28.9438  9.1048   5
  -5  -4  -2 42.5635  8.1015   2
   5   4   2 42.8318  8.8516   3
   5   4   2 36.1244  8.4080   1
  -6  -4  -2 53.9223  8.9484   2
  -6  -4  -2 28.0872  9.6231   7
  -6  -4  -2 48.5471 11.1514   5
   6   4   2 13.3522  9.1711   3
  -7  -4  -2 37.6428 11.3976   5
  -7  -4  -2 34.6313 13.2138   7
   7   4   2 35.3851 14.5440   3
  -8  -4  -2 169.998  25.993   5
  -8  -4  -2 177.982  22.986   7
   8   4   2 186.117  30.469   3
  11  -5  -2  3.8019 17.7166   3
  11  -5  -2  5.3565 15.5483   6
 -11   5   2 -0.4540  9.8239   5
 -11   5   2 -1.1001 12.6725   1
  10  -5  -2 10.9738 17.5360   6
  10  -5  -2 13.1118  9.5378   3
 -10   5   2 22.7381 11.2535   1
 -10   5   2 35.7260 15.1226   5
   9  -5  -2 -8.7614  9.3695   6
   9  -5  -2 -10.570  10.629   3
  -9   5   2 3.93969 9.42684   1
  -9   5   2 5.53278 7.26630   5
  -9   5   2 -1.3923  6.0862   9
   8  -5  -2 336.715  20.730   6
   8  -5  -2 375.404  23.645   3
  -8   5   2 340.278  26.176   9
  -8   5   2 328.670  24.394   4
  -8   5   2 339.470  26.809   1
   7  -5  -2 573.613  25.844   6
   7  -5  -2 605.421  29.444   3
  -7   5   2 652.267  35.080   1
  -7   5   2 568.907  36.385   9
  -7   5   2 598.803  29.824   4
   6  -5  -2 959.244  59.316   4
   6  -5  -2 929.083  31.714   6
   6  -5  -2 930.290  38.219   3
  -6   5   2 998.599  42.765   9
  -6   5   2 914.885  43.130   3
  -6   5   2 974.694  34.074   1
  -6   5   2 990.038  29.846   4
   5  -5  -2 71.3886  8.9901   6
   5  -5  -2 79.8663  6.4647   3
   5  -5  -2 91.0032  7.5344   4
  -5   5   2 81.8241  7.5137   9
  -5   5   2 75.8978  8.0600   4
  -5   5   2 68.6732  8.2630   1
  -5   5   2 75.4024  7.6611   3
  -5   5   2 79.9728 10.2952   7
   4  -5  -2 1219.59   56.48   4
   4  -5  -2 1225.07   52.65   3
   4  -5  -2 1224.48   32.06   6
  -4   5   2 1238.78   32.76   1
  -4   5   2 1271.43   59.96   7
  -4   5   2 1242.59   38.33   4
  -4   5   2 1339.60   66.19   5
   3  -5  -2 13.7701  4.0179   6
   3  -5  -2 3.58877 3.85397   7
  -3   5   2 3.35404 3.78730   4
  -3   5   2 8.93207 5.22886   7
  -3   5   2 5.59486 3.95545   5
  -3   5   2 6.34084 5.13836   1
   2  -5  -2 505.758  29.904   1
   2  -5  -2 501.781  15.608   7
   2  -5  -2 507.748  18.452   6
   2  -5  -2 475.178  16.024   3
   2  -5  -2 506.687  13.125   3
  -2   5   2 498.851  17.062   4
  -2   5   2 499.047  19.321   7
  -2   5   2 502.353  27.992   5
  -2   5   2 509.416  16.350   1
   1  -5  -2 572.842  19.758   7
   1  -5  -2 577.405  15.455   3
   1  -5  -2 585.908  24.556   6
   1  -5  -2 607.574  18.554   5
   1  -5  -2 561.646  20.673   2
   1  -5  -2 563.439  32.005   1
  -1   5   2 598.963  18.255   1
  -1   5   2 607.609  46.767   7
  -1   5   2 594.145  16.387   4
  -1   5   2 571.721  45.869   5
   0  -5  -2 1.98273 4.03529   2
   0  -5  -2 10.0596  5.9793   7
   0  -5  -2 -0.4961  2.6691   3
   0  -5  -2 -0.2976  2.0925   6
   0  -5  -2 -3.4706  4.1996   5
   0   5   2 -2.4302  2.6967   3
   0   5   2 -0.4971  3.2809   1
  -1  -5  -2 967.861  31.701  10
  -1  -5  -2 940.664  28.472   3
  -1  -5  -2 1019.24   29.01   7
  -1  -5  -2 985.403  30.868   6
  -1  -5  -2 1019.93   32.28   5
  -1  -5  -2 1026.74   27.01   8
  -1  -5  -2 1028.77   26.89  10
  -1  -5  -2 937.716  32.700   2
  -1  -5  -2 1004.62   30.71   8
   1   5   2 982.565  42.585   3
   1   5   2 976.271  26.940   1
  -2  -5  -2 267.443  17.085   5
  -2  -5  -2 271.244  14.663   2
  -2  -5  -2 273.978  17.246   7
  -2  -5  -2 255.646  21.500   3
   2   5   2 246.819  14.933   1
   2   5   2 268.469  16.907   3
  -3  -5  -2 19.4089  6.9406   2
  -3  -5  -2 8.96577 8.02642   7
  -3  -5  -2 13.0710  7.0278   5
   3   5   2 14.0010  6.4436   3
   3   5   2 23.7101  8.2851   1
  -4  -5  -2 793.775  29.122   7
  -4  -5  -2 758.835  37.368   2
  -4  -5  -2 709.579  35.925   5
   4   5   2 787.693  32.631   1
   4   5   2 818.322  36.801   3
  -5  -5  -2 32.6577 11.7771   5
  -5  -5  -2 57.4394 15.8350   7
   5   5   2 36.4944 13.0441   3
  -6  -5  -2 16.6408 11.3862   7
  -6  -5  -2 10.5276 11.6306   5
   6   5   2 20.9813 13.3727   1
   6   5   2 25.9619 13.5811   3
  -7  -5  -2 24.1063 14.9814   5
  -7  -5  -2 31.5024 14.8493   7
   7   5   2 52.1344 14.4824   1
   7   5   2 30.4764 15.9808   3
  11  -6  -2 182.478  28.226   6
 -11   6   2 243.332  29.557   1
  10  -6  -2 20.0926 14.5468   6
  10  -6  -2 21.2840 18.0329   3
 -10   6   2 41.8465 17.1086   5
 -10   6   2 28.3837 17.2131   1
   9  -6  -2 12.5140 10.1611   6
   9  -6  -2 21.5811 11.5611   3
  -9   6   2 12.4311 16.3326   1
   8  -6  -2 307.572  18.099   3
   8  -6  -2 284.754  19.555   6
  -8   6   2 274.615  28.640   4
  -8   6   2 286.867  22.350   1
  -8   6   2 297.292  27.722   9
   7  -6  -2 200.033  15.902   6
   7  -6  -2 227.671  13.770   3
  -7   6   2 224.981  16.452   1
  -7   6   2 169.546  16.786   9
  -7   6   2 188.458  15.940   4
   6  -6  -2 -4.8790  5.8969   6
   6  -6  -2 -0.2935  4.1596   3
  -6   6   2 7.16517 3.93516   9
  -6   6   2 -7.8927  8.9619   1
  -6   6   2 -2.3928  5.5129   3
  -6   6   2 4.26941 4.67946   4
   5  -6  -2 271.098  22.514   4
   5  -6  -2 252.567  15.463   6
   5  -6  -2 281.841  10.943   3
  -5   6   2 275.589  19.526   1
  -5   6   2 265.242  16.302   9
  -5   6   2 290.807  15.770   4
   4  -6  -2 84.6302 10.3712   6
   4  -6  -2 97.6084  5.0292   3
  -4   6   2 90.1490 11.0971   4
  -4   6   2 89.5775 10.6917   1
   3  -6  -2 189.198   8.128   6
   3  -6  -2 190.821  13.294   7
  -3   6   2 169.379  12.382   4
  -3   6   2 208.612  11.831   1
   2  -6  -2 899.104  23.437   6
   2  -6  -2 913.417  24.382   7
  -2   6   2 890.835  25.461   4
  -2   6   2 859.505  23.370   1
   1  -6  -2 10.0194  4.1832   6
   1  -6  -2 2.07596 4.81721   7
   1  -6  -2 1.31239 5.06498   5
   1  -6  -2 6.50997 2.13398   3
  -1   6   2 7.26704 5.22400   4
  -1   6   2 2.73898 4.57914   1
   0  -6  -2 56.4345  7.7694   5
   0  -6  -2 62.2101  6.3262  10
   0  -6  -2 43.9810 10.0423   7
   0  -6  -2 69.6707  5.7583   6
   0  -6  -2 61.2960  6.5850   3
   0  -6  -2 57.4413  4.9860   8
   0   6   2 52.5342  5.9630   3
   0   6   2 59.0887  8.5669   1
  -1  -6  -2 476.627  28.915   3
  -1  -6  -2 550.097  26.667   5
  -1  -6  -2 510.736  28.539   7
   1   6   2 513.490  18.113   1
   1   6   2 471.513  33.976   3
  -2  -6  -2 6.66853 6.56940   5
  -2  -6  -2 0.37548 7.04834   7
   2   6   2 16.2967  8.1457   1
   2   6   2 22.9256  8.2654   3
  -3  -6  -2 16.7217 12.4459   5
  -3  -6  -2 15.7827  8.2117   7
   3   6   2 20.0666  5.2703   3
   3   6   2 21.6844  6.9818   1
  -4  -6  -2 333.033  23.277   7
  -4  -6  -2 355.277  24.760   5
   4   6   2 382.105  23.297   1
   4   6   2 365.724  27.351   3
  -5  -6  -2  7.6664 10.2196   5
  -5  -6  -2 -9.1465 10.9947   7
   5   6   2 7.51022 9.93744   3
   5   6   2 10.8219  8.9243   1
  -6  -6  -2 59.9753 22.4337   7
  -6  -6  -2 32.1423 19.8361   5
   6   6   2 47.0508 14.6305   1
   6   6   2 49.3075 16.4114   3
  10  -7  -2 38.3323 14.3921   6
 -10   7   2  4.4858 18.2612   1
 -10   7   2 34.0440 13.3120   5
   9  -7  -2 56.8163 14.9834   6
  -9   7   2 74.7405 18.3854   1
   8  -7  -2  1.8708 10.3687   6
   8  -7  -2 15.1637  8.2802   3
  -8   7   2 11.9362  6.3707   4
  -8   7   2 -0.2094 11.2713   1
  -8   7   2 -4.7791  7.6050   9
   7  -7  -2 0.76175 4.89585   3
   7  -7  -2 12.2640 12.5491   6
  -7   7   2 3.49839 4.82926   9
  -7   7   2 10.2869  7.2744   1
  -7   7   2 9.33399 5.80187   4
   6  -7  -2 612.885  28.936   3
   6  -7  -2 566.559  34.162   6
  -6   7   2 568.425  34.612   4
  -6   7   2 544.113  27.315   1
  -6   7   2 580.006  29.483   9
   5  -7  -2 723.233  24.159   6
   5  -7  -2 785.900  31.722   3
  -5   7   2 832.462  33.067   1
  -5   7   2 766.648  42.130   4
   4  -7  -2 974.216  41.856   6
  -4   7   2 921.452  25.366   4
  -4   7   2 988.748  33.521   1
   3  -7  -2 79.7726  9.9750   6
   3  -7  -2 72.2855 10.8584   7
  -3   7   2 94.8200  9.2571   1
  -3   7   2 83.3589 11.0078   4
   2  -7  -2 11.2852  5.7119   6
   2  -7  -2 5.51481 8.43813   7
  -2   7   2 15.7426  7.0631   1
  -2   7   2 15.2996  5.3961   4
   1  -7  -2 1.25948 5.97753   5
   1  -7  -2 6.07535 4.58820   6
   1  -7  -2 1.59764 3.31313   8
   1  -7  -2 11.2630  3.4295  10
   1  -7  -2 13.6276  9.8910   7
   1  -7  -2 5.46552 2.11676   3
  -1   7   2 0.28321 6.63746   4
  -1   7   2 -2.9958  6.7749   1
   0  -7  -2 72.7731 11.2814   7
   0  -7  -2 87.7320  6.7879   8
   0  -7  -2 71.5315  6.8015   3
   0  -7  -2 76.8762  8.9908   5
   0  -7  -2 82.7884  6.3574   6
   0  -7  -2 89.1202  6.3724  10
   0   7   2 69.6652  8.6777   4
   0   7   2 70.0823 10.5569   1
  -1  -7  -2 4.43068 8.67568   7
  -1  -7  -2 11.9296 11.6267   5
   1   7   2 1.23128 4.72031   3
   1   7   2 -1.9710  5.7404   1
  -2  -7  -2 236.993  20.248   7
  -2  -7  -2 242.693  21.772   5
   2   7   2 312.800  18.513   1
   2   7   2 273.557  20.901   3
  -3  -7  -2 630.218  39.532   5
  -3  -7  -2 662.342  36.492   7
   3   7   2 713.747  33.516   1
   3   7   2 711.403  45.765   3
  -4  -7  -2 83.6505 15.4416   7
  -4  -7  -2 95.7718 17.7016   5
   4   7   2 50.8575 12.1195   3
   4   7   2 88.1944 13.2337   1
  -5  -7  -2  6.6617 12.1989   5
  -5  -7  -2 43.1933 19.8341   7
   5   7   2  8.0982 16.5772   1
   5   7   2 14.6635 15.1544   3
  -6  -7  -2 22.0363 13.9189   7
  -6  -7  -2 -1.0833 14.4162   5
   6   7   2  2.5614 13.1611   1
   6   7   2 -3.3748 12.9063   3
  10  -8  -2 10.9589 15.9706   6
 -10   8   2  3.3244 19.3923   1
   9  -8  -2 88.8189 17.9354   6
  -9   8   2 91.3898 16.6435   1
   8  -8  -2 56.0120 16.7434   6
  -8   8   2 69.3751 12.4413   1
   7  -8  -2 275.172  19.729   6
  -7   8   2 212.936  18.029   4
  -7   8   2 183.062  19.033   9
  -7   8   2 279.726  21.540   1
   6  -8  -2 86.5324 13.0049   6
  -6   8   2 71.6771 10.0949   9
  -6   8   2 93.6921 13.8860   1
  -6   8   2 77.4219 11.0293   4
   5  -8  -2 236.805  20.580   6
  -5   8   2 233.010  21.435   4
  -5   8   2 227.197  19.129   1
   4  -8  -2 1.97206 9.80845   6
   4  -8  -2 -5.8033  6.5211   7
  -4   8   2 13.0660  8.6715   1
  -4   8   2 -1.5587  5.5451   4
   3  -8  -2 113.590  13.785   7
   3  -8  -2 107.345  10.417   6
  -3   8   2 105.939  12.705   4
  -3   8   2 98.1178 12.0974   1
   2  -8  -2 25.1271  7.5977   7
   2  -8  -2 21.7639  5.0634  10
   2  -8  -2 19.6324  7.0761   8
   2  -8  -2 30.4085  6.3907   6
  -2   8   2 12.4955  7.0788   4
  -2   8   2 24.8364  8.4663   1
   1  -8  -2 335.288  19.585  10
   1  -8  -2 334.273  16.520   8
   1  -8  -2 333.511  19.784   7
   1  -8  -2 309.652  22.198   6
  -1   8   2 330.336  23.743   4
  -1   8   2 316.080  17.935   1
   0  -8  -2 371.404  21.374   5
   0  -8  -2 338.266  19.903   7
   0   8   2 360.829  24.417   4
   0   8   2 351.199  21.310   1
  -1  -8  -2 204.964  19.579   7
  -1  -8  -2 178.840  23.167   5
   1   8   2 214.838  19.653   1
  -2  -8  -2 531.288  31.212   7
  -2  -8  -2 527.441  41.158   5
   2   8   2 534.042  34.916   1
  -3  -8  -2  6.7595 12.6889   5
  -3  -8  -2 14.3555 15.2167   7
   3   8   2 -2.6510 13.9040   1
  -4  -8  -2 61.5155 25.3618   7
  -4  -8  -2 41.5166 17.4398   5
   4   8   2 53.8527 16.7230   1
   9  -9  -2 30.3678 20.5490   6
  -9   9   2 11.5900 13.0483   1
   8  -9  -2 -6.5867 11.0954   6
  -8   9   2  9.5368 16.9464   1
   7  -9  -2 96.1187 16.1742   6
  -7   9   2 99.3775 17.5042   1
   6  -9  -2 8.88895 9.62146   6
  -6   9   2  4.9653 10.2761   9
  -6   9   2 -2.5566  6.5380   4
  -6   9   2 0.88824 9.72395   1
   5  -9  -2 84.7199 13.9678   6
  -5   9   2 37.6067  8.9451   4
  -5   9   2 51.6212 12.6676   1
   4  -9  -2 600.151  37.575   7
   4  -9  -2 661.446  30.251   6
  -4   9   2 658.839  36.712   1
  -4   9   2 584.294  35.313   4
   3  -9  -2 16.7358  9.6143   8
   3  -9  -2 13.5102  6.1245   6
   3  -9  -2 18.3510  7.2944  10
   3  -9  -2 23.1953 11.5400   7
  -3   9   2 18.2744 10.9454   1
  -3   9   2 -1.0712  7.3748   4
   2  -9  -2 382.448  28.907   6
   2  -9  -2 380.148  33.021   8
   2  -9  -2 353.802  28.032   7
   2  -9  -2 382.149  32.009  10
  -2   9   2 354.214  26.231   4
  -2   9   2 353.976  21.832   1
   1  -9  -2 111.007  18.774   7
  -1   9   2 105.917  14.376   1
  -1   9   2 110.278  18.019   4
   0  -9  -2 18.8503 14.8122   5
   0  -9  -2  8.3516 16.4094   7
   0   9   2 16.6736 10.1691   1
   0   9   2 15.5690 10.6602   4
  -1  -9  -2 68.0320 14.0397   5
  -1  -9  -2 55.2421 18.8369   7
   1   9   2 100.367  16.210   4
   1   9   2 95.8009 14.2917   1
  -2  -9  -2 75.0899 17.8982   7
  -2  -9  -2 60.1716 17.8212   5
   2   9   2 64.9685 16.2198   1
  -3  -9  -2  3.0577 19.3288   5
  -3  -9  -2  7.1132 19.7393   7
   3   9   2 -11.715  18.363   1
   8 -10  -2 44.4537 17.0824  10
   8 -10  -2 33.6956 16.2331   8
  -8  10   2 24.0932 18.8789   1
   7 -10  -2 93.4150 19.5111   6
   7 -10  -2 95.5222 22.3903   8
   7 -10  -2 112.337  19.137  10
  -7  10   2 153.652  23.156   1
   6 -10  -2  6.7372 12.3759   8
   6 -10  -2 11.2560 10.1941  10
   6 -10  -2 1.48130 9.80948   6
  -6  10   2 -0.8468 15.7560   1
   5 -10  -2 92.8704 15.0664   8
   5 -10  -2 116.829  14.907   6
   5 -10  -2 88.6351 15.5726  10
  -5  10   2 67.3900 13.9019   4
  -5  10   2 94.2059 17.2418   1
   4 -10  -2 32.4592 11.6595   7
   4 -10  -2 42.4717 11.3409   8
   4 -10  -2 35.6603 10.2106   6
   4 -10  -2 32.3380  8.6276  10
  -4  10   2 34.8120 14.6789   4
  -4  10   2 29.1432 10.9802   1
   3 -10  -2 106.172  22.924  10
   3 -10  -2 83.2334 13.2831   7
   3 -10  -2 84.0230 13.5295   8
  -3  10   2 91.8322 17.2667   1
  -3  10   2 61.3202 14.2559   4
   2 -10  -2 13.9129 11.6484   7
  -2  10   2  5.3427 10.2767   1
  -2  10   2 2.47638 9.09733   4
   1 -10  -2 11.4327 17.3112   7
  -1  10   2 11.1996 10.2532   1
  -1  10   2 22.5822 10.3984   4
   0 -10  -2 -1.9788 13.4195   7
   0  10   2  4.1052 15.0150   1
   0  10   2 13.2199 11.5715   4
  -1 -10  -2 94.9870 18.0640   7
  -1 -10  -2 122.199  22.567   5
   1  10   2 172.216  24.230   1
   1  10   2 129.576  21.530   4
   2  10   2 -13.306  13.720   4
   6 -11  -2 118.532  25.485   8
   6 -11  -2 103.012  22.542   6
   6 -11  -2 130.500  24.383  10
  -6  11   2 140.339  24.968   1
   5 -11  -2 169.110  24.463   8
   5 -11  -2 198.655  25.203  10
   5 -11  -2 173.357  22.827   6
  -5  11   2 182.306  27.776   1
   4 -11  -2  8.2618 11.4818   7
  -4  11   2 39.1168 11.6568   4
  -4  11   2 31.4128 13.5713   1
   3 -11  -2 100.923  18.710   7
  -3  11   2 158.346  24.334   4
  -3  11   2 183.196  26.486   1
   2 -11  -2 -2.7110 12.4329   7
  -2  11   2 12.0313 12.6838   1
  -2  11   2 -0.0679 12.8393   4
   1 -11  -2 34.9149 15.0206   7
  -1  11   2  6.0764 14.0851   4
  -1  11   2 33.3474 13.1786   1
   0  12  -3 72.1845 17.2133   1
   0 -12   3 75.9764 17.1824   7
  -1  12  -3 78.2686 20.5646   1
   1 -12   3 85.7707 17.4902   7
  -2  12  -3  1.4493 12.6044   1
  -3  12  -3 63.1095 14.4336   1
  -4  12  -3 13.1385 18.0576   1
   4 -12   3 33.1579 16.2457  10
   4 -12   3 41.5502 15.8501   8
   4 -12   3 65.9684 21.7347   6
  -5  12  -3 74.9146 22.4409   1
   5 -12   3 54.6031 17.1912   8
   5 -12   3 71.6965 18.2026  10
   5 -12   3 70.1888 16.4882   6
   2  11  -3 78.6703 16.3673   1
  -2 -11   3 62.5200 19.2731   7
   1  11  -3 78.1014 17.4412   1
  -1 -11   3 70.4113 22.2375   7
   0  11  -3 151.083  20.386   1
   0 -11   3 90.1983 16.9530   7
  -1  11  -3 10.6061 13.9729   1
   1 -11   3  2.7995 10.5920   7
  -2  11  -3 271.975  20.264   1
   2 -11   3 255.401  20.708   7
   2 -11   3 299.202  18.949  10
   2 -11   3 304.696  22.160   8
   2 -11   3 302.085  29.437   6
  -3  11  -3 50.0418 12.5698   1
   3 -11   3 44.9067 11.0525   8
   3 -11   3 45.6415 11.9614   6
   3 -11   3 57.0106 13.3413  10
  -4  11  -3 24.2236 15.4424   1
   4 -11   3 80.0309 14.4549  10
   4 -11   3 66.8439 13.0211   8
   4 -11   3 60.8298 15.2700   6
  -5  11  -3  8.9565 11.8042   1
   5 -11   3 37.1924 16.0549  10
   5 -11   3 50.3095 17.7292   8
   5 -11   3 44.2245 13.5060   6
  -6  11  -3 21.8285 12.9384   1
   6 -11   3 41.2945 12.7724   6
   6 -11   3 32.0069 19.9344   8
   6 -11   3 55.1322 18.8632  10
  -7  11  -3 32.3490 15.3125   1
   7 -11   3 36.3738 18.3397   8
   7 -11   3 45.5433 23.1902   6
   7 -11   3 46.5816 17.0842  10
   4  10  -3 103.841  19.593   1
  -4 -10   3 92.5009 25.8031   5
  -4 -10   3 127.836  26.587   7
   3  10  -3  0.5768 15.8269   1
  -3 -10   3  6.3467 12.4910   7
   2  10  -3  6.6476 10.6974   1
  -2 -10   3  6.8808 11.5355   7
   1  10  -3 100.655  14.838   1
  -1 -10   3 100.332  14.525   7
   0  10  -3 153.350  15.082   1
   0 -10   3 144.831  17.202   7
  -1  10  -3  9.9867 11.3036   1
   1 -10   3 5.71102 7.54166   8
   1 -10   3  5.2491 14.9819   7
   1 -10   3 2.36611 6.93481   6
   1 -10   3 0.07293 5.73520  10
  -2  10  -3 48.0089 11.5032   1
  -2  10  -3 29.7157  7.6926   4
   2 -10   3 37.7723 12.1784   8
   2 -10   3 46.3217  8.6346  10
   2 -10   3 44.0536  9.1095   6
  -3  10  -3 22.2598  8.8421   1
   3 -10   3 12.7527 12.6888   8
   3 -10   3 10.8706  8.3459   6
   3 -10   3 33.7880 11.8122  10
  -4  10  -3 69.1563 15.9946   1
   4 -10   3 83.7018 13.6848  10
   4 -10   3 112.059  16.097   6
   4 -10   3 99.7780 17.5802   8
  -5  10  -3 -1.6811  9.9420   1
   5 -10   3 0.22402 8.79999  10
   5 -10   3 0.25609 8.05258   8
   5 -10   3 -5.7262  9.4785   6
  -6  10  -3 53.8423 11.1635   1
   6 -10   3 95.6466 17.9639   6
   6 -10   3 98.7839 15.8520   8
   6 -10   3 86.8679 17.3247  10
  -7  10  -3 87.6315 17.8675   1
   7 -10   3 120.813  21.905   6
   7 -10   3 58.0996 22.0581  10
   7 -10   3 105.182  20.824   8
  -8  10  -3 37.7541 20.7204   2
  -8  10  -3 -6.1788 17.2758   1
   8 -10   3 18.8818 16.6414  10
   8 -10   3  0.3628 20.0683   8
   8 -10   3 31.1579 16.8792   6
   5   9  -3 318.035  32.850   1
  -5  -9   3 298.446  35.316   5
  -5  -9   3 324.615  30.382   7
   4   9  -3 11.4313 10.2523   1
  -4  -9   3  4.5124 11.2650   5
  -4  -9   3 14.0045 11.6300   7
   3   9  -3  7.3783 13.9284   1
  -3  -9   3 20.4367 16.0674   5
  -3  -9   3 19.1015 15.4298   7
   2   9  -3 114.516  13.957   1
  -2  -9   3 124.854  17.353   7
   1   9  -3 222.869  17.411   1
  -1  -9   3 248.993  19.003  10
  -1  -9   3 261.221  21.804   7
  -1  -9   3 236.061  19.168   8
   0   9  -3 291.146  16.708   1
   0  -9   3 307.382  23.167   7
   0  -9   3 319.550  18.392  10
   0  -9   3 301.903  18.516   8
   0  -9   3 314.746  19.483   6
  -1   9  -3 18.9690  8.0657   1
   1  -9   3 16.0506  8.6247   8
   1  -9   3 5.41096 8.09771   7
   1  -9   3 14.6094  6.1914   6
   1  -9   3 1.67474 6.25667  10
  -2   9  -3 97.3822 14.7202   1
  -2   9  -3 84.1546  8.7120   4
   2  -9   3 110.945  11.897   8
   2  -9   3 95.9598 12.4784  10
   2  -9   3 109.621  12.871   6
  -3   9  -3 542.075  34.189   4
  -3   9  -3 540.146  26.228   1
   3  -9   3 542.068  23.497  10
   3  -9   3 555.179  27.940   6
   3  -9   3 526.256  25.344   8
  -4   9  -3 176.781  14.723   1
   4  -9   3 201.857  14.956   6
   4  -9   3 214.637  16.098   8
   4  -9   3 203.087  15.926  10
  -5   9  -3 86.1490 11.2139   1
   5  -9   3 73.9902 13.8423   8
   5  -9   3 73.8495 12.0609  10
   5  -9   3 64.5397 15.3790   6
  -6   9  -3 8.66001 9.14794   1
   6  -9   3 7.25240 7.52985   8
   6  -9   3 -7.9553  8.5721  10
   6  -9   3 -0.4810  9.9091   6
  -7   9  -3 75.9011 16.7825   1
   7  -9   3 72.9801 17.2994   6
   7  -9   3 60.0226 15.7287   8
   7  -9   3 73.1850 18.4645  10
  -8   9  -3 91.1604 17.8058   1
  -8   9  -3 75.0630 16.5550   2
   8  -9   3 61.9529 15.2456   6
   8  -9   3 53.2625 17.4304   8
   8  -9   3 41.8921 19.4715  10
  -9   9  -3 45.1766 16.1781   2
  -9   9  -3 66.0483 17.0164   1
   9  -9   3 28.1716 21.7578  10
   9  -9   3 45.5775 23.8988   6
   9  -9   3 59.7205 24.6814   8
   6   8  -3 41.4535 15.3265   1
   6   8  -3 32.0491 11.7277   3
  -6  -8   3 31.7120 15.3876   5
  -6  -8   3 32.1248 16.1265   7
   5   8  -3 131.840  15.636   1
   5   8  -3 148.833  14.803   3
  -5  -8   3 130.120  19.325   5
  -5  -8   3 126.198  17.082   7
   4   8  -3 -0.1837  8.7515   3
   4   8  -3 11.9154 11.8845   1
  -4  -8   3 10.9528 10.6371   5
  -4  -8   3  2.5942 12.4942   7
   3   8  -3 256.538  24.273   3
   3   8  -3 223.085  16.036   1
  -3  -8   3 203.456  21.019   5
  -3  -8   3 199.533  18.027   7
   2   8  -3 8.52056 6.27319   3
   2   8  -3 1.50948 8.72065   1
  -2  -8   3 8.74070 7.32643   7
  -2  -8   3 5.82952 7.85743   5
   1   8  -3 19.4755  7.4686   1
   1   8  -3 22.9640  4.7395   3
  -1  -8   3 24.3999  5.8251   8
  -1  -8   3 22.8646  6.7485   7
  -1  -8   3 33.7766  6.0068  10
   0   8  -3 576.545  42.027   3
   0   8  -3 579.218  27.064   1
   0  -8   3 577.103  35.700  10
   0  -8   3 624.482  31.029   7
   0  -8   3 565.711  30.846   6
   0  -8   3 590.973  32.106   8
  -1   8  -3 350.088  18.110   1
  -1   8  -3 362.772  15.150   3
   1  -8   3 361.289  17.700   7
   1  -8   3 349.373  14.608  10
   1  -8   3 358.405  18.337   8
   1  -8   3 354.801  20.564   6
  -2   8  -3 0.57282 1.41939   3
  -2   8  -3 4.13041 5.74849   1
   2  -8   3 7.45320 4.92337  10
   2  -8   3 -2.2012  4.9594   8
   2  -8   3 0.41199 5.52090   6
  -3   8  -3 1560.88   83.76   4
  -3   8  -3 1527.13  115.52   9
  -3   8  -3 1570.17   86.95   3
  -3   8  -3 1619.39   45.84   1
   3  -8   3 1593.22   48.04  10
   3  -8   3 1656.40   34.56   8
   3  -8   3 1628.99   51.23   6
  -4   8  -3 13.7858  6.3937   1
  -4   8  -3 10.1232  3.3181   4
   4  -8   3 14.1449  6.7409   8
   4  -8   3 9.60312 7.99558  10
   4  -8   3 15.8850 10.0984   6
  -5   8  -3 85.4426 12.4272   1
   5  -8   3 89.3421 13.1508   6
   5  -8   3 70.6891 14.5995  10
   5  -8   3 82.8493 13.8182   8
  -6   8  -3 324.638  19.858   1
   6  -8   3 312.337  22.076   8
   6  -8   3 304.570  23.976  10
   6  -8   3 332.570  20.967   6
  -7   8  -3 5.27492 8.93867   1
  -7   8  -3 10.1359 11.5822   2
   7  -8   3 16.8720  6.8189   3
   7  -8   3  2.4312 13.1131   6
   7  -8   3 13.3103 11.4324   8
   7  -8   3  4.5619 10.8892  10
  -8   8  -3 133.248  19.306   1
  -8   8  -3 138.019  19.590   2
   8  -8   3 140.432  18.971   3
   8  -8   3 151.883  19.789   8
   8  -8   3 115.537  16.524  10
   8  -8   3 105.996  20.539   6
  -9   8  -3 623.082  45.926   2
  -9   8  -3 560.366  43.007   1
   9  -8   3 546.749  51.792  10
   9  -8   3 533.871  45.190   6
   9  -8   3 508.774  48.763   8
   7   7  -3 16.5732 11.8377   1
   7   7  -3 -15.553  11.724   3
  -7  -7   3  8.1873 13.5098   7
  -7  -7   3  1.4967 16.4348   5
   6   7  -3 473.517  31.179   1
   6   7  -3 444.136  36.748   3
  -6  -7   3 434.886  34.036   7
  -6  -7   3 444.207  33.698   5
   5   7  -3 57.0848 13.1651   1
   5   7  -3 40.0625 11.9638   3
  -5  -7   3 35.0172 12.3315   5
  -5  -7   3 29.5455 10.1177   7
   4   7  -3 12.8267 10.1469   3
   4   7  -3 6.36510 7.72473   1
  -4  -7   3 14.5085 11.6612   5
  -4  -7   3 16.4885 10.1770   7
   3   7  -3 19.5080  6.4589   1
   3   7  -3 14.1289  6.3977   3
  -3  -7   3 23.0181  7.9969   7
  -3  -7   3 28.1658 11.8605   5
   2   7  -3 25.9042  6.7137   3
   2   7  -3 21.8536  6.3700   1
  -2  -7   3 6.53895 6.53146   5
  -2  -7   3 31.0405  7.8186   7
  -2  -7   3 27.1670  5.1000   8
  -2  -7   3 24.7790  4.9332  10
   1   7  -3 219.889  14.810   1
   1   7  -3 207.618  12.350   3
   1   7  -3 204.735  14.725   6
  -1  -7   3 203.370  12.504  10
  -1  -7   3 216.174  10.567   8
  -1  -7   3 212.111  15.760   7
   0   7  -3 601.037  33.727   6
   0   7  -3 595.810  23.647   3
   0   7  -3 566.868  22.956   1
   0   7  -3 562.071  37.989   9
   0  -7   3 598.425  22.094  10
   0  -7   3 609.897  23.158   8
   0  -7   3 592.200  22.515   6
   0  -7   3 575.467  23.019   7
  -1   7  -3 75.2840  5.3131   3
  -1   7  -3 79.6062  9.0673   1
  -1   7  -3 64.7140  9.7796   9
  -1   7  -3 69.1835  5.7314   3
  -1   7  -3 50.7218  8.7221   6
   1  -7   3 87.6937  8.3656   6
   1  -7   3 73.4240  8.8800  10
   1  -7   3 69.3045  7.5220   8
   1  -7   3 68.9753  8.9070   7
  -2   7  -3 202.785  13.804   1
  -2   7  -3 202.644  10.688   3
  -2   7  -3 194.404  13.039   9
  -2   7  -3 211.695  10.145   3
   2  -7   3 234.500  12.784   8
   2  -7   3 233.334  14.303   6
   2  -7   3 237.916  14.554  10
  -3   7  -3 627.779  23.545   1
  -3   7  -3 635.659  35.960   3
  -3   7  -3 629.170  20.345   9
  -3   7  -3 638.355  20.504   4
   3  -7   3 645.330  28.399   8
   3  -7   3 626.130  23.656  10
   3  -7   3 602.990  19.550   6
  -4   7  -3 287.668   9.965   9
  -4   7  -3 279.744  17.569   1
  -4   7  -3 281.360  14.085   4
  -4   7  -3 276.810  20.554   3
  -4   7  -3 291.197  10.314   9
   4  -7   3 282.564  18.924   6
   4  -7   3 281.207  15.443   8
   4  -7   3 306.204  14.736  10
  -5   7  -3 94.3394  9.7725   1
  -5   7  -3 78.9930  9.5550   3
   5  -7   3 104.818   8.889  10
   5  -7   3 79.6934 11.7576   8
   5  -7   3 100.626  11.642   6
  -6   7  -3 320.831  21.243   1
  -6   7  -3 354.947  20.877   2
   6  -7   3 334.191  23.036  10
   6  -7   3 357.942  24.564   8
   6  -7   3 340.950  21.059   3
   6  -7   3 314.130  19.546   6
  -7   7  -3 58.4575 13.8657   1
  -7   7  -3 43.1341 12.3480   2
   7  -7   3 84.9415  9.7419   3
   7  -7   3 67.5079 11.8065   6
   7  -7   3 62.5685 12.4331   8
   7  -7   3 66.4837 12.4918  10
  -8   7  -3 567.981  42.298   2
  -8   7  -3 547.642  33.823   1
   8  -7   3 547.065  32.399  10
   8  -7   3 528.396  31.774   3
   8  -7   3 507.198  30.297   6
   8  -7   3 547.053  32.756   8
  -9   7  -3 140.013  19.029   2
  -9   7  -3 138.619  21.476   1
   9  -7   3 137.131  19.162   8
   9  -7   3 151.646  21.140   3
   9  -7   3 127.573  18.691  10
   9  -7   3 141.026  25.238   6
 -10   7  -3 34.3296 21.9571   5
 -10   7  -3 15.1133 18.8939   1
  10  -7   3 17.7204 16.1458   8
  10  -7   3 57.0397 18.0044   6
  10  -7   3 65.9118 22.1688   3
  10  -7   3 18.9918 16.6270  10
   8   6  -3 17.7110 20.6340   3
  -8  -6   3  2.4208 12.4881   5
  -8  -6   3  1.5838 12.1566   7
   7   6  -3 12.7427 11.2885   3
  -7  -6   3  5.9555 14.2190   5
  -7  -6   3 -0.8512 13.0077   7
   6   6  -3 151.343  16.835   1
   6   6  -3 125.020  12.376   3
  -6  -6   3 152.279  17.277   7
  -6  -6   3 141.319  18.595   5
   5   6  -3 6.90217 6.91906   3
   5   6  -3 19.1857  7.6511   1
  -5  -6   3 17.9154  7.8264   5
  -5  -6   3  3.3976 11.5052   7
   4   6  -3 994.735  42.180   3
   4   6  -3 1006.37   41.87   1
  -4  -6   3 1048.77   40.78   7
  -4  -6   3 948.552  48.991   5
   3   6  -3 50.8806  5.3382  10
   3   6  -3 49.7203  5.5553   8
   3   6  -3 47.8900  7.9966   1
   3   6  -3 46.0696  8.7771   3
   3   6  -3 45.5116  6.0287   6
  -3  -6   3 72.5278  9.0745   7
  -3  -6   3 59.8765 10.2890   5
   2   6  -3 16.0233  5.1811   6
   2   6  -3 17.3536  4.7396   8
   2   6  -3 22.4086  9.1418   2
   2   6  -3 21.3956  5.7678   1
   2   6  -3 22.4630  5.6669   3
   2   6  -3 14.0912  4.6981  10
  -2  -6   3 10.4776  6.1321   5
  -2  -6   3 23.6136  3.5947  10
  -2  -6   3 34.3817  7.2302   3
  -2  -6   3 25.1209  6.3537   7
  -2  -6   3 30.4955  3.6073   8
   1   6  -3 788.335  32.985  10
   1   6  -3 842.343  39.746   8
   1   6  -3 807.790  33.135   6
   1   6  -3 753.485  23.322   1
   1   6  -3 770.148  46.896   9
   1   6  -3 838.383  28.906   3
  -1  -6   3 796.085  20.914  10
  -1  -6   3 831.777  25.023   8
  -1  -6   3 776.786  26.777   7
   0   6  -3 4.54475 3.20208   3
   0   6  -3 9.87703 5.73430   6
   0   6  -3 12.1939  4.2530   1
   0   6  -3 11.4434  6.0848  10
   0   6  -3 3.13919 5.16296   9
   0   6  -3 2.50919 5.91931   8
   0  -6   3 9.89943 3.46337   6
   0  -6   3 14.3331  3.7077  10
   0  -6   3 8.71807 4.31833   7
   0  -6   3 10.2125  3.7907   8
  -1   6  -3 579.972  21.820   1
  -1   6  -3 544.835  15.496   3
  -1   6  -3 600.623  26.722   6
  -1   6  -3 595.815  22.023   9
   1  -6   3 566.461  21.676  10
   1  -6   3 573.389  19.961   6
   1  -6   3 535.049  20.220   8
   1  -6   3 512.535  21.220   7
  -2   6  -3 1338.66   41.63   1
  -2   6  -3 1415.24   55.99   9
  -2   6  -3 1412.05   74.36   6
  -2   6  -3 1306.54   62.02   3
   2  -6   3 1338.74   34.91   6
   2  -6   3 1357.12   38.34  10
   2  -6   3 1407.42   38.10   8
   2  -6   3 1262.36  127.03   1
  -3   6  -3 0.40243 1.62405   4
  -3   6  -3 1.14264 2.45799   3
  -3   6  -3 -3.9823  3.7057   1
  -3   6  -3 -0.7372  2.3788   9
   3  -6   3 7.01421 6.19078  10
   3  -6   3 2.04055 6.17682   6
   3  -6   3 -11.541   5.793   8
  -4   6  -3 7.39336 4.51664   1
  -4   6  -3 5.78175 3.78585   3
   4  -6   3 5.31475 4.99469   8
   4  -6   3 14.2878  5.6838  10
   4  -6   3 10.2250  7.5356   6
  -5   6  -3 1046.95   61.38   3
  -5   6  -3 1100.03   29.62   1
   5  -6   3 1005.03   31.75   8
   5  -6   3 1077.41   34.60   3
   5  -6   3 1006.96   39.24   6
   5  -6   3 1045.12   31.50  10
  -6   6  -3 20.7294  8.8932   1
  -6   6  -3 10.9608  6.0476   2
   6  -6   3 30.5845 11.2496   6
   6  -6   3 6.10667 7.68508  10
   6  -6   3 26.2577  7.6298   3
   6  -6   3 18.8774  8.2613   8
  -7   6  -3 148.767  17.639   1
  -7   6  -3 186.649  15.239   2
   7  -6   3 170.460  14.804   3
   7  -6   3 128.748  14.832   8
   7  -6   3 144.700  17.068   6
   7  -6   3 177.697  17.803  10
  -8   6  -3 26.6067  9.6399   2
  -8   6  -3 7.76586 7.93550   1
   8  -6   3 8.59796 9.34320  10
   8  -6   3 23.2124 10.7348   6
   8  -6   3 -5.6972 10.1088   8
   8  -6   3 25.0841  9.0611   3
  -9   6  -3 69.2322 14.3918   5
  -9   6  -3 61.9694 13.0569   2
  -9   6  -3 55.6157 13.0111   1
   9  -6   3 60.7780 19.0501   8
   9  -6   3 80.0889 17.9215   3
   9  -6   3 43.2994 19.3356  10
   9  -6   3 29.1062 19.5026   6
 -10   6  -3 180.518  25.702   1
 -10   6  -3 272.842  33.196   5
  10  -6   3 184.729  27.858   6
  10  -6   3 256.819  29.430   3
  10  -6   3 204.679  23.620   8
  10  -6   3 193.372  19.945  10
   9   5  -3 -5.0337 13.1235   3
  -9  -5   3 -10.935  12.836   7
  -9  -5   3 15.4373 14.8772   5
   8   5  -3  4.0030 11.1781   3
  -8  -5   3 -0.3590  9.1643   7
  -8  -5   3  0.3909 10.9651   5
   7   5  -3 351.693  27.081   3
  -7  -5   3 368.538  25.217   7
  -7  -5   3 331.149  24.990   5
   6   5  -3 30.7510  9.6038   3
  -6  -5   3 34.3732  8.8920   7
  -6  -5   3 46.0407 10.5797   5
   5   5  -3 1121.42   42.24   6
   5   5  -3 1173.53   49.00   3
  -5  -5   3 1199.59   41.33   5
  -5  -5   3 1168.29   37.52   7
   4   5  -3 461.997  17.791  10
   4   5  -3 440.604  25.497   2
   4   5  -3 435.541  18.539   6
   4   5  -3 458.061  19.172   3
   4   5  -3 435.778  18.111   8
  -4  -5   3 454.502  20.652   7
  -4  -5   3 437.015  19.741   5
   3   5  -3 12.5375  5.1194   1
   3   5  -3 -1.0989  3.5567   6
   3   5  -3 6.46667 4.29946   2
   3   5  -3 -0.9369  3.9010   8
   3   5  -3 1.65580 5.33420   3
   3   5  -3 8.96724 3.82128  10
  -3  -5   3 13.6940  7.5070   7
  -3  -5   3 13.6752  7.7044   5
  -3  -5   3 5.08346 4.58581   3
   2   5  -3 730.513  22.691  10
   2   5  -3 685.320  42.782   7
   2   5  -3 707.749  20.731   3
   2   5  -3 716.394  36.746   9
   2   5  -3 712.333  21.099   8
   2   5  -3 689.418  38.250   5
   2   5  -3 712.195  19.217   1
   2   5  -3 715.621  19.376   6
  -2  -5   3 705.070  29.934   7
  -2  -5   3 755.638  20.415   8
  -2  -5   3 694.040  32.589   3
  -2  -5   3 712.926  26.512   5
  -2  -5   3 700.342  20.443  10
   1   5  -3 330.013  18.963   5
   1   5  -3 305.946  12.634  10
   1   5  -3 309.878  11.880   3
   1   5  -3 285.383  20.171   9
   1   5  -3 306.613  11.399   1
   1   5  -3 312.275  12.260   8
   1   5  -3 299.101  18.813   7
   1   5  -3 315.416  12.544   6
  -1  -5   3 300.233  12.880   7
  -1  -5   3 326.161  11.320  10
  -1  -5   3 323.213  10.579   8
   0   5  -3 579.226  25.665   7
   0   5  -3 575.946  20.257   6
   0   5  -3 556.242  15.881   1
   0   5  -3 583.713  18.447  10
   0   5  -3 609.691  18.097   9
   0   5  -3 597.857  14.215   8
   0   5  -3 573.914  21.849   3
   0   5  -3 554.737  24.918   5
   0  -5   3 551.996  16.065   6
   0  -5   3 564.612  18.983   8
   0  -5   3 554.226  20.189   7
   0  -5   3 545.251  16.906  10
   0  -5   3 545.528  27.490   1
  -1   5  -3 5.36900 4.43633   1
  -1   5  -3 -0.6634  3.9419  10
  -1   5  -3 4.85960 3.85526   8
  -1   5  -3 -0.1379  3.6224   6
  -1   5  -3 0.55944 4.25013   7
  -1   5  -3 -1.7523  3.3535   9
   1  -5   3 3.42664 3.25260   6
   1  -5   3 -2.0150  3.3388   7
   1  -5   3 1.56071 3.09970   8
   1  -5   3 1.55774 2.89904   1
   1  -5   3 -2.0671  2.9707  10
  -2   5  -3 2980.67  118.06   6
  -2   5  -3 2939.19  174.41   7
  -2   5  -3 2888.83   57.64   9
  -2   5  -3 2823.86   58.77   3
  -2   5  -3 3028.73   67.52   1
   2  -5   3 2806.80   77.15   1
   2  -5   3 2901.79   94.03  10
   2  -5   3 2860.36   87.55   8
   2  -5   3 2936.53   68.00   6
  -3   5  -3 196.913  16.051   6
  -3   5  -3 197.091   4.324   4
  -3   5  -3 189.686   4.225   9
  -3   5  -3 213.106  11.767   1
  -3   5  -3 189.651   3.517   9
  -3   5  -3 202.937  11.494   3
  -3   5  -3 190.624   3.909   4
   3  -5   3 211.848  10.110   8
   3  -5   3 210.493  13.834   1
   3  -5   3 207.575  11.318  10
   3  -5   3 186.782  11.253   6
  -4   5  -3 1667.52   75.32   3
  -4   5  -3 1817.53   47.49   1
   4  -5   3 1749.31   33.72  10
   4  -5   3 1637.37   70.67   1
   4  -5   3 1816.42   61.13   6
   4  -5   3 1666.35   57.11   3
   4  -5   3 1713.47   42.49   8
  -5   5  -3 160.643   9.865   2
  -5   5  -3 136.422  13.773   3
  -5   5  -3 158.630  12.118   1
   5  -5   3 178.286  13.103   8
   5  -5   3 137.440  10.265  10
   5  -5   3 154.260  12.307   3
   5  -5   3 135.574  14.731   6
  -6   5  -3 -3.2403  4.9189   1
  -6   5  -3 0.95265 4.25157   2
   6  -5   3 7.75312 6.65533   6
   6  -5   3 -0.8737  9.0927   8
   6  -5   3 -9.6979  6.9227   3
   6  -5   3 12.0421  9.3553  10
  -7   5  -3 936.725  37.240   2
  -7   5  -3 856.617  48.205   1
   7  -5   3 898.569  46.035  10
   7  -5   3 881.057  47.416   8
   7  -5   3 950.636  36.506   3
   7  -5   3 846.873  38.714   6
  -8   5  -3 0.21424 6.59274   1
  -8   5  -3  9.7145 12.3428   5
  -8   5  -3 9.35151 8.53591   2
   8  -5   3 -6.0597  8.8143  10
   8  -5   3 1.71302 7.62565   3
   8  -5   3 3.56013 9.37674   6
   8  -5   3 5.34887 8.44966   8
  -9   5  -3 53.8775 11.8114   1
  -9   5  -3 92.8455 18.2497   5
  -9   5  -3 85.7621 13.5370   2
   9  -5   3 56.3597 15.0031   3
   9  -5   3 65.1017 20.4698   8
   9  -5   3 74.4754 17.5538   6
   9  -5   3 59.4449 18.4837  10
 -10   5  -3 211.098  26.285   5
  10  -5   3 144.156  22.398   6
  10  -5   3 202.136  25.129   3
  10  -5   3 165.619  26.703   8
  10  -5   3 155.631  26.292  10
   9   4  -3 12.2523 17.1632   3
  -9  -4   3 -2.5388 14.2898   5
  -9  -4   3 4.41088 9.80136   7
   8   4  -3 258.726  21.929   3
  -8  -4   3 269.752  26.527   5
  -8  -4   3 273.019  22.627   7
   7   4  -3 61.5369 12.5614   3
  -7  -4   3 60.6194 12.8668   5
  -7  -4   3 76.5369 12.0713   7
   6   4  -3 6.81542 9.30540   3
   6   4  -3 7.59517 3.72365   6
  -6  -4   3 9.76104 9.08497   7
  -6  -4   3 9.14869 6.95088   5
   5   4  -3 1261.46   55.50  10
   5   4  -3 1271.41   57.87   8
   5   4  -3 1314.49   42.29   3
   5   4  -3 1253.32   31.74   2
  -5  -4   3 1266.51   38.50   5
  -5  -4   3 1178.07   34.59   7
   4   4  -3 87.1200  8.5410   3
   4   4  -3 77.0913  8.2095  10
   4   4  -3 66.8768  7.2154   2
   4   4  -3 76.4309  7.1387   8
  -4  -4   3 78.5733  7.4637   7
  -4  -4   3 85.0557 10.0503   5
   3   4  -3 488.751  27.056   7
   3   4  -3 507.596  28.757   5
   3   4  -3 506.995  20.655   6
   3   4  -3 507.776  18.565   3
   3   4  -3 480.708  30.141   9
   3   4  -3 501.507  16.883  10
   3   4  -3 522.036  21.765   8
  -3  -4   3 506.311  19.868   3
  -3  -4   3 537.113  16.510   7
  -3  -4   3 511.380  21.284   5
   2   4  -3 1517.64   54.47   7
   2   4  -3 1623.38   71.77   5
   2   4  -3 1514.02   36.60   3
   2   4  -3 1588.92   49.22   6
   2   4  -3 1566.09   65.77   9
   2   4  -3 1535.80   40.61   8
   2   4  -3 1534.01   44.22  10
   2   4  -3 1522.35   40.87   1
  -2  -4   3 1558.52   66.77   7
  -2  -4   3 1472.73   52.79   3
  -2  -4   3 1521.34   56.39   5
   1   4  -3 265.122  10.458  10
   1   4  -3 250.442  12.467   8
   1   4  -3 239.825  11.660   9
   1   4  -3 252.008  10.389   1
   1   4  -3 228.091  11.839   3
   1   4  -3 254.775  12.756   5
   1   4  -3 247.737  11.163   7
   1   4  -3 248.003  10.231   6
  -1  -4   3 248.839  11.817  10
  -1  -4   3 249.644  10.571   8
  -1  -4   3 251.657  11.269   7
   0   4  -3 71.1837  6.3960  10
   0   4  -3 77.4585  7.1686   5
   0   4  -3 73.4360  5.9448   6
   0   4  -3 81.4969  5.3239   9
   0   4  -3 80.5824  7.8953   8
   0   4  -3 81.1174  7.6263   7
   0   4  -3 75.4909  5.0721   1
   0  -4   3 70.3060  5.6197  10
   0  -4   3 88.3303  5.6089   6
   0  -4   3 80.5273  6.1883   1
   0  -4   3 82.2791  6.8722   7
   0  -4   3 73.3016  5.0938   8
  -1   4  -3 1228.56   23.73   9
  -1   4  -3 1228.28   25.45   6
  -1   4  -3 1209.72   41.34   1
  -1   4  -3 1241.36   39.26   7
  -1   4  -3 1250.82   39.25   8
  -1   4  -3 1259.21   40.12  10
  -1   4  -3 1223.65   25.86   3
   1  -4   3 1244.16   33.77   6
   1  -4   3 1182.74   36.25  10
   1  -4   3 1170.75   34.15   1
   1  -4   3 1200.63   40.66   8
  -2   4  -3 424.218  14.502   3
  -2   4  -3 446.663  11.418   9
  -2   4  -3 487.308  18.432   7
  -2   4  -3 475.117  18.748   1
  -2   4  -3 451.268  18.712   6
  -2   4  -3 441.190  11.375   4
  -2   4  -3 461.481  23.080   8
  -2   4  -3 439.413  20.733  10
   2  -4   3 460.252  18.870   6
   2  -4   3 439.483  14.732   1
   2  -4   3 452.062  16.350   8
   2  -4   3 434.019  16.372  10
  -3   4  -3 1472.59   40.27   3
  -3   4  -3 1513.98   53.59   1
  -3   4  -3 1435.29   53.76   6
  -3   4  -3 1427.49   42.90   2
   3  -4   3 1421.74   29.98   1
   3  -4   3 1413.47   34.92   3
   3  -4   3 1433.58   33.60   8
   3  -4   3 1486.89   35.13   6
   3  -4   3 1439.12   32.70  10
  -4   4  -3 8.48700 3.58850   1
  -4   4  -3 14.8927  4.9425   2
  -4   4  -3 7.44827 4.10081   3
   4  -4   3 17.7283  6.9055   6
   4  -4   3 13.0627  4.2684   1
   4  -4   3 17.4339  7.3152   8
   4  -4   3 13.3267  5.3696   3
   4  -4   3 11.0336  6.1733  10
  -5   4  -3 38.4473  7.4973   2
  -5   4  -3 27.6244  6.7704   3
  -5   4  -3 30.5507  5.2910   1
   5  -4   3 19.0503  8.0121   6
   5  -4   3 36.2910  5.0813   3
   5  -4   3 36.2313  7.5018  10
   5  -4   3 45.0239  8.1019   8
   5  -4   3 39.3489  2.3047   4
   5  -4   3 42.1350  7.9499   1
  -6   4  -3 979.188  41.557   1
  -6   4  -3 1022.53   37.66   2
   6  -4   3 1020.48   46.08   8
   6  -4   3 1063.45   37.01   6
   6  -4   3 1060.36   31.78   4
   6  -4   3 975.151  28.726   3
   6  -4   3 1014.07   42.03  10
   6  -4   3 1049.38   44.18   9
  -7   4  -3 125.235  13.262   1
  -7   4  -3 165.586  12.928   2
  -7   4  -3 155.967  15.162   5
   7  -4   3 124.797  12.413  10
   7  -4   3 126.890  13.747   8
   7  -4   3 146.757  15.270   6
   7  -4   3 142.364   9.409   9
   7  -4   3 149.679  11.166   4
   7  -4   3 139.947  14.356   3
  -8   4  -3 4.68650 6.39108   2
  -8   4  -3 3.32662 8.83883   5
   8  -4   3  3.5761 13.6441   3
   8  -4   3 1.25851 9.51794   6
   8  -4   3 3.09132 8.32369  10
   8  -4   3 5.71585 9.48865   8
  -9   4  -3 87.0741 14.2213   5
   9  -4   3 54.6520 14.0933   6
   9  -4   3 48.2906 12.8892   8
   9  -4   3 61.0153 14.4846  10
   9  -4   3 53.2908 14.8052   3
 -10   4  -3 45.0353 19.2588   5
  10  -4   3 34.0346 14.9710   8
  10  -4   3 31.6900 13.0178  10
  10  -4   3 25.2649 16.2833   6
  10  -4   3 64.2407 15.6197   3
  10   3  -3 -5.9199 11.7499   3
 -10  -3   3  3.5656 16.2179   5
 -10  -3   3 -3.9826 17.7012   7
   9   3  -3 126.141  21.385   3
  -9  -3   3 140.729  17.200   5
  -9  -3   3 178.898  25.076   7
   8   3  -3 109.010  18.999   3
  -8  -3   3 109.667  16.207   5
  -8  -3   3 99.2687 13.4636   7
   7   3  -3 19.9210  5.9780   6
   7   3  -3 16.8648 10.8996   3
  -7  -3   3 32.2320  8.0313   7
  -7  -3   3 26.4276  8.7873   5
   6   3  -3 1102.22   29.85   6
   6   3  -3 1149.81   36.20   3
  -6  -3   3 1169.20   34.05   7
  -6  -3   3 1076.41   41.43   5
   5   3  -3 339.155  16.446   3
   5   3  -3 315.398  23.277   5
   5   3  -3 315.007  14.173   2
   5   3  -3 313.208  15.732   2
  -5  -3   3 335.780  17.703   9
  -5  -3   3 317.907  11.945   7
  -5  -3   3 308.771  16.497   5
   4   3  -3 19.3157  4.4510   8
   4   3  -3 25.3625  2.9897   2
   4   3  -3 25.2289  4.8809  10
   4   3  -3 31.7864  3.6794   2
   4   3  -3 30.3182  6.7869   5
   4   3  -3 34.7087  5.3821   3
  -4  -3   3 33.7052  6.8370   3
  -4  -3   3 26.2355  7.4175   9
  -4  -3   3 28.9929  4.8931   7
  -4  -3   3 35.7444  5.9825   5
   3   3  -3 533.977  16.067   5
   3   3  -3 582.826  16.276  10
   3   3  -3 554.326  18.293   8
   3   3  -3 516.959  19.760   4
   3   3  -3 534.284  29.027   9
   3   3  -3 504.133  15.219   3
   3   3  -3 524.392  31.679   7
  -3  -3   3 522.005  20.177   7
  -3  -3   3 524.406  19.290   9
  -3  -3   3 535.069  16.890   5
  -3  -3   3 544.735  24.657   3
   2   3  -3 465.160  12.784  10
   2   3  -3 445.917  13.609   8
   2   3  -3 442.577  14.875   3
   2   3  -3 454.389  15.156   5
   2   3  -3 416.017  22.163   7
   2   3  -3 470.001  20.311   9
   2   3  -3 454.105  25.271   4
  -2  -3   3 438.558  16.350   5
  -2  -3   3 440.171  12.617   9
  -2  -3   3 438.152  13.680   7
  -2  -3   3 420.372  13.975   3
   1   3  -3 358.521  12.110   7
   1   3  -3 344.277  17.479   8
   1   3  -3 345.495  11.886   6
   1   3  -3 355.365  24.795   5
   1   3  -3 339.566  15.127  10
   1   3  -3 321.716  11.225   1
   1   3  -3 334.376  15.923   3
   1   3  -3 338.861  15.561   4
   1   3  -3 335.354  13.698   9
  -1  -3   3 351.862  12.544   9
  -1  -3   3 346.342  11.057   8
  -1  -3   3 351.628  10.225  10
  -1  -3   3 345.609  13.413   7
   0   3  -3 10.9549  3.6757   7
   0   3  -3 8.25832 3.99465   6
   0   3  -3 10.5811  3.6288  10
   0   3  -3 11.5991  3.1567   8
   0   3  -3 11.2645  2.7993   1
   0   3  -3 5.26463 2.50445   4
   0   3  -3 10.6689  2.6937   9
   0  -3   3 11.0312  2.7856  10
   0  -3   3 8.95018 3.25877   6
   0  -3   3 14.0841  2.7956   9
   0  -3   3 7.72385 3.78278   7
   0  -3   3 11.7106  2.5137   8
   0  -3   3 10.5867  2.1954   1
  -1   3  -3 291.075  12.753   6
  -1   3  -3 290.467   8.231   9
  -1   3  -3 296.117   9.613   4
  -1   3  -3 284.258  11.693   2
  -1   3  -3 299.839  14.414   7
  -1   3  -3 271.538  14.613   8
  -1   3  -3 280.956  13.819  10
  -1   3  -3 284.051  10.136   3
  -1   3  -3 285.074  10.540   1
   1  -3   3 307.127  11.265  10
   1  -3   3 282.931   7.585   9
   1  -3   3 293.506  11.725   6
   1  -3   3 273.718  12.817   1
   1  -3   3 280.982  11.265   8
  -2   3  -3 1602.16   53.27  10
  -2   3  -3 1508.55   49.15   2
  -2   3  -3 1583.52   35.30   6
  -2   3  -3 1598.49   34.40   1
  -2   3  -3 1551.12   37.23   3
  -2   3  -3 1532.30   50.29   8
   2  -3   3 1491.97   57.73   1
   2  -3   3 1606.54   40.90   8
   2  -3   3 1525.27   49.30   3
   2  -3   3 1645.16   52.64   6
   2  -3   3 1604.36   42.24  10
  -3   3  -3 1037.72   29.98   1
  -3   3  -3 1014.31   36.94   3
  -3   3  -3 995.919  32.066   2
  -3   3  -3 1049.03   31.05   6
   3  -3   3 1072.67   29.55   6
   3  -3   3 1044.62   29.33   8
   3  -3   3 973.779  30.509   1
   3  -3   3 969.014  29.047   3
   3  -3   3 1057.07   30.32  10
  -4   3  -3 184.334  13.572   6
  -4   3  -3 177.262  10.454   1
  -4   3  -3 170.017   9.351   2
  -4   3  -3 178.930  10.089   3
   4  -3   3 202.527  13.060   6
   4  -3   3 179.106  11.307   3
   4  -3   3 204.093  10.893   8
   4  -3   3 190.576  10.382  10
   4  -3   3 194.417   7.878   9
   4  -3   3 187.334   7.407   1
   4  -3   3 204.194   5.728   4
  -5   3  -3 285.135  14.006   1
  -5   3  -3 297.921  12.131   2
   5  -3   3 290.518  14.661   6
   5  -3   3 289.802  16.770   8
   5  -3   3 290.716  10.257   4
   5  -3   3 267.314  13.357   3
   5  -3   3 289.114  10.956   9
   5  -3   3 274.909  16.978   1
   5  -3   3 315.724  12.416  10
  -6   3  -3 391.050  17.173   1
  -6   3  -3 452.938  19.738   2
  -6   3  -3 435.817  21.239   5
   6  -3   3 433.189  19.431  10
   6  -3   3 447.198  23.625   6
   6  -3   3 479.195  20.914   9
   6  -3   3 417.626  20.867   8
   6  -3   3 459.341  22.170   3
   6  -3   3 458.372  20.833   4
  -7   3  -3 252.440  14.994   2
  -7   3  -3 257.898  17.888   5
   7  -3   3 232.073  17.538  10
   7  -3   3 230.260  17.957   6
   7  -3   3 245.747  17.885   8
   7  -3   3 264.318  17.905   9
   7  -3   3 239.283  19.867   3
  -8   3  -3 7.97115 6.86272   2
  -8   3  -3 -2.4872  9.1649   5
   8  -3   3 7.88336 8.16349   6
   8  -3   3 1.93526 7.96029  10
   8  -3   3 -1.0679 13.3497   3
   8  -3   3 5.01262 9.82924   8
  -9   3  -3 43.9190 12.3633   5
   9  -3   3 50.5371 13.6217   8
   9  -3   3 70.6781 15.4947   3
   9  -3   3 50.4125 11.9236  10
   9  -3   3 38.3563 18.1880   6
 -10   3  -3 37.7918 21.8418   5
  10  -3   3 -10.386  19.547   6
  10  -3   3  9.4108 11.9637  10
  10  -3   3 16.1194 14.1181   8
  10  -3   3 35.5690 23.2461   3
  10   2  -3 51.3878 22.9002   3
 -10  -2   3 63.3254 14.5750   5
 -10  -2   3 65.3804 13.7884   7
   9   2  -3 1046.75   78.37   6
   9   2  -3 1048.27   51.75   3
  -9  -2   3 1056.87   66.73   5
  -9  -2   3 955.307  62.429   7
   8   2  -3 36.1334 15.0018   3
   8   2  -3 12.6493  9.7241   6
  -8  -2   3 47.0402 11.2734   5
  -8  -2   3 41.0945  9.5775   7
   7   2  -3 110.561  10.439   6
   7   2  -3 153.745  12.944   3
  -7  -2   3 134.397  12.717   7
  -7  -2   3 133.786  11.825   5
   6   2  -3 216.919  10.635   6
   6   2  -3 226.079  14.549   3
  -6  -2   3 193.250  11.831   7
  -6  -2   3 224.314  14.115   9
  -6  -2   3 221.831  11.487   5
   5   2  -3 0.94740 4.58636   5
   5   2  -3 8.08706 4.60894   3
  -5  -2   3 6.12209 4.87968   9
  -5  -2   3 1.41177 3.77847   5
  -5  -2   3 1.70544 2.72919   7
   4   2  -3 581.867  18.605   3
   4   2  -3 609.172  19.969   2
   4   2  -3 635.319  31.622   5
   4   2  -3 602.404  17.554   2
   4   2  -3 585.860  27.120   4
   4   2  -3 610.029  22.110   9
  -4  -2   3 587.181  27.664   7
  -4  -2   3 595.033  24.375   5
  -4  -2   3 598.541  31.746   3
  -4  -2   3 568.298  20.841   9
   3   2  -3 79.5894  6.3230   5
   3   2  -3 73.7103  8.7231   4
   3   2  -3 81.5362  3.6746   2
   3   2  -3 72.5535  8.4779   9
   3   2  -3 90.2920  7.1794   3
  -3  -2   3 90.5909  6.0906   5
  -3  -2   3 72.6069  6.2160   9
  -3  -2   3 76.6118  6.7106   3
  -3  -2   3 74.9087  5.1812   7
   2   2  -3 1.73370 2.24703   3
   2   2  -3 8.01732 2.73101   5
   2   2  -3 1.15231 2.55291  10
   2   2  -3 1.27719 2.39456   7
   2   2  -3 1.11734 2.10796   4
   2   2  -3 3.03376 3.75765   9
   2   2  -3 -0.3417  1.1242   2
   2   2  -3 -0.4322  2.5965   8
  -2  -2   3 2.31773 2.62322   7
  -2  -2   3 2.25337 2.42189   9
  -2  -2   3 3.13851 2.37379   3
  -2  -2   3 2.19236 2.28944   5
   1   2  -3 3269.56   80.45   5
   1   2  -3 3328.34   84.01  10
   1   2  -3 3230.83  115.92   2
   1   2  -3 3345.81  128.18   4
   1   2  -3 3261.19   81.90   8
   1   2  -3 3288.58  115.72   9
   1   2  -3 3284.43  104.61   7
   1   2  -3 3253.90  108.06   3
  -1  -2   3 3330.74  111.22   8
  -1  -2   3 3260.24   81.67   4
  -1  -2   3 3308.54   97.64   7
  -1  -2   3 3362.84   82.52  10
  -1  -2   3 3315.82  100.12   9
   0   2  -3 945.602  23.939   9
   0   2  -3 943.674  22.375   1
   0   2  -3 925.578  41.996  10
   0   2  -3 953.115  24.720   7
   0   2  -3 913.774  24.047   6
   0   2  -3 969.351  45.421   8
   0   2  -3 960.603  29.210   2
   0   2  -3 959.373  24.091   4
   0  -2   3 966.060  30.433   8
   0  -2   3 949.622  37.408  10
   0  -2   3 883.055  29.493   1
   0  -2   3 962.800  27.192   6
   0  -2   3 918.591  35.981   4
   0  -2   3 930.607  32.144   2
   0  -2   3 927.620  25.130   9
  -1   2  -3 3766.70  131.26   6
  -1   2  -3 3690.76   78.98   8
  -1   2  -3 3828.51  131.52   1
  -1   2  -3 3764.36   89.62  10
  -1   2  -3 3883.35   86.32   3
  -1   2  -3 3578.74   91.02   2
  -1   2  -3 3959.26  108.48   4
   1  -2   3 3689.97   99.65   8
   1  -2   3 3654.72  102.91   2
   1  -2   3 3528.43  109.08   4
   1  -2   3 3715.56   99.77   6
   1  -2   3 3729.59   97.62   1
   1  -2   3 3757.08  102.00  10
   1  -2   3 3503.89  124.84   9
  -2   2  -3 1709.99   43.00   1
  -2   2  -3 1732.92   81.79  10
  -2   2  -3 1707.22   53.75   3
  -2   2  -3 1744.12   85.12   8
  -2   2  -3 1723.40   43.97   6
  -2   2  -3 1715.72   42.88   2
   2  -2   3 1614.47   39.73   4
   2  -2   3 1739.11   55.52   8
   2  -2   3 1698.48   40.61   6
   2  -2   3 1602.77   53.31   3
   2  -2   3 1777.95   56.33  10
   2  -2   3 1694.57   39.02   2
   2  -2   3 1660.73   77.68   1
  -3   2  -3 8.76280 3.34078   2
  -3   2  -3 5.50046 3.41706   3
  -3   2  -3 9.39509 4.45565   6
  -3   2  -3 10.7091  2.3746   1
   3  -2   3 12.5850  2.2541   9
   3  -2   3 12.9083  5.6661  10
   3  -2   3 11.8908  3.8125   2
   3  -2   3 12.4227  2.7758   1
   3  -2   3 2.64581 4.58289   6
   3  -2   3 5.74719 4.61127   8
   3  -2   3 8.73966 4.10274   3
  -4   2  -3 66.0666  7.6411   3
  -4   2  -3 82.7102  7.5342   5
  -4   2  -3 79.1760  6.6165   1
  -4   2  -3 88.4977  9.7731   6
  -4   2  -3 83.8361  6.9416   2
   4  -2   3 67.0402  7.1031   8
   4  -2   3 71.5894  7.5132   6
   4  -2   3 80.6380  9.1194   3
   4  -2   3 78.0494  8.3498  10
   4  -2   3 81.5307  5.6021   9
   4  -2   3 70.0247  5.5461   1
  -5   2  -3 0.35344 4.76049   2
  -5   2  -3 1.65249 4.24018   5
   5  -2   3 0.26661 4.46030   9
   5  -2   3 1.51315 4.43332   8
   5  -2   3 6.26767 7.03927   3
   5  -2   3 -4.6353  4.4267   6
   5  -2   3 4.13195 4.58376  10
   5  -2   3 6.47329 5.63188   1
  -6   2  -3 5.47099 5.47684   5
  -6   2  -3 3.38351 4.10388   2
   6  -2   3 3.74341 5.38770   6
   6  -2   3 -3.8178  4.5320   8
   6  -2   3 0.32600 6.33607   3
   6  -2   3 -1.1636  4.4630  10
   6  -2   3 -4.6030  4.0070   9
   6  -2   3 11.9090  6.7145   4
  -7   2  -3 2.60551 6.10094   5
   7  -2   3 -5.8206  7.8488   8
   7  -2   3 4.93168 6.90124   6
   7  -2   3 12.3262  6.3989   3
   7  -2   3 10.6547  9.0348  10
  -8   2  -3 -1.1872  4.6326   2
  -8   2  -3 0.89835 8.85219   5
   8  -2   3 -3.8277  9.1356   3
   8  -2   3 -1.5240  7.1941   8
   8  -2   3 4.54183 8.63827  10
   8  -2   3 1.36093 6.12829   6
  -9   2  -3 192.481  21.408   5
   9  -2   3 163.701  16.426   8
   9  -2   3 182.824  18.601  10
   9  -2   3 226.755  26.375   3
   9  -2   3 179.970  21.195   6
 -10   2  -3 87.8257 16.3036   5
  10  -2   3 61.3915 19.8597   3
  10  -2   3 54.7565 16.2718  10
  10  -2   3 35.7852 14.0760   8
  10  -2   3 51.3433 16.0512   6
  11   1  -3 11.0238 15.6563   3
 -11  -1   3  2.7474 12.5185   5
 -11  -1   3 26.0482 14.1226   7
  10   1  -3 220.996  25.188   6
  10   1  -3 261.333  23.273   3
 -10  -1   3 297.912  26.916   7
 -10  -1   3 278.764  26.033   5
   9   1  -3 5.83965 9.73138   3
   9   1  -3 18.6267 10.0130   6
  -9  -1   3 23.7895  8.3516   7
  -9  -1   3 23.5081 10.0466   5
   8   1  -3 18.2870  9.4726   3
   8   1  -3 2.10802 5.90994   6
  -8  -1   3 29.1509  9.6531   7
  -8  -1   3 9.05525 6.22427   5
  -8  -1   3 17.6948  8.2662   9
   7   1  -3 11.3661  8.4885   3
   7   1  -3 5.10741 7.46874   6
  -7  -1   3 3.12586 4.82127   5
  -7  -1   3 4.57335 8.20115   9
  -7  -1   3 8.65048 5.10341   7
   6   1  -3 21.7656  5.5342   3
   6   1  -3 11.7742  4.4037   6
   6   1  -3 6.36515 4.82105   5
  -6  -1   3 15.9426  4.8249   7
  -6  -1   3 9.56539 5.81041   9
  -6  -1   3 15.0390  5.5617   5
   5   1  -3 770.110  23.020   6
   5   1  -3 778.551  42.902   9
   5   1  -3 760.840  23.887   3
   5   1  -3 766.571  55.148   4
   5   1  -3 847.721  31.568   5
  -5  -1   3 741.308  24.127   7
  -5  -1   3 756.714  22.883   9
  -5  -1   3 748.398  20.670   5
   4   1  -3 15.3504  5.0025   9
   4   1  -3 14.0094  4.6280   4
   4   1  -3 16.1903  1.2279   2
   4   1  -3 16.3486  3.1383   5
   4   1  -3 8.08156 3.76877   3
   4   1  -3 18.4634  5.3036   1
  -4  -1   3 23.2112  4.1828   7
  -4  -1   3 10.6805  3.9898   9
  -4  -1   3 14.7449  5.2208   3
  -4  -1   3 22.8698  3.4676   5
   3   1  -3 234.206   8.131   2
   3   1  -3 224.297   9.940   9
   3   1  -3 229.094  11.854   4
   3   1  -3 221.293   6.548   5
   3   1  -3 227.508  10.318   3
   3   1  -3 222.356   9.919   1
  -3  -1   3 213.489   8.369   7
  -3  -1   3 217.259   7.159   2
  -3  -1   3 228.689  10.942   4
  -3  -1   3 219.832   8.534   9
  -3  -1   3 215.235  12.874   3
  -3  -1   3 218.947   8.472   5
   2   1  -3 3904.43  134.04   3
   2   1  -3 4155.21  131.69   7
   2   1  -3 4205.22  115.72   9
   2   1  -3 4232.72  125.54   2
   2   1  -3 4113.46  141.52   4
   2   1  -3 4273.26  129.50   5
  -2  -1   3 3990.72  148.10   5
  -2  -1   3 3964.08  110.42   7
  -2  -1   3 3960.32  109.12   2
  -2  -1   3 4016.26  113.73   4
  -2  -1   3 4058.10  144.26   9
   1   1  -3 1985.51   56.10   9
   1   1  -3 1906.56   61.49   2
   1   1  -3 1915.86   48.62   4
   1   1  -3 2027.47   68.36   8
   1   1  -3 1919.45   67.85  10
   1   1  -3 1982.84   55.58   7
  -1  -1   3 1962.41   70.23   9
  -1  -1   3 1923.75   47.87   4
  -1  -1   3 1854.88   54.94   2
   0   1  -3 641.225  22.919   6
   0   1  -3 631.927  23.264  10
   0   1  -3 636.925  18.646   1
   0   1  -3 646.214  26.044   2
   0   1  -3 621.580  20.438   8
   0   1  -3 650.380  25.239   4
   0  -1   3 608.252  32.867   2
   0  -1   3 637.544  25.693   9
   0  -1   3 610.772  22.240  10
   0  -1   3 628.738  19.821   8
   0  -1   3 633.052  18.329   4
  -1   1  -3 385.207  10.873   1
  -1   1  -3 384.521  10.267   4
  -1   1  -3 380.198  14.291   2
  -1   1  -3 373.900  19.814   6
  -1   1  -3 397.335  22.810   8
  -1   1  -3 387.701  24.973  10
  -1   1  -3 400.318  15.259   3
   1  -1   3 390.601  11.892   3
   1  -1   3 375.216   9.338   1
   1  -1   3 376.076   9.763   2
   1  -1   3 427.509  15.445   8
   1  -1   3 419.746  15.274  10
   1  -1   3 411.926  18.064   6
   1  -1   3 391.454  12.086   4
  -2   1  -3 520.335  30.959   3
  -2   1  -3 527.476  17.725   5
  -2   1  -3 523.354  12.875  10
  -2   1  -3 515.635  12.205   6
  -2   1  -3 566.592  13.675   8
  -2   1  -3 528.201  17.461   2
   2  -1   3 526.113  18.420   2
   2  -1   3 559.249  18.156   3
   2  -1   3 531.784  15.477   1
   2  -1   3 533.227  12.240   8
   2  -1   3 563.653  13.581  10
   2  -1   3 565.192  14.098   6
  -3   1  -3 20.4068  4.3303   6
  -3   1  -3 9.81235 3.99601   3
  -3   1  -3 23.1112  5.7999   5
  -3   1  -3 18.1558  4.2635   2
   3  -1   3 17.4212  5.5809   3
   3  -1   3 11.2411  3.4085   2
   3  -1   3 19.4177  4.3536   6
   3  -1   3 19.5922  2.7699   1
   3  -1   3 18.4151  4.3061   8
   3  -1   3 29.3347  5.3252  10
  -4   1  -3 1003.19   29.65   2
  -4   1  -3 1031.60   32.25   6
  -4   1  -3 946.574  41.816   3
  -4   1  -3 982.776  27.277   5
   4  -1   3 1014.08   29.59   1
   4  -1   3 1041.80   26.00  10
   4  -1   3 1049.35   50.29   6
   4  -1   3 1002.84   45.07   2
   4  -1   3 1028.77   26.92   9
   4  -1   3 1021.68   36.92   3
   4  -1   3 1039.30   31.99   8
  -5   1  -3 44.8291  9.0427   5
  -5   1  -3 30.8002  5.6635   6
  -5   1  -3 35.7947  4.7981   2
   5  -1   3 33.6385  6.2923   8
   5  -1   3 24.6149  5.9862   2
   5  -1   3 26.1582  5.9123  10
   5  -1   3 33.3987  8.1008   6
   5  -1   3 50.7894  8.0376   9
   5  -1   3 30.4595  9.7367   3
   5  -1   3 47.8653  7.1978   1
  -6   1  -3 267.381  17.218   5
  -6   1  -3 304.909  17.929   2
   6  -1   3 250.262  19.346   2
   6  -1   3 292.035  18.069   3
   6  -1   3 277.500  19.165  10
   6  -1   3 269.722  17.188   8
   6  -1   3 299.422  24.695   9
   6  -1   3 272.767  19.256   6
  -7   1  -3 173.917  14.237   2
  -7   1  -3 181.600  16.599   5
   7  -1   3 157.755  15.828   3
   7  -1   3 138.485  13.401   6
   7  -1   3 149.292  13.762  10
   7  -1   3 156.115  12.585   8
  -8   1  -3 10.5551  7.0769   2
  -8   1  -3 28.6707 12.5188   5
   8  -1   3 12.1851 11.1588   6
   8  -1   3 24.3156 10.0332   8
   8  -1   3 22.3977 11.6615   3
   8  -1   3  2.7027 10.8213  10
  -9   1  -3 357.419  27.590   5
   9  -1   3 306.109  24.571  10
   9  -1   3 344.458  35.682   3
   9  -1   3 357.256  28.631   8
   9  -1   3 272.422  27.939   6
 -10   1  -3 42.2939 16.8600   5
  10  -1   3 95.6198 22.4031   3
  11   0  -3 321.795  37.585   3
 -11   0   3 359.821  29.237   5
  10   0  -3  4.0626 15.1076   3
  10   0  -3 8.24937 9.10154   6
 -10   0   3 13.7335  9.8254   7
 -10   0   3 14.3987  8.6654   5
   9   0  -3 20.1540 12.9652   3
   9   0  -3 6.77067 7.61424   6
  -9   0   3 19.9229  8.9255   9
  -9   0   3 20.8467 10.7845   5
   8   0  -3 550.568  30.684   3
   8   0  -3 574.565  28.365   6
  -8   0   3 620.855  22.455   5
  -8   0   3 584.234  28.716   9
   7   0  -3 239.065  15.786   3
   7   0  -3 219.576  14.552   6
  -7   0   3 247.380  12.611   5
  -7   0   3 227.835  16.176   9
   6   0  -3 103.537   9.310   3
   6   0  -3 98.7670 10.5556   6
  -6   0   3 97.7708  8.0650   5
  -6   0   3 86.8574  7.7547   9
   5   0  -3 4.38968 3.90082   6
   5   0  -3 9.30574 5.56105   4
   5   0  -3 6.50209 3.82133   9
   5   0  -3 8.57538 4.61459   3
   5   0  -3 5.27323 4.04824   1
  -5   0   3 6.38883 4.63128   3
  -5   0   3 6.99310 4.25119   9
  -5   0   3 5.36508 1.04444   2
  -5   0   3 11.3051  5.3645   4
  -5   0   3 5.48741 3.18411   5
   4   0  -3 334.603  18.952   1
   4   0  -3 340.742  15.428   3
   4   0  -3 352.110  18.065   9
   4   0  -3 334.633  20.036   4
   4   0  -3 338.715   9.892   2
  -4   0   3 319.860  16.838   3
  -4   0   3 340.930  12.558   2
  -4   0   3 342.112  13.322   4
  -4   0   3 345.511  11.793   9
  -4   0   3 339.356   9.966   5
   3   0  -3 4419.55  129.80   3
   3   0  -3 4441.10  102.32   4
   3   0  -3 4490.96  160.19   1
   3   0  -3 4595.18  124.67   2
   3   0  -3 4349.99  150.46   9
  -3   0   3 4451.60  107.54   3
  -3   0   3 4543.72  138.24   1
  -3   0   3 4478.24  147.23   4
  -3   0   3 4477.92  144.28   5
  -3   0   3 4482.34   94.29   2
  -3   0   3 4385.44   99.86   9
   2   0  -3 26.5132  4.0209   4
   2   0  -3 31.3405  4.2226   3
   2   0  -3 31.0429  2.9521   1
   2   0  -3 34.2147  2.8849   2
   2   0  -3 37.0956  4.0384   9
  -2   0   3 41.4208  3.1689   1
  -2   0   3 32.2318  3.6355   2
  -2   0   3 38.7189  3.4625   9
  -2   0   3 35.3208  3.6254   4
   1   0  -3 9999.99  315.23   5
   1   0  -3 9932.41  266.54   2
   1   0  -3 9906.33  268.95   4
  -1   0   3 9288.79  437.92   2
  -1   0   3 9607.73  294.31   9
  -1   0   3 9606.72  223.39   4
   0   0  -3 236.587  11.189  10
   0   0  -3 244.703  17.615   3
   0   0  -3 242.295  10.747   8
   0   0  -3 204.698   5.906   1
   0   0  -3 220.347   9.059   2
   0   0  -3 254.131  17.160   4
   0   0  -3 198.587   6.836   5
   0   0   3 243.399   9.702   4
   0   0   3 210.628  15.339   2
   0   0   3 217.201   8.479   8
   0   0   3 224.425   6.967  10
   0   0   3 213.791   9.700   1
   0   0   3 204.901   7.796   5
  -1   0  -3 829.289  25.536   5
  -1   0  -3 796.432  31.756   6
  -1   0  -3 846.491  33.639   3
  -1   0  -3 780.502  34.115  10
  -1   0  -3 810.119  37.646   8
  -1   0  -3 805.213  29.926   2
   1   0   3 829.814  22.085   2
   1   0   3 839.154  33.068   3
   1   0   3 805.669  22.141   6
   1   0   3 829.601  22.926  10
   1   0   3 818.762  37.403   5
   1   0   3 819.181  21.663   4
   1   0   3 798.829  21.520   8
  -2   0  -3 32.3906  3.5736   6
  -2   0  -3 32.3822  3.5896   8
  -2   0  -3 34.2087  4.4405   5
  -2   0  -3 41.6460  5.3297   2
  -2   0  -3 35.6082  3.9541  10
  -2   0  -3 31.5117  5.0704   3
   2   0   3 38.4333  5.0224   5
   2   0   3 31.0799  3.7260   6
   2   0   3 26.8088  3.9596   2
   2   0   3 26.1778  3.8229  10
   2   0   3 35.8234  3.9891   8
   2   0   3 30.9249  4.6930   3
  -3   0  -3 81.8975  6.6814   5
  -3   0  -3 88.5350  6.3530   2
  -3   0  -3 73.1916  6.8123   3
  -3   0  -3 85.9113  5.6913   6
   3   0   3 88.6934  8.1455   1
   3   0   3 78.1107  7.2508   3
   3   0   3 81.8667  5.5054   6
   3   0   3 81.2403  5.7593   2
   3   0   3 75.1233  6.2467   8
   3   0   3 78.2998  5.7980  10
   3   0   3 79.5452  8.4681   5
  -4   0  -3 378.848  17.915   6
  -4   0  -3 352.696  12.206   5
  -4   0  -3 350.268  14.897   2
   4   0   3 360.659  12.757   6
   4   0   3 328.345  19.280   2
   4   0   3 364.740  14.497  10
   4   0   3 359.104  13.851   3
   4   0   3 379.420  14.977   8
   4   0   3 375.932  18.525   1
  -5   0  -3 843.809  44.780   6
  -5   0  -3 838.937  29.069   5
  -5   0  -3 866.661  22.839   2
   5   0   3 885.562  35.036  10
   5   0   3 816.422  22.277   3
   5   0   3 807.324  40.813   2
   5   0   3 823.700  32.178   8
   5   0   3 814.557  54.521   9
   5   0   3 909.779  64.950   1
   5   0   3 844.240  28.541   6
  -6   0  -3 378.071  16.458   2
  -6   0  -3 409.371  21.738   5
   6   0   3 408.289  22.934   3
   6   0   3 406.564  25.426   6
   6   0   3 391.686  29.869  10
   6   0   3 380.325  27.204   8
   6   0   3 376.799  25.094   2
  -7   0  -3 22.8973  8.6538   5
  -7   0  -3 30.5827  7.2148   2
   7   0   3 15.4599  8.4561   8
   7   0   3 10.3394  8.3115  10
   7   0   3 10.3973  5.7558   6
   7   0   3 18.3326  9.6797   3
  -8   0  -3 13.8115 11.1618   5
   8   0   3 2.92213 7.08387   8
   8   0   3 11.0091  8.9915   3
   8   0   3 0.99768 6.36098  10
   8   0   3 8.14983 5.70005   6
  -9   0  -3 108.102  19.896   5
   9   0   3 95.5460 18.7039   3
  11  -1  -3 37.9479 14.2547   6
  11  -1  -3 47.4320 16.7647   3
 -11   1   3 73.4173 20.9096   5
  10  -1  -3 13.0627 13.7841   6
  10  -1  -3 1.59448 9.77786   3
 -10   1   3 12.4011  7.6776   5
 -10   1   3 -6.3676 11.3935   9
   9  -1  -3 548.037  27.830   3
   9  -1  -3 463.864  27.022   6
  -9   1   3 459.941  31.153   9
  -9   1   3 485.316  23.843   5
   8  -1  -3 101.120  12.292   3
   8  -1  -3 84.9342 11.6881   6
  -8   1   3 115.168  12.001   9
  -8   1   3 116.715  10.762   5
   7  -1  -3 29.2924  6.5677   6
   7  -1  -3 29.8477  9.7393   3
  -7   1   3 24.5586  8.4652   9
  -7   1   3 32.4502  2.4564   2
  -7   1   3 31.0413  5.3789   5
  -7   1   3 30.3197  2.2821   2
   6  -1  -3 673.881  20.595   3
   6  -1  -3 645.764  19.132   6
  -6   1   3 657.196  29.320   2
  -6   1   3 655.945  24.245   5
  -6   1   3 611.418  34.717   9
  -6   1   3 669.935  26.521   4
   5  -1  -3 593.850  17.465   6
   5  -1  -3 610.714  24.035   9
   5  -1  -3 553.504  15.738   3
   5  -1  -3 562.611  28.391   1
   5  -1  -3 609.514  25.146   4
  -5   1   3 585.752  21.045   4
  -5   1   3 567.150  15.970   1
  -5   1   3 617.338  26.844   5
  -5   1   3 641.322  19.245   9
  -5   1   3 560.753  23.611   3
  -5   1   3 593.581  18.480   2
   4  -1  -3 102.873   7.081   3
   4  -1  -3 88.2868  7.8442   1
   4  -1  -3 91.6430  7.8061   4
   4  -1  -3 101.906   4.858   2
   4  -1  -3 111.513   9.325   9
  -4   1   3 106.871   6.440   1
  -4   1   3 96.0155  5.7486   2
  -4   1   3 93.1205  7.9819   3
  -4   1   3 100.631   7.230   4
  -4   1   3 110.896   7.184   5
  -4   1   3 114.583   8.704   9
   3  -1  -3 1627.54   48.33   4
   3  -1  -3 1612.27   48.44   1
   3  -1  -3 1617.86   86.09   9
   3  -1  -3 1574.64   34.79   3
   3  -1  -3 1595.75   38.00   2
  -3   1   3 1661.78   28.18   9
  -3   1   3 1623.06   73.55   3
  -3   1   3 1578.82   58.16   1
  -3   1   3 1540.49   46.97   2
  -3   1   3 1612.84   33.78   4
   2  -1  -3 2482.55   73.40   2
   2  -1  -3 2493.54   93.09   4
   2  -1  -3 2446.72   77.75   1
   2  -1  -3 2445.24   74.53   7
  -2   1   3 2369.48   97.38   2
  -2   1   3 2358.43   83.88   1
  -2   1   3 2389.16   92.29   7
  -2   1   3 2408.69  114.08   5
  -2   1   3 2561.23   87.35   4
  -2   1   3 2543.18   94.01   9
   1  -1  -3 311.032   8.983   7
   1  -1  -3 319.287   8.627   5
   1  -1  -3 319.032  12.559   2
   1  -1  -3 325.673   9.423   1
   1  -1  -3 318.566  14.429   4
  -1   1   3 324.905  14.469   5
  -1   1   3 303.429   8.277   1
  -1   1   3 309.237  12.365   4
  -1   1   3 312.192  15.411   2
   0  -1  -3 3267.26  106.62   3
   0  -1  -3 3315.86  120.98   8
   0  -1  -3 3240.86   90.84   2
   0  -1  -3 3294.04   82.23  10
   0  -1  -3 3084.78   68.41   1
   0  -1  -3 3344.95  111.99   5
   0   1   3 3207.91  117.71   2
   0   1   3 3139.11  101.29   1
   0   1   3 3176.71   94.40   4
   0   1   3 3333.48  106.09   5
  -1  -1  -3 76.9076  6.2239   5
  -1  -1  -3 75.9210  4.5696  10
  -1  -1  -3 74.7878  4.1498   6
  -1  -1  -3 74.2992  5.0103   2
  -1  -1  -3 94.0064  5.9393   3
  -1  -1  -3 84.6374  3.7046   8
   1   1   3 77.1603  7.2032   5
   1   1   3 75.7862  5.3529   8
   1   1   3 81.7323  8.2548   2
   1   1   3 80.1431  4.5898   1
   1   1   3 78.0294  7.4434   3
   1   1   3 71.9502  5.0033  10
  -2  -1  -3 23.1171  3.9295   2
  -2  -1  -3 31.3363  3.9993  10
  -2  -1  -3 27.0103  4.0448   5
  -2  -1  -3 30.5000  3.0732   6
  -2  -1  -3 30.7347  3.3417   8
  -2  -1  -3 26.8260  5.6234   3
   2   1   3 28.1567  3.6665   8
   2   1   3 27.4007  3.2542   6
   2   1   3 22.8149  4.7360   2
   2   1   3 23.1897  4.7929   3
   2   1   3 23.1565  3.1489  10
   2   1   3 26.5530  5.2172   5
  -3  -1  -3 11.1869  4.4887   5
  -3  -1  -3 7.68049 4.45636   2
  -3  -1  -3 7.88672 4.54620   3
  -3  -1  -3 11.8714  3.2649   6
   3   1   3 6.05076 3.24253  10
   3   1   3 9.79055 6.29094   5
   3   1   3 8.41664 5.11672   2
   3   1   3 3.27500 3.26300   8
   3   1   3 10.7825  3.2364   6
   3   1   3 0.94962 3.97364   3
  -4  -1  -3 43.7516  6.8476   5
  -4  -1  -3 47.9983  6.0285   2
  -4  -1  -3 46.7433  5.4097   6
   4   1   3 39.8053  7.8620   3
   4   1   3 42.4438  4.6932   8
   4   1   3 33.6309  7.2975   2
   4   1   3 40.1125  4.2775   6
   4   1   3 40.9061  4.6125  10
  -5  -1  -3 1789.14   66.16   5
  -5  -1  -3 1870.26   56.13   6
  -5  -1  -3 1867.00   91.34   2
   5   1   3 1887.56   73.38   8
   5   1   3 1902.52  103.01   6
   5   1   3 1922.54   73.58  10
   5   1   3 1914.57   60.09   3
   5   1   3 1829.38  100.29   2
  -6  -1  -3 476.273  29.080   2
  -6  -1  -3 484.811  26.182   5
   6   1   3 493.430  29.918   6
   6   1   3 500.684  29.006   3
   6   1   3 491.205  23.510  10
   6   1   3 514.016  26.280   8
  -7  -1  -3 3.21846 3.89291   2
  -7  -1  -3 4.15316 8.01669   5
   7   1   3 0.37170 7.01138   6
   7   1   3 -4.8852  5.1395   8
   7   1   3 16.4901 12.9481   3
   7   1   3 -2.7662  4.9924  10
  -8  -1  -3 215.404  23.142   5
   8   1   3 220.720  20.576   3
  -9  -1  -3 67.9343 18.0599   5
   9   1   3 78.8691 22.1604   3
  11  -2  -3  1.7951 12.8502   3
  11  -2  -3  6.1834 20.0544   6
 -11   2   3  3.2471 10.2347   5
 -11   2   3 -4.4888 10.0160   9
  10  -2  -3 234.550  24.749   3
  10  -2  -3 201.449  19.940   6
 -10   2   3 161.798  18.297   9
 -10   2   3 242.600  23.846   5
   9  -2  -3 197.463  19.214   6
   9  -2  -3 231.898  18.637   3
  -9   2   3 222.539  15.919   5
  -9   2   3 195.426  17.241   9
   8  -2  -3 83.6156 10.7643   3
   8  -2  -3 79.1820 11.0565   6
  -8   2   3 78.2496 13.2819   9
  -8   2   3 90.9018  7.3768   2
  -8   2   3 93.2769  7.9895   2
  -8   2   3 106.635  10.604   5
   7  -2  -3 1008.14   31.87   6
   7  -2  -3 1030.92   33.29   3
  -7   2   3 993.750  33.444   1
  -7   2   3 1019.95   46.44   9
  -7   2   3 917.985  38.902   4
  -7   2   3 999.030  36.171   5
  -7   2   3 967.144  37.165   2
   6  -2  -3 39.4001  7.3425   4
   6  -2  -3 41.0971  6.3089   3
   6  -2  -3 23.6770  7.8454   6
   6  -2  -3 47.8013  9.2206   9
  -6   2   3 40.7014  8.7109   4
  -6   2   3 21.4309  6.8893   9
  -6   2   3 47.1398  5.2144   2
  -6   2   3 39.4315  8.3838   1
  -6   2   3 37.3150  5.0220   5
   5  -2  -3 330.498  12.629   3
   5  -2  -3 363.630  17.120   9
   5  -2  -3 322.015  16.111   1
   5  -2  -3 341.981  13.966   6
   5  -2  -3 339.259  19.707   4
  -5   2   3 333.534  19.115   3
  -5   2   3 331.180  11.086   2
  -5   2   3 323.384  17.120   1
  -5   2   3 353.017  14.881   4
  -5   2   3 328.816  10.350   5
  -5   2   3 334.024  13.719   9
   4  -2  -3 6.27429 3.68025   6
   4  -2  -3 4.17354 3.20680   1
   4  -2  -3 0.34683 2.28430   3
   4  -2  -3 3.53989 4.12779   4
   4  -2  -3 3.08174 2.47818   2
  -4   2   3 2.38360 4.06179   1
  -4   2   3 2.87676 3.24786   4
  -4   2   3 11.8218  2.8647   7
  -4   2   3 1.53728 2.79121   3
  -4   2   3 11.7157  3.1294   2
  -4   2   3 -0.9159  3.9635   9
   3  -2  -3 3747.95  120.05   3
   3  -2  -3 4005.65   88.66   4
   3  -2  -3 3847.65   73.15   2
   3  -2  -3 3728.25  101.50   1
  -3   2   3 3795.97   66.58   5
  -3   2   3 3953.47  157.52   7
  -3   2   3 3939.07  105.17   9
  -3   2   3 3989.92   98.48   4
  -3   2   3 3776.73  110.03   1
  -3   2   3 3716.76   82.76   2
   2  -2  -3 1149.87   19.62   2
   2  -2  -3 1138.73   45.28   1
   2  -2  -3 1154.51   45.29   4
   2  -2  -3 1125.01   32.18   7
  -2   2   3 1068.59   40.41   1
  -2   2   3 1105.04   28.36   2
  -2   2   3 1079.57   29.57   4
  -2   2   3 1146.06   40.21   7
  -2   2   3 1116.86   54.19   5
   1  -2  -3 472.839  17.383   4
   1  -2  -3 472.578  13.679   5
   1  -2  -3 456.948  14.191   1
   1  -2  -3 449.116  13.605   2
   1  -2  -3 453.882  21.546   7
  -1   2   3 450.605  11.953   1
  -1   2   3 450.795  25.095   7
  -1   2   3 463.750  24.046   2
  -1   2   3 453.285  13.713   4
  -1   2   3 447.705  23.087   5
   0  -2  -3 461.040  19.707   2
   0  -2  -3 465.161  17.736   1
   0  -2  -3 480.740  16.860  10
   0  -2  -3 478.857  15.882   5
   0  -2  -3 484.125  17.404   3
   0  -2  -3 489.308  18.014   7
   0  -2  -3 483.892  14.842   8
   0   2   3 454.534  15.510   1
   0   2   3 444.406  17.232   2
   0   2   3 456.616  18.126   5
   0   2   3 454.276  17.572   4
  -1  -2  -3 227.139   9.492  10
  -1  -2  -3 213.123  10.298   7
  -1  -2  -3 207.125  12.147   3
  -1  -2  -3 240.576   8.351   8
  -1  -2  -3 216.035  12.482   5
  -1  -2  -3 229.256  10.413   6
  -1  -2  -3 220.158  11.038   2
   1   2   3 200.474   9.922   1
   1   2   3 196.723  17.664   3
   1   2   3 237.423  15.434   5
   1   2   3 188.175  10.285   2
  -2  -2  -3 96.2035  4.4128   8
  -2  -2  -3 87.5588  4.6648   6
  -2  -2  -3 97.1936  4.9506  10
  -2  -2  -3 83.1001  9.0546   3
  -2  -2  -3 86.8527  9.7840   7
  -2  -2  -3 94.5637  7.5637   2
  -2  -2  -3 99.8062  8.7275   5
   2   2   3 89.7845  8.0230   2
   2   2   3 78.6978 10.1957   5
   2   2   3 84.6212  4.6197  10
   2   2   3 79.9683  8.3272   3
   2   2   3 85.8476  5.0433   8
   2   2   3 83.7701  6.8394   1
  -3  -2  -3 342.999  32.050   3
  -3  -2  -3 346.144  17.426   5
  -3  -2  -3 374.524  16.259   2
  -3  -2  -3 378.702  10.385   6
   3   2   3 363.832  16.204   3
   3   2   3 403.272  16.658  10
   3   2   3 354.651  22.276   2
   3   2   3 383.846  13.844   8
  -4  -2  -3 400.320  22.111   5
  -4  -2  -3 427.144  20.487   2
  -4  -2  -3 448.960  12.408   6
   4   2   3 432.987  22.634   3
   4   2   3 453.632  14.737   6
   4   2   3 397.818  23.722   2
   4   2   3 442.059  15.497   8
   4   2   3 436.854  16.229  10
  -5  -2  -3 1360.92   43.97   5
  -5  -2  -3 1266.00   53.26   2
  -5  -2  -3 1319.48   75.65   6
   5   2   3 1327.10   84.08   2
   5   2   3 1367.54   65.03   8
   5   2   3 1561.99   48.97   3
   5   2   3 1337.83   58.34   6
   5   2   3 1384.11   59.70  10
  -6  -2  -3 139.782  12.075   2
  -6  -2  -3 157.913  17.712   5
   6   2   3 131.061  17.156   3
  -7  -2  -3 75.3482 14.8381   5
  -7  -2  -3 88.8047 17.1285   7
   7   2   3 66.0230 14.0936   3
  -8  -2  -3 -4.8134 11.2533   7
  -8  -2  -3 12.2080 11.1712   5
   8   2   3 16.0374 17.2949   3
  -9  -2  -3  7.3723 15.4828   5
  -9  -2  -3 -11.502  14.243   7
   9   2   3  4.7948 16.6764   3
  11  -3  -3  4.7802 16.5795   3
  11  -3  -3 -9.7001 16.9508   6
  10  -3  -3 352.341  28.805   6
  10  -3  -3 390.090  28.973   3
 -10   3   3 321.601  31.345   9
 -10   3   3 399.092  29.658   5
   9  -3  -3 40.0536 14.0848   6
   9  -3  -3 47.7170 10.7916   3
  -9   3   3 36.2375  7.9088   5
  -9   3   3 36.2601 11.9480   1
  -9   3   3 27.1446  7.9320   9
   8  -3  -3 9.29615 7.10453   6
   8  -3  -3 43.2118 10.8984   3
  -8   3   3 41.2957 11.0303   1
  -8   3   3 27.2896  7.9104   4
  -8   3   3 49.9986  9.5985   5
  -8   3   3 18.3773  8.5677   9
   7  -3  -3 74.4127  9.0191   3
   7  -3  -3 69.7459 10.9589   6
  -7   3   3 71.9941  7.5449   5
  -7   3   3 74.0194  9.3739   9
  -7   3   3 73.3829  9.9128   4
  -7   3   3 86.3309  9.4934   1
  -7   3   3 72.4963  8.4562   2
   6  -3  -3 240.107  16.192   6
   6  -3  -3 261.441  11.184   3
   6  -3  -3 261.618  19.897   4
  -6   3   3 254.270  13.007   4
  -6   3   3 300.567  12.844   9
  -6   3   3 300.604  16.792   1
  -6   3   3 248.190  17.852   3
  -6   3   3 286.604  16.483   2
   5  -3  -3 139.160  12.255   4
   5  -3  -3 126.905   9.015   3
   5  -3  -3 121.265   9.485   6
  -5   3   3 132.467  11.578   2
  -5   3   3 126.842  10.307   4
  -5   3   3 119.634   9.364   9
  -5   3   3 123.392   8.833   3
  -5   3   3 140.772   8.792   7
  -5   3   3 118.809   7.993   1
   4  -3  -3 55.5137  7.9142   4
   4  -3  -3 46.3074  6.1264   6
   4  -3  -3 51.7801  5.1691   3
   4  -3  -3 39.5052  7.1093   1
   4  -3  -3 36.9118  5.8179   2
  -4   3   3 44.9425  5.1497   7
  -4   3   3 52.5907  6.5040   1
  -4   3   3 53.7405  6.4018   9
  -4   3   3 50.3553  7.9770   2
  -4   3   3 53.5897  6.3996   4
   3  -3  -3 7.99856 4.89952   4
   3  -3  -3 11.4386  3.8457   1
   3  -3  -3 9.52184 2.77310   7
   3  -3  -3 7.94094 2.13818   3
   3  -3  -3 13.5796  3.7141   6
   3  -3  -3 13.5258  3.8384   2
  -3   3   3 7.34521 3.51402   1
  -3   3   3 6.46277 3.81464   5
  -3   3   3 3.90079 3.16608   4
  -3   3   3 2.16622 4.50013   2
  -3   3   3 7.41334 3.07151   7
   2  -3  -3 277.225  11.493   1
   2  -3  -3 262.248   9.059   5
   2  -3  -3 261.925  12.127   2
   2  -3  -3 257.208   9.549   7
   2  -3  -3 285.665  12.837   4
  -2   3   3 246.566  10.584   2
  -2   3   3 249.320  10.006   1
  -2   3   3 273.185  10.499   5
  -2   3   3 254.791   9.556   4
  -2   3   3 273.722  10.701   7
   1  -3  -3 1438.26   54.97   1
   1  -3  -3 1439.15   46.66   3
   1  -3  -3 1415.73   31.77   7
   1  -3  -3 1432.91   39.28   2
   1  -3  -3 1444.26   31.34   5
  -1   3   3 1379.30   46.61   2
  -1   3   3 1423.89   30.19   4
  -1   3   3 1418.58   43.71   7
  -1   3   3 1426.93   40.73   5
  -1   3   3 1396.22   41.32   1
   0  -3  -3 53.4312  6.5891   5
   0  -3  -3 56.6821  4.6373   3
   0  -3  -3 60.1752  6.0739   1
   0  -3  -3 56.4971  7.2309   2
   0  -3  -3 46.8726  5.3177   7
   0   3   3 52.3786  7.1188   2
   0   3   3 49.3985  4.9829   4
   0   3   3 60.0367  7.1242   5
   0   3   3 59.0099  5.0635   1
   0   3   3 52.5138  5.0605   3
  -1  -3  -3 663.102  14.147   8
  -1  -3  -3 586.991  26.344   3
  -1  -3  -3 574.140  21.268   2
  -1  -3  -3 647.541  10.510   6
  -1  -3  -3 637.986  19.644   7
  -1  -3  -3 650.812  24.982   5
  -1  -3  -3 661.831  14.660  10
   1   3   3 614.393  25.112   5
   1   3   3 661.083  19.524   3
   1   3   3 631.806  26.186   2
   1   3   3 640.523  20.534   1
  -2  -3  -3 45.0315  9.0060   5
  -2  -3  -3 42.3547  5.2981   3
  -2  -3  -3 53.3984  2.4934   8
  -2  -3  -3 40.6867  6.4549   7
  -2  -3  -3 51.1877  2.9022  10
  -2  -3  -3 49.9820  5.4045   2
  -2  -3  -3 63.3425  3.5021   6
   2   3   3 48.7968  8.7372   2
   2   3   3 55.4268  6.6516   3
   2   3   3 50.1897  6.1727   1
  -3  -3  -3 131.353   5.345   6
  -3  -3  -3 137.542   8.680   2
  -3  -3  -3 129.867  12.518   5
  -3  -3  -3 115.101  12.897   7
   3   3   3 155.608   8.488   1
   3   3   3 130.361  13.888   3
   3   3   3 97.7539  9.9597   2
  -4  -3  -3 609.989  24.175   5
  -4  -3  -3 601.821  29.209   2
  -4  -3  -3 649.735  21.168   7
   4   3   3 670.215  25.835   1
   4   3   3 650.710  20.974   3
  -5  -3  -3 41.3685  7.5856   2
  -5  -3  -3 43.9069 12.4927   7
  -5  -3  -3 41.4314 13.2084   5
   5   3   3 37.5769 11.3052   3
  -6  -3  -3 54.6195 11.6142   7
  -6  -3  -3 28.0084  8.0990   2
  -6  -3  -3 39.1424 14.0701   5
   6   3   3 24.6882 11.5517   3
  -7  -3  -3 22.8317 13.0940   5
  -7  -3  -3 37.7986 14.8941   7
   7   3   3 39.4544 17.1713   3
  -8  -3  -3 -1.0090 12.8711   7
  -8  -3  -3 10.3176 13.8832   5
   8   3   3  2.7913 17.9631   3
  11  -4  -3 220.869  26.465   3
  11  -4  -3 180.512  23.471   6
  10  -4  -3 77.3134 17.7017   3
  10  -4  -3 58.0046 15.4537   6
 -10   4   3 87.9156 14.4269   5
 -10   4   3 59.7779 13.4296   1
 -10   4   3 47.8137 13.7038   9
   9  -4  -3 -5.7512  7.7573   6
   9  -4  -3 -2.3789 10.0463   3
  -9   4   3 6.96569 6.10644   4
  -9   4   3 1.60106 9.81058   9
  -9   4   3 12.5708  6.3095   5
  -9   4   3 9.01437 8.60044   1
   8  -4  -3 863.816  41.370   3
   8  -4  -3 817.618  35.819   6
  -8   4   3 874.943  57.239   4
  -8   4   3 820.783  37.138   1
  -8   4   3 916.379  46.347   9
  -8   4   3 888.354  59.251   5
   7  -4  -3 229.813  15.164   6
   7  -4  -3 228.385  14.178   3
  -7   4   3 224.760  15.342   4
  -7   4   3 228.634  15.331   9
  -7   4   3 205.586  15.154   1
   6  -4  -3 628.786  23.036   6
   6  -4  -3 637.976  18.672   3
   6  -4  -3 638.421  38.885   4
  -6   4   3 636.382  23.209   1
  -6   4   3 640.881  33.991   3
  -6   4   3 628.466  32.225   9
  -6   4   3 616.697  26.330   4
  -6   4   3 641.304  57.447   7
  -6   4   3 664.741  47.866   2
   5  -4  -3 83.4735 10.9959   4
   5  -4  -3 88.5270  7.9053   3
   5  -4  -3 100.296  10.362   6
  -5   4   3 89.3760 10.7095   7
  -5   4   3 95.7376  9.8675   2
  -5   4   3 89.4905  7.8885   1
  -5   4   3 75.4337  8.6721   4
  -5   4   3 85.2012  7.9486   9
   4  -4  -3 15.2090  5.4839   4
   4  -4  -3 14.8653  3.3198   3
   4  -4  -3 19.0029  6.6233   6
  -4   4   3 16.9880  6.8642   2
  -4   4   3 13.6710  4.2544   5
  -4   4   3 9.65660 5.11970   1
  -4   4   3 12.1975  4.9903   7
  -4   4   3 9.81776 5.33586   4
   3  -4  -3 363.712  14.745   6
   3  -4  -3 364.189  17.123   2
   3  -4  -3 345.939  14.720   1
   3  -4  -3 339.645  12.358   7
   3  -4  -3 340.327  11.747   3
   3  -4  -3 333.322  15.461   4
  -3   4   3 357.522  18.556   5
  -3   4   3 355.679  16.527   1
  -3   4   3 349.339  15.591   4
  -3   4   3 354.226  22.050   2
  -3   4   3 347.458  15.993   7
   2  -4  -3 827.614  19.579   7
   2  -4  -3 781.435  18.695   5
   2  -4  -3 785.988  33.558   1
   2  -4  -3 767.998  28.524   2
   2  -4  -3 827.526  17.853   3
   2  -4  -3 802.862  23.778   6
  -2   4   3 815.120  21.777   4
  -2   4   3 769.140  28.851   2
  -2   4   3 816.328  21.407   5
  -2   4   3 796.237  52.881   7
  -2   4   3 770.073  21.870   1
   1  -4  -3 88.2297  8.5311   1
   1  -4  -3 102.893   7.617   7
   1  -4  -3 113.090   6.196   3
   1  -4  -3 98.6529  6.4146   6
   1  -4  -3 116.789   9.920   2
   1  -4  -3 103.208   8.300   5
  -1   4   3 100.070   9.650   2
  -1   4   3 116.112   6.656   1
  -1   4   3 108.945  10.511   4
  -1   4   3 127.582  10.168   7
  -1   4   3 103.519   8.162   5
   0  -4  -3 711.719  23.940   5
   0  -4  -3 664.031  30.231   3
   0  -4  -3 736.279  22.533   7
   0  -4  -3 685.229  25.500   6
   0  -4  -3 677.935  36.275   1
   0  -4  -3 702.955  23.949   2
   0   4   3 693.445  36.781   7
   0   4   3 716.690  20.230   1
   0   4   3 695.720  29.072   5
   0   4   3 698.842  18.767   4
   0   4   3 704.275  20.238   3
   0   4   3 664.503  29.530   2
  -1  -4  -3 198.140  12.780   2
  -1  -4  -3 222.269   7.421   6
  -1  -4  -3 225.402  14.439   3
  -1  -4  -3 218.124  15.470   5
  -1  -4  -3 224.141  15.626   7
  -1  -4  -3 231.169   7.576   8
  -1  -4  -3 235.929   7.292  10
  -1  -4  -3 242.355   9.542   6
   1   4   3 203.031  13.273   3
   1   4   3 236.524  10.974   1
  -2  -4  -3 -0.2454  4.2318   3
  -2  -4  -3 1.17307 5.88902   5
  -2  -4  -3 3.48264 8.38738   7
  -2  -4  -3 -3.0161  4.1834   2
   2   4   3 7.25799 6.50011   3
   2   4   3 2.07186 5.24706   1
  -3  -4  -3 77.6038 11.0631   7
  -3  -4  -3 72.2816  8.8119   2
  -3  -4  -3 59.1791  9.7489   5
   3   4   3 59.4294  9.0067   3
   3   4   3 81.4888  9.6110   1
  -4  -4  -3 169.273  15.882   7
  -4  -4  -3 120.755  13.471   5
  -4  -4  -3 143.525  13.670   2
   4   4   3 131.463  11.268   1
   4   4   3 138.191  15.434   3
  -5  -4  -3 111.256  11.743   2
  -5  -4  -3 84.1621 14.8089   7
  -5  -4  -3 98.6280 13.0760   5
   5   4   3 117.415  14.420   3
   5   4   3 104.444  12.317   1
  -6  -4  -3 186.351  22.457   7
  -6  -4  -3 156.006  17.091   5
  -6  -4  -3 149.720  16.320   2
   6   4   3 177.223  16.589   1
   6   4   3 165.807  21.428   3
  -7  -4  -3 -0.8478 12.3455   5
  -7  -4  -3  6.6450 11.4844   7
   7   4   3  3.7579 18.4486   3
   7   4   3 6.74716 9.53162   1
  -8  -4  -3 13.2381 19.9528   5
   8   4   3  7.5950 11.5284   1
  11  -5  -3 190.493  19.713   3
  11  -5  -3 147.742  23.239   6
 -11   5   3 151.308  19.287   1
  10  -5  -3 40.0079 15.5010   3
  10  -5  -3 65.6545 19.0315   6
 -10   5   3 55.7533 14.5804   1
 -10   5   3 22.8828 10.3932   5
   9  -5  -3 318.973  24.448   6
   9  -5  -3 354.840  27.058   3
  -9   5   3 323.965  25.837   9
  -9   5   3 374.007  27.286   5
  -9   5   3 373.916  24.424   1
  -9   5   3 320.859  23.377   4
   8  -5  -3 178.837  14.595   6
   8  -5  -3 217.729  16.560   3
  -8   5   3 168.730  14.187   9
  -8   5   3 155.631  18.739   1
  -8   5   3 187.451  16.848   4
   7  -5  -3 10.0622  6.1978   6
   7  -5  -3 18.1920  4.8965   3
  -7   5   3 11.8622  9.2208   1
  -7   5   3 -1.0379  6.4925   4
  -7   5   3 1.33029 4.90350   9
   6  -5  -3 452.565  14.052   3
   6  -5  -3 409.785  18.690   6
  -6   5   3 420.489  20.648   9
  -6   5   3 376.188  18.346   4
  -6   5   3 405.000  22.591   1
   5  -5  -3 205.555  14.808   6
   5  -5  -3 222.247  10.852   3
  -5   5   3 212.737  18.389   5
  -5   5   3 187.987  11.903   9
  -5   5   3 213.279  18.518   7
  -5   5   3 206.179  15.617   4
  -5   5   3 202.613  12.028   1
   4  -5  -3 -1.0397  1.8786   3
   4  -5  -3 2.41987 3.59258   6
   4  -5  -3 -0.8813  4.8295   4
  -4   5   3 -0.9412  4.3717   4
  -4   5   3 -0.2029  5.8459   1
  -4   5   3 0.70313 6.60134   7
  -4   5   3 -4.3890  7.1173   5
   3  -5  -3 781.355  25.069   6
   3  -5  -3 790.483  33.244   3
   3  -5  -3 756.880  24.138   3
   3  -5  -3 736.071  20.725   7
  -3   5   3 775.716  48.264   5
  -3   5   3 752.564  18.699   4
  -3   5   3 753.379  48.161   7
  -3   5   3 715.790  26.535   1
   2  -5  -3 243.684   7.232   3
   2  -5  -3 239.239   9.862   6
   2  -5  -3 237.461  13.284   2
   2  -5  -3 226.290  10.616   7
   2  -5  -3 231.535  12.411   5
  -2   5   3 248.241  11.634   1
  -2   5   3 226.436  13.580   4
  -2   5   3 224.644  19.845   7
  -2   5   3 270.174  19.593   5
   1  -5  -3 217.159  12.200   5
   1  -5  -3 227.919  12.349   7
   1  -5  -3 228.860  10.182   6
   1  -5  -3 235.235  14.309   3
   1  -5  -3 226.739  12.802   2
  -1   5   3 226.814  16.929   5
  -1   5   3 251.373  10.605   1
  -1   5   3 235.225  15.066   7
  -1   5   3 226.631  14.145   4
   0  -5  -3 1799.71   48.05   5
   0  -5  -3 1904.04   48.34   7
   0  -5  -3 1743.37   56.56   3
   0  -5  -3 1795.81   81.82   6
   0  -5  -3 1830.98   67.85   2
   0   5   3 1880.74   52.77   4
   0   5   3 1877.14   49.70   1
  -1  -5  -3 10.9099  5.9177   2
  -1  -5  -3 15.3012  7.8562   5
  -1  -5  -3 10.6693  1.9841   6
  -1  -5  -3 11.5195  2.2289   6
  -1  -5  -3 2.81782 5.20447   7
  -1  -5  -3 12.8626  2.3749   8
  -1  -5  -3 15.7568  2.0216  10
  -1  -5  -3 13.5086  5.3844   3
   1   5   3 2.82831 3.76143   3
   1   5   3 18.4404  4.9339   1
  -2  -5  -3 189.450  15.945   7
  -2  -5  -3 218.559  15.194   2
  -2  -5  -3 204.107  18.292   5
   2   5   3 193.973  12.090   1
   2   5   3 176.457  14.765   3
  -3  -5  -3 22.4221  9.2780   7
  -3  -5  -3 47.6345  9.4761   5
  -3  -5  -3 25.8774  7.3545   2
   3   5   3 33.3516  7.1754   3
   3   5   3 44.1049  6.3657   1
  -4  -5  -3 106.762  13.017   7
  -4  -5  -3 123.499  16.008   5
  -4  -5  -3 123.788  13.065   2
   4   5   3 106.376  11.669   3
   4   5   3 141.140  14.648   1
  -5  -5  -3 193.414  21.207   5
  -5  -5  -3 205.191  20.082   7
  -5  -5  -3 205.341  22.351   2
   5   5   3 244.382  19.282   3
   5   5   3 245.431  19.226   1
  -6  -5  -3 32.2531 16.4867   5
  -6  -5  -3 26.7578 12.3090   7
   6   5   3  4.1701 10.8613   1
   6   5   3  1.9454 17.0798   3
  -7  -5  -3 -1.5773 14.7444   5
  -7  -5  -3  2.4912 12.5616   7
   7   5   3  1.5286 11.3510   1
   7   5   3 -1.2074 22.8696   3
  11  -6  -3 18.8363 14.6610   3
  11  -6  -3  2.9660 17.0982   6
 -11   6   3 10.2611 18.6928   1
  10  -6  -3 -15.935  18.045   6
  10  -6  -3 5.36317 8.85043   3
 -10   6   3  1.5299 13.0409   1
 -10   6   3 22.3362 14.4071   5
   9  -6  -3  3.2742 11.2352   6
   9  -6  -3 16.2999  9.5813   3
  -9   6   3 4.78870 6.85371   4
  -9   6   3  1.4642 10.1743   1
  -9   6   3 17.0740  7.4757   9
   8  -6  -3 2.96789 8.88834   6
   8  -6  -3 8.77843 6.78006   3
  -8   6   3 8.23923 9.03011   1
  -8   6   3 5.99600 7.12752   4
  -8   6   3 -1.4576  5.9935   9
   7  -6  -3 334.422  22.189   6
   7  -6  -3 344.552  18.936   3
  -7   6   3 322.635  18.262   9
  -7   6   3 333.704  21.988   4
  -7   6   3 330.519  22.249   1
   6  -6  -3 132.142   9.484   3
   6  -6  -3 122.346  12.809   6
  -6   6   3 126.644  15.232   1
  -6   6   3 115.862  11.172   9
  -6   6   3 111.417  11.634   4
   5  -6  -3 9.69979 6.77339   6
   5  -6  -3 3.40963 2.92342   3
  -5   6   3 6.61208 6.40759   1
  -5   6   3 5.40699 6.65190   4
   4  -6  -3 12.8220  2.4549   3
   4  -6  -3 1.59555 4.73107   7
   4  -6  -3 11.1808  5.3224   6
  -4   6   3 10.3732  5.0449   4
  -4   6   3 3.72588 5.25588   1
   3  -6  -3 29.5158  6.3655   6
   3  -6  -3 27.9373  7.8201   7
   3  -6  -3 40.0578  3.5378   3
   3  -6  -3 48.7021  3.3882   3
  -3   6   3 40.0590  7.6306   1
  -3   6   3 38.7228  7.0145   4
   2  -6  -3 36.2962  6.2689   6
   2  -6  -3 35.5453  6.4550   7
   2  -6  -3 33.7773  3.2436   3
  -2   6   3 29.9925  7.3589   1
  -2   6   3 41.2680  7.5809   4
   1  -6  -3 1176.40   35.59   2
   1  -6  -3 1149.49   40.35   3
   1  -6  -3 1136.52   36.83   7
   1  -6  -3 1175.59   33.55   6
   1  -6  -3 1263.90   50.77   5
  -1   6   3 1180.21   42.04   4
  -1   6   3 1195.86   49.74   1
   0  -6  -3 -0.5925  6.2778   5
   0  -6  -3 7.90832 3.23976   6
   0  -6  -3 11.5238  4.3411   3
   0  -6  -3 10.9491  6.0801   7
   0  -6  -3 21.9788  7.7483   2
   0   6   3 12.0084  6.0237   1
   0   6   3 12.9366  6.3508   4
  -1  -6  -3 61.8821  9.8388   2
  -1  -6  -3 36.0458 11.6794   7
  -1  -6  -3 45.6062 10.6150   5
   1   6   3 46.4590  7.9396   1
   1   6   3 34.9348  5.9195   3
  -2  -6  -3 48.7944 10.6187   5
  -2  -6  -3 66.8991 10.2453   2
  -2  -6  -3 30.4785 12.8602   7
   2   6   3 47.8293  8.6994   3
   2   6   3 57.5020  8.8279   1
  -3  -6  -3 65.6750 12.2546   5
  -3  -6  -3 67.1356 11.7977   7
  -3  -6  -3 68.2793 11.9509   2
   3   6   3 57.5976 12.1952   3
   3   6   3 92.3015 13.8877   1
  -4  -6  -3 152.873  16.537   2
  -4  -6  -3 118.836  16.723   7
  -4  -6  -3 125.354  15.566   5
   4   6   3 155.579  16.351   1
   4   6   3 103.720  16.443   3
  -5  -6  -3 46.0782 17.4322   7
  -5  -6  -3 42.5181 18.8928   5
   5   6   3 49.1638 12.5142   3
   5   6   3 84.7106 16.7085   1
  -6  -6  -3 17.6597 16.4683   5
  -6  -6  -3  3.0444 13.6158   7
   6   6   3 10.7276 13.5127   1
   6   6   3 -3.4441 13.3331   3
  10  -7  -3 67.8971 19.3446   6
 -10   7   3 104.821  20.710   1
   9  -7  -3 14.6119 12.4464   6
  -9   7   3  2.0407 10.2584   1
   8  -7  -3 89.1771 17.1602   6
  -8   7   3 61.3367 13.1059   9
  -8   7   3 85.1354 14.4605   1
  -8   7   3 72.8085 13.2803   4
   7  -7  -3 305.826  17.622   3
   7  -7  -3 307.016  25.100   6
  -7   7   3 337.292  27.493   9
  -7   7   3 297.859  25.872   4
  -7   7   3 319.798  24.292   1
   6  -7  -3 227.230  16.164   6
   6  -7  -3 217.853  15.774   3
  -6   7   3 230.866  17.323   4
  -6   7   3 217.935  15.020   9
  -6   7   3 220.988  17.898   1
   5  -7  -3 2.32823 2.16231   3
   5  -7  -3 -4.8672  8.8270   6
  -5   7   3 -5.5501  6.5691   1
  -5   7   3 -5.9322  7.4619   4
   4  -7  -3 203.745  13.557   6
   4  -7  -3 171.341  15.963   7
  -4   7   3 165.885  14.432   1
  -4   7   3 191.820  14.005   4
   3  -7  -3 -5.7800  7.5105   7
   3  -7  -3 5.05061 4.74452   6
  -3   7   3 2.70501 5.76573   4
  -3   7   3 6.05403 7.90531   1
   2  -7  -3 1200.66   33.16   3
   2  -7  -3 1221.43   41.24   6
   2  -7  -3 1226.40   37.81   7
   2  -7  -3 1159.01   27.99   3
  -2   7   3 1203.35   34.87   4
  -2   7   3 1114.01   49.41   1
   1  -7  -3 96.0312 12.3371   7
   1  -7  -3 94.0661 12.8427   5
   1  -7  -3 109.795   7.051   3
   1  -7  -3 111.542   7.984   6
  -1   7   3 93.9738  9.8885   4
  -1   7   3 113.889  11.538   1
   0  -7  -3 50.0996 13.2808   7
   0  -7  -3 59.9445  5.0263   8
   0  -7  -3 54.1822 10.7465   5
   0  -7  -3 57.6060  6.1648   6
   0  -7  -3 56.3811  5.3969  10
   0   7   3 47.9200  8.3914   1
   0   7   3 44.0124  9.8876   4
  -1  -7  -3 469.523  23.901   7
  -1  -7  -3 490.445  30.893   5
   1   7   3 535.368  34.535   4
   1   7   3 483.637  23.689   1
   1   7   3 450.059  32.164   3
  -2  -7  -3 46.8914 11.7068   7
  -2  -7  -3 57.6853 12.7340   5
   2   7   3 48.8190 11.9428   3
   2   7   3 83.2433 12.1310   1
  -3  -7  -3 108.978  20.264   7
  -3  -7  -3 89.3844 19.3167   5
   3   7   3 73.3223 12.2081   3
   3   7   3 81.7734 13.3743   1
  -4  -7  -3 87.7997 18.8523   7
  -4  -7  -3 42.9654 18.6632   5
   4   7   3 93.5836 17.0981   1
   4   7   3 64.5775 13.2852   3
  -5  -7  -3  5.7071 16.5658   7
  -5  -7  -3  2.3704 14.2513   5
   5   7   3 15.1658 12.8089   1
  10  -8  -3 -0.9721 21.5393   6
 -10   8   3 15.5576 21.0582   1
   9  -8  -3 48.3499 21.4549   6
  -9   8   3 17.1783 16.6786   1
   8  -8  -3 160.742  16.621   6
  -8   8   3 163.035  21.075   1
   7  -8  -3 45.9329 11.7872   6
  -7   8   3 27.7907  9.5273   4
  -7   8   3 32.1929 16.0050   1
  -7   8   3 39.2864 11.3188   9
   6  -8  -3 9.02289 9.48718   6
  -6   8   3 32.1915 11.9773   1
  -6   8   3 3.56970 6.50287   9
  -6   8   3 4.96496 6.52816   4
   5  -8  -3 114.076  12.759   6
  -5   8   3 129.204  16.393   1
  -5   8   3 127.278  11.739   4
   4  -8  -3 336.116  21.131   6
   4  -8  -3 311.813  20.513   7
  -4   8   3 339.272  19.000   1
  -4   8   3 283.971  16.784   4
   3  -8  -3 615.952  34.525   7
   3  -8  -3 638.495  32.785   6
  -3   8   3 581.739  32.297   4
  -3   8   3 619.961  32.807   1
   2  -8  -3 563.923  28.651   6
   2  -8  -3 556.401  29.805   7
  -2   8   3 557.948  29.592   1
  -2   8   3 472.591  26.709   4
   1  -8  -3 28.9609  6.8492  10
   1  -8  -3 -3.5492 12.1838   5
   1  -8  -3 22.1666 10.5306   7
   1  -8  -3 30.0012  7.2387   8
   1  -8  -3 23.3649  6.0286   6
  -1   8   3 13.5782  7.1136   1
  -1   8   3 13.6014  8.7430   4
   0  -8  -3 302.049  23.291   5
   0  -8  -3 357.738  25.665   7
   0   8   3 337.847  23.793   1
   0   8   3 319.452  24.045   4
  -1  -8  -3 61.7913 13.1412   5
  -1  -8  -3 72.1774 14.1081   7
   1   8   3 101.751  17.907   4
  -2  -8  -3 26.1030 11.8730   5
  -2  -8  -3 -9.6963 10.2509   7
   2   8   3  1.1841 13.3136   1
  -3  -8  -3 86.6583 17.3908   7
  -3  -8  -3 105.765  21.216   5
   3   8   3 148.285  20.489   1
  -4  -8  -3 35.5147 17.8099   7
  -4  -8  -3 40.3860 18.0372   5
   4   8   3 11.2303 17.9230   1
   9  -9  -3 96.4260 20.3541   6
  -9   9   3 90.0214 19.0517   1
   8  -9  -3 15.0273 18.3223   6
  -8   9   3 26.5375 18.7974   1
   7  -9  -3 64.0818 13.4923   6
  -7   9   3 65.1697 18.4360   1
   6  -9  -3 436.668  34.518   6
  -6   9   3 408.757  25.184   1
  -6   9   3 372.977  30.011   9
  -6   9   3 381.968  31.808   4
   5  -9  -3 36.8045 14.2256   6
  -5   9   3 65.0541 13.8332   1
  -5   9   3 13.1325  7.8124   4
   4  -9  -3 16.4450  9.9819   6
   4  -9  -3 7.05987 9.44713   7
  -4   9   3 15.4020  9.3730   4
  -4   9   3 6.30055 8.77929   1
   3  -9  -3 8.46253 9.04029   7
   3  -9  -3 16.7951  8.5608   6
  -3   9   3 9.80345 8.96823   1
  -3   9   3 14.1905  9.6486   4
   2  -9  -3 -8.8568  9.4380   7
  -2   9   3 11.1415  9.0938   4
  -2   9   3 17.9148 12.7913   1
   1  -9  -3 33.7636 12.6436   7
  -1   9   3 53.1522 16.0793   4
  -1   9   3 57.9279 10.2007   1
   0  -9  -3 38.2234 13.8768   7
   0  -9  -3 47.9503 18.8758   5
   0   9   3 50.9361 13.0964   1
   0   9   3 41.8140 18.7585   4
  -1  -9  -3 10.3295 13.1438   5
  -1  -9  -3 33.9687 15.9197   7
   1   9   3 44.7581 14.2459   4
   1   9   3 32.9973 13.0925   1
  -2  -9  -3 154.180  25.977   5
  -2  -9  -3 151.384  26.107   7
   2   9   3 142.149  26.154   4
   2   9   3 193.099  23.291   1
   8 -10  -3 56.2546 23.8520   6
  -8  10   3 60.7267 21.9562   1
   7 -10  -3 131.996  20.769   6
  -7  10   3 148.140  23.931   1
   6 -10  -3  4.2835 14.1326   6
  -6  10   3 10.2579 12.9926   1
   5 -10  -3 26.6678 11.7797   6
  -5  10   3 14.2819 11.2349   4
  -5  10   3 40.0149 12.5167   1
   4 -10  -3 -1.7703 11.0390   6
   4 -10  -3 15.8908 11.5179  10
   4 -10  -3 24.0614 14.2209   8
   4 -10  -3 16.1403 14.8925   7
  -4  10   3  9.4708 11.9362   1
  -4  10   3 3.92633 8.56745   4
   3 -10  -3  4.7890 10.6194   7
  -3  10   3 -0.9683 13.6178   1
  -3  10   3 5.63993 8.51617   4
   2 -10  -3  6.1634 13.5337   7
  -2  10   3 -12.815  15.853   4
  -2  10   3 -4.7485 10.6149   1
   1 -10  -3 21.6549 18.1050   7
  -1  10   3 27.8369 13.8174   4
  -1  10   3 47.2551 18.8034   1
   0 -10  -3 -20.671  13.447   5
   0 -10  -3 19.4720 21.7836   7
   0  10   3 11.6523 20.9372   4
   0  10   3 20.7360 16.6963   1
  -1 -10  -3 -5.1561 13.0379   7
  -1 -10  -3  7.1972 22.5609   5
   1  10   3 -16.029  17.896   1
   1  10   3  5.3254 14.9145   4
  -5  11   3 380.629  37.164   1
   4 -11  -3 -9.7152 11.3546   7
  -4  11   3 -19.455  19.409   1
  -4  11   3  8.6425 16.5455   4
   3 -11  -3 -9.0688 15.0388   7
  -3  11   3 -6.4471 13.7420   1
  -3  11   3 21.3723 19.8219   4
  -2  11   3 -16.139  13.544   1
  -2  11   3 18.6255 15.1174   4
   0  12  -4  9.5045 13.9352   1
   0 -12   4 -8.1442 13.5254   7
  -1  12  -4 62.6311 19.8693   1
  -2  12  -4 350.886  32.155   1
  -3  12  -4  4.6592 12.2134   1
   3 -12   4  1.1363 17.5001   8
   3 -12   4 -9.8544 16.4703  10
   3 -12   4  7.6315 17.6056   6
  -4  12  -4 37.1072 17.1030   1
   4 -12   4 63.3245 18.2936   6
   4 -12   4 55.3373 15.9134   8
   4 -12   4 71.1672 14.9993  10
  -5  12  -4 156.849  25.153   1
   5 -12   4 187.029  27.752   8
   5 -12   4 179.355  24.621  10
   5 -12   4 189.113  26.260   6
   2  11  -4 460.701  36.358   1
  -2 -11   4 416.317  43.760   7
   1  11  -4 -19.608  16.651   1
  -1 -11   4  8.4959 12.0048   7
   0  11  -4 74.4918 18.5655   1
   0 -11   4 50.7919 14.2260   7
  -1  11  -4 92.7825 17.2771   1
   1 -11   4 93.4857 15.9038   6
   1 -11   4 106.793  20.913   8
   1 -11   4 106.695  13.881  10
   1 -11   4 92.3274 19.6048   7
  -2  11  -4 30.2871 15.2392   1
   2 -11   4 47.2089 15.7840  10
   2 -11   4 56.8131 13.6806   6
   2 -11   4 56.2531 14.1604   8
  -3  11  -4 59.0504 15.2509   1
   3 -11   4 64.5068 14.3358   8
   3 -11   4 81.4151 17.0428   6
   3 -11   4 50.7539 11.3745  10
  -4  11  -4 24.3988 11.7534   1
   4 -11   4 35.2100 17.6144   8
   4 -11   4 17.8985 13.9479   6
   4 -11   4 17.2744 15.6794  10
  -5  11  -4 21.5157 13.1302   1
   5 -11   4 31.9143 13.3459  10
   5 -11   4 32.3486 15.2888   8
   5 -11   4 30.7759 12.4766   6
  -6  11  -4 -31.669  15.291   1
   6 -11   4  7.0061 11.0675   8
   6 -11   4  8.0777 11.4668  10
   6 -11   4 20.0750 14.3022   6
  -7  11  -4 31.5580 17.2051   2
  -7  11  -4 18.5131 13.9836   1
   7 -11   4 34.3921 24.2231  10
   7 -11   4 25.9590 23.2904   8
   7 -11   4 28.4723 18.8404   6
   4  10  -4 15.0134 16.5173   1
  -4 -10   4 10.5027 14.4862   7
   3  10  -4 30.3579 14.0034   1
  -3 -10   4 74.2930 20.7684   7
   2  10  -4  3.6609 11.8134   1
  -2 -10   4  3.9093 11.0872   7
   1  10  -4 0.34862 8.17521   1
  -1 -10   4  8.6873 11.6450   7
   0  10  -4 139.535  16.552   1
   0 -10   4 154.516  15.937   6
   0 -10   4 133.641  16.235   7
   0 -10   4 154.344  15.048  10
   0 -10   4 169.568  16.861   8
  -1  10  -4 4.14854 7.44181   1
   1 -10   4 9.26976 9.95913  10
   1 -10   4 3.26189 8.59059   6
   1 -10   4 12.6675 10.3639   8
   1 -10   4 6.80633 8.24109   7
  -2  10  -4 16.5790  8.6465   1
  -2  10  -4 16.2229  6.0703   4
   2 -10   4 23.9216  9.8113   6
   2 -10   4 -1.0179  7.2180   8
   2 -10   4 16.7389  7.1078  10
  -3  10  -4 15.6060 10.4270   1
   3 -10   4 18.0315  9.0744   6
   3 -10   4 24.1878  9.8313  10
   3 -10   4 32.0529  9.8498   8
  -4  10  -4 66.8176 11.9892   1
   4 -10   4 68.2155 14.6418   6
   4 -10   4 63.4750 12.1995   8
   4 -10   4 64.0858 12.9684  10
  -5  10  -4 56.7049 13.4358   1
   5 -10   4 57.3084 11.5232   8
   5 -10   4 78.6797 15.4915   6
   5 -10   4 69.7791 14.9501  10
  -6  10  -4 164.468  20.688   1
   6 -10   4 135.719  21.326   6
   6 -10   4 162.691  20.367  10
   6 -10   4 155.642  22.917   8
  -7  10  -4 3.17985 9.29627   2
  -7  10  -4  2.2288 12.5224   1
   7 -10   4 -12.808  18.890  10
   7 -10   4  3.1796 13.6091   6
   7 -10   4  6.9734 19.6896   8
  -8  10  -4 42.6336 17.0441   2
  -8  10  -4 49.7183 20.3288   1
   8 -10   4 26.9665 16.4836   6
   8 -10   4 34.8312 17.3105  10
   8 -10   4 57.6979 18.8456   8
   5   9  -4 2.18819 9.54583   1
  -5  -9   4  4.1344 17.9895   7
  -5  -9   4 23.7921 15.5029   5
   4   9  -4 32.4182 10.9063   1
  -4  -9   4 49.9408 16.8462   7
  -4  -9   4 20.8876 17.5436   5
   3   9  -4 130.743  16.727   1
  -3  -9   4 160.118  13.430   7
   2   9  -4 65.4705 10.8405   1
  -2  -9   4 47.4057 12.6921   7
   1   9  -4 642.471  31.124   1
  -1  -9   4 609.593  36.054   8
  -1  -9   4 523.751  31.111   7
  -1  -9   4 606.892  34.046  10
   0   9  -4 8.19298 9.64304   1
   0  -9   4 19.9486  7.8305   6
   0  -9   4 22.2489  6.9839  10
   0  -9   4 37.7395  8.3230   8
   0  -9   4 27.7039 10.8889   7
  -1   9  -4 7.30463 6.58709   1
   1  -9   4 2.24309 8.87243   7
   1  -9   4 28.7376  7.3162   6
   1  -9   4 23.5567  6.7312   8
   1  -9   4 10.9270  6.3523  10
  -2   9  -4 72.3359 11.0501   1
   2  -9   4 94.8891 11.3802  10
   2  -9   4 124.639  12.392   8
   2  -9   4 113.689  14.801   6
  -3   9  -4 82.5227 12.0495   1
   3  -9   4 110.379  13.419   6
   3  -9   4 86.4108 11.2479  10
   3  -9   4 85.0073 11.6148   8
  -4   9  -4 3.95842 7.27395   1
   4  -9   4 -3.0740  7.5393  10
   4  -9   4 -3.0791  7.6008   6
   4  -9   4 0.29691 6.80955   8
  -5   9  -4 149.535  13.609   1
   5  -9   4 154.925  18.489  10
   5  -9   4 152.778  17.025   6
   5  -9   4 171.845  21.172   8
  -6   9  -4 181.899  16.745   1
  -6   9  -4 223.360  16.211   2
   6  -9   4 217.846  21.819   6
   6  -9   4 193.525  18.006  10
   6  -9   4 192.382  19.029   8
  -7   9  -4 45.5201 12.8353   2
  -7   9  -4 20.5783 14.9409   1
   7  -9   4 20.6230 16.4741   6
   7  -9   4 33.3137 16.9775   8
   7  -9   4 48.7236 17.8167  10
  -8   9  -4 557.872  42.817   1
  -8   9  -4 604.431  45.013   2
   8  -9   4 565.845  36.147  10
   8  -9   4 571.307  34.935   8
   8  -9   4 542.346  44.362   6
  -9   9  -4 92.8702 24.6553   2
  -9   9  -4 49.6273 22.3577   1
   9  -9   4 50.5531 24.1098   8
   9  -9   4 88.5025 27.5587   6
   9  -9   4 58.2669 28.6344  10
   6   8  -4 38.7587 15.5074   3
   6   8  -4 32.9955 14.4571   1
  -6  -8   4 75.2365 21.5903   5
  -6  -8   4 63.1793 15.4243   7
   5   8  -4 56.4577 14.9660   1
   5   8  -4 45.3395 12.6112   3
  -5  -8   4 56.9531 11.7341   7
  -5  -8   4 29.3508 16.0033   5
   4   8  -4 183.699  17.860   3
   4   8  -4 220.934  15.977   1
  -4  -8   4 172.158  19.610   7
  -4  -8   4 196.401  17.917   5
   3   8  -4 18.2456  8.2081   3
   3   8  -4 41.7309 10.9998   1
  -3  -8   4 49.4138 11.1712   5
  -3  -8   4 17.9646 10.0390   7
   2   8  -4 82.0032 10.6743   1
   2   8  -4 71.0907  8.9073   3
  -2  -8   4 79.4879 13.4304   7
  -2  -8   4 92.1742  8.8962   8
  -2  -8   4 105.103   9.183  10
   1   8  -4 767.459  52.621   3
   1   8  -4 777.282  35.181   1
  -1  -8   4 811.497  20.467   8
  -1  -8   4 739.760  28.735   7
  -1  -8   4 797.436  20.241  10
   0   8  -4 -0.1612  7.2518   1
   0   8  -4 -0.9628  3.5174   3
   0  -8   4 12.6671  6.8222  10
   0  -8   4 1.93180 5.95278   8
   0  -8   4 7.71765 6.22426   7
   0  -8   4 -3.7002  5.5118   6
  -1   8  -4 184.244  11.857   3
  -1   8  -4 169.154  12.883   1
   1  -8   4 167.021  15.660   7
   1  -8   4 178.074  11.934   8
   1  -8   4 170.355  13.596   6
   1  -8   4 178.076  12.895  10
  -2   8  -4 378.516  19.114   1
  -2   8  -4 306.010  23.560   9
  -2   8  -4 376.198  17.714   3
   2  -8   4 381.243  19.834   6
   2  -8   4 384.447  18.021   8
   2  -8   4 358.876  17.892  10
  -3   8  -4 1.67772 2.28421   4
  -3   8  -4 0.03417 5.24298   1
   3  -8   4 2.16698 6.05035  10
   3  -8   4 -0.6103  5.8486   8
   3  -8   4 -0.4548  6.2654   6
  -4   8  -4 177.696  12.850   1
   4  -8   4 185.979  13.719   8
   4  -8   4 205.685  18.664   6
   4  -8   4 182.150  14.010  10
  -5   8  -4 520.971  25.061   1
  -5   8  -4 497.066  26.688   2
   5  -8   4 490.830  24.770   8
   5  -8   4 467.913  25.534   6
   5  -8   4 521.064  26.357  10
  -6   8  -4 227.972  20.446   2
  -6   8  -4 229.761  19.275   1
   6  -8   4 232.611  20.878   6
   6  -8   4 222.037  16.271  10
   6  -8   4 241.525  20.603   8
  -7   8  -4 399.092  25.249   1
  -7   8  -4 374.441  21.446   2
   7  -8   4 337.794  25.816   6
   7  -8   4 387.008  24.732  10
   7  -8   4 378.769  28.137   8
  -8   8  -4 82.1086 16.0459   2
  -8   8  -4 43.6828 13.9432   1
   8  -8   4 48.1501 14.9365   6
   8  -8   4 56.1120 16.4000   8
   8  -8   4 25.4522 12.0006  10
   8  -8   4 72.9656 15.0864   3
  -9   8  -4 33.7486 18.5856   1
  -9   8  -4  1.2495 15.2885   2
   9  -8   4 18.1602 14.1366  10
   9  -8   4  8.7046 14.4567   6
   9  -8   4 16.6592 16.0197   8
   7   7  -4 -14.593  14.365   1
   7   7  -4 -1.3117 10.6035   3
  -7  -7   4  7.8083 11.1165   5
  -7  -7   4 -3.8828 11.8350   7
   6   7  -4 51.6385 12.3927   1
   6   7  -4 50.3348 11.1547   3
  -6  -7   4 41.5329 13.6629   7
  -6  -7   4 60.0484 13.1442   5
   5   7  -4 119.166  15.224   3
   5   7  -4 113.542  13.674   1
  -5  -7   4 153.911  16.444   5
  -5  -7   4 121.070  15.183   7
   4   7  -4 80.2101 13.2600   1
   4   7  -4 66.3194 11.0995   3
  -4  -7   4 72.0986 14.4760   5
  -4  -7   4 88.2990 12.4726   7
   3   7  -4 66.9180 11.4743   1
   3   7  -4 86.1079  9.4038   3
  -3  -7   4 86.0327 10.8161   5
  -3  -7   4 91.1081 10.9653   7
   2   7  -4 162.807  14.795  10
   2   7  -4 177.821  11.967   3
   2   7  -4 167.781  14.273   6
   2   7  -4 159.843  12.169   8
   2   7  -4 182.511  11.046   1
  -2  -7   4 217.007  11.737   8
  -2  -7   4 183.730  11.785  10
  -2  -7   4 177.580  16.029   7
   1   7  -4 552.728  21.119   3
   1   7  -4 472.368  34.421  10
   1   7  -4 499.214  24.494   6
   1   7  -4 514.306  22.911   1
   1   7  -4 495.954  36.130   8
  -1  -7   4 450.092  18.342   7
  -1  -7   4 492.856  25.589  10
  -1  -7   4 503.024  21.667   8
   0   7  -4 9.73804 8.09597   9
   0   7  -4 10.0471  8.1145   6
   0   7  -4 26.5544  5.7198   1
   0   7  -4 7.96987 5.81071  10
   0   7  -4 15.7873  7.6786   8
   0  -7   4 10.8285  5.8189   6
   0  -7   4 15.5620  6.4695  10
   0  -7   4 14.7093  5.8843   8
   0  -7   4 23.1050  8.0519   7
  -1   7  -4 285.787  21.031   9
  -1   7  -4 298.290  19.118   1
  -1   7  -4 290.671  17.045   3
  -1   7  -4 296.235  23.052   3
   1  -7   4 291.615  17.058   6
   1  -7   4 288.419  16.607   7
   1  -7   4 311.830  15.931   8
   1  -7   4 291.418  15.167  10
  -2   7  -4 199.540  13.380   3
  -2   7  -4 214.826  12.621   1
  -2   7  -4 191.504  14.694   9
   2  -7   4 215.659  17.193   6
   2  -7   4 245.208  14.552  10
   2  -7   4 227.183  12.742   8
  -3   7  -4 128.430   9.190   3
  -3   7  -4 154.135  11.697   1
  -3   7  -4 146.200   7.555   4
  -3   7  -4 136.744  10.612   4
  -3   7  -4 146.441   7.817   9
   3  -7   4 143.492  12.585  10
   3  -7   4 159.191  11.234   8
   3  -7   4 137.706  11.737   6
  -4   7  -4 794.535  26.312   1
  -4   7  -4 751.868  45.849   3
   4  -7   4 796.842  35.658   6
   4  -7   4 747.145  40.128   8
   4  -7   4 730.500  34.039  10
  -5   7  -4 21.3104  8.1550   1
  -5   7  -4 44.3052 10.0525   2
   5  -7   4 41.6912  8.3511   6
   5  -7   4 24.9789 10.9648  10
   5  -7   4 49.9648 11.7293   8
  -6   7  -4 112.959  13.813   2
  -6   7  -4 123.399  11.123   1
   6  -7   4 91.3227 14.3025  10
   6  -7   4 95.0824  9.9781   3
   6  -7   4 87.7883 13.3983   8
   6  -7   4 76.4544 16.0172   6
  -7   7  -4 20.8796 11.4936   2
  -7   7  -4 6.24777 7.01195   1
   7  -7   4  9.2304 12.6904  10
   7  -7   4 11.0390  7.0353   3
   7  -7   4 19.8828 14.2677   8
   7  -7   4  8.1119 11.8106   6
  -8   7  -4 -6.2524 13.0810   1
  -8   7  -4  7.5644 10.0073   2
   8  -7   4 19.9896 18.5746   6
   8  -7   4  9.6322 11.4764   3
   8  -7   4  8.2181 16.8883  10
   8  -7   4 25.4814 17.3706   8
  -9   7  -4 73.6014 22.1638   5
  -9   7  -4 41.5558 12.9980   1
  -9   7  -4 66.5043 13.7445   2
   9  -7   4 25.0058 14.4878   6
   9  -7   4 31.0718 17.9305   3
   9  -7   4 50.2316 17.0090   8
   9  -7   4 41.4017 16.8652  10
   8   6  -4 207.736  24.530   3
  -8  -6   4 251.796  27.750   7
  -8  -6   4 280.334  27.774   5
   7   6  -4 179.703  21.524   3
  -7  -6   4 182.738  21.461   5
  -7  -6   4 210.956  21.831   7
   6   6  -4 254.108  22.325   3
  -6  -6   4 277.121  20.077   7
  -6  -6   4 280.253  23.004   5
   5   6  -4 606.925  35.983   3
   5   6  -4 642.553  29.247   1
  -5  -6   4 555.617  23.958   5
  -5  -6   4 652.345  25.927   7
   4   6  -4 15.8954  7.9724   1
   4   6  -4 8.26690 6.41625   3
   4   6  -4 -2.5831  5.3462   2
  -4  -6   4 14.6729  6.5922   5
  -4  -6   4 5.00485 5.25140   7
   3   6  -4 263.316  15.704  10
   3   6  -4 250.184  23.759   2
   3   6  -4 263.320  15.140   6
   3   6  -4 268.397  13.678   1
   3   6  -4 304.037  16.201   3
   3   6  -4 285.584  16.154   8
  -3  -6   4 292.553  18.812   5
  -3  -6   4 264.362  20.375   7
   2   6  -4 40.2190  8.1618  10
   2   6  -4 39.3125  8.5067   8
   2   6  -4 33.4432  6.1278   6
   2   6  -4 53.6351  6.8128   3
   2   6  -4 54.5683  7.7928   1
  -2  -6   4 46.7757  6.0902  10
  -2  -6   4 62.7557  6.4349   8
  -2  -6   4 48.3517  8.3682   7
  -2  -6   4 41.6097  7.3681   5
   1   6  -4 13.3418  5.8289   9
   1   6  -4 28.6583  4.5353   3
   1   6  -4 14.0868  6.4192   8
   1   6  -4 18.9978  5.7472  10
   1   6  -4 31.5302  6.3276   1
   1   6  -4 16.8769  4.8977   6
  -1  -6   4 23.1247  5.6405  10
  -1  -6   4 23.6382  5.5554   8
   0   6  -4 1036.60   38.92   8
   0   6  -4 1015.71   30.78   1
   0   6  -4 1026.30   36.16  10
   0   6  -4 1011.28   45.67   9
   0   6  -4 1040.63   31.09   3
   0   6  -4 1025.90   42.67   6
   0  -6   4 970.681  38.825  10
   0  -6   4 1009.49   42.37   8
   0  -6   4 984.233  26.915   7
   0  -6   4 1013.54   41.84   6
  -1   6  -4 489.204  28.282   6
  -1   6  -4 534.665  21.422   1
  -1   6  -4 530.932  26.011   8
  -1   6  -4 529.330  21.164   9
  -1   6  -4 518.287  28.624  10
   1  -6   4 492.517  25.880   1
   1  -6   4 536.699  17.864   6
   1  -6   4 487.135  19.059   8
   1  -6   4 515.031  19.887  10
  -2   6  -4 79.1015  7.8385   1
  -2   6  -4 76.5170  6.3473   9
  -2   6  -4 78.4647  6.0075   4
  -2   6  -4 66.4451  6.7443   3
   2  -6   4 91.8249  9.3210   8
   2  -6   4 94.2730  8.1818  10
   2  -6   4 81.0612  9.0625   6
   2  -6   4 74.4871  8.3492   1
  -3   6  -4 609.688  12.556   4
  -3   6  -4 628.130  11.090   4
  -3   6  -4 565.777  22.941   3
  -3   6  -4 602.094  14.793   9
  -3   6  -4 662.982  20.214   1
   3  -6   4 605.565  22.337  10
   3  -6   4 635.547  23.256   8
   3  -6   4 614.250  24.411   6
  -4   6  -4 52.1908  7.9595   3
  -4   6  -4 76.0418  8.7146   1
   4  -6   4 86.4258 11.1079   6
   4  -6   4 52.4494  8.5543  10
   4  -6   4 57.8614  8.3420   8
  -5   6  -4 3.60387 5.89720   3
  -5   6  -4 18.1080  7.5580   2
  -5   6  -4 12.9827  7.0889   1
   5  -6   4 24.6253  7.1374   3
   5  -6   4 15.6945  6.6939  10
   5  -6   4 14.8118  7.3386   6
   5  -6   4 20.5883  8.3825   8
  -6   6  -4 5.36025 8.15598   2
  -6   6  -4 5.69994 6.21612   1
   6  -6   4 2.14793 7.06028   6
   6  -6   4 -1.8367  6.5709   3
   6  -6   4 12.8266 11.8738  10
   6  -6   4 10.3657 10.6575   8
  -7   6  -4 4.02454 6.99890   1
  -7   6  -4 5.56016 7.71572   2
   7  -6   4 17.4773  9.7794   6
   7  -6   4 5.47923 6.70654   3
   7  -6   4 5.05744 9.15814  10
   7  -6   4 -6.4090  8.3013   8
  -8   6  -4 332.444  28.173   1
  -8   6  -4 394.432  29.593   5
  -8   6  -4 368.780  27.267   2
   8  -6   4 316.960  27.768  10
   8  -6   4 335.698  30.338   8
   8  -6   4 283.990  24.818   6
   8  -6   4 344.418  25.880   3
  -9   6  -4 82.2468 19.0766   5
  -9   6  -4 81.6946 15.9779   1
   9  -6   4 71.3028 17.2070   8
   9  -6   4 74.8549 18.0054   6
   9  -6   4 66.9147 17.7062  10
   9  -6   4 113.667  22.553   3
 -10   6  -4 -2.4378 19.8452   5
  10  -6   4 -17.827  20.134   3
  10  -6   4 12.5187 21.5942   8
  10  -6   4 24.3105 24.8390   6
  10  -6   4 -13.501  23.017  10
   9   5  -4 160.558  24.926   3
  -9  -5   4 167.884  27.753   7
  -9  -5   4 171.867  28.432   5
   8   5  -4 51.1645 18.4550   3
  -8  -5   4 92.3485 18.4129   7
  -8  -5   4 83.1878 16.4811   5
   7   5  -4 243.821  21.388   3
  -7  -5   4 277.427  20.737   5
  -7  -5   4 238.996  16.462   7
   6   5  -4 781.739  20.443   6
   6   5  -4 836.963  38.811   3
  -6  -5   4 816.321  37.463   7
  -6  -5   4 770.954  45.815   5
   5   5  -4 -2.4094  7.7948   3
   5   5  -4 4.28013 3.80474   2
  -5  -5   4 -2.6767  5.5540   5
  -5  -5   4 -0.5878  8.2191   7
   4   5  -4 4.25835 5.22395  10
   4   5  -4 11.4424  7.5987   3
   4   5  -4 0.42512 4.77933   8
   4   5  -4 0.34849 3.57531   6
   4   5  -4 -0.9103  3.8490   2
  -4  -5   4 0.67328 6.99945   5
  -4  -5   4 2.09587 6.86789   7
   3   5  -4 76.8951  8.5299   6
   3   5  -4 81.3572  8.6195   1
   3   5  -4 97.3528  8.0942   3
   3   5  -4 72.8232  7.2938  10
   3   5  -4 71.2214  9.0116   8
  -3  -5   4 82.6220  8.6473   5
  -3  -5   4 84.3998 10.1589   3
  -3  -5   4 83.5327  9.6001   7
   2   5  -4 11.5000  4.4817   1
   2   5  -4 10.8126  4.1440   3
   2   5  -4 7.77044 3.86136   8
   2   5  -4 6.82302 5.54217   5
   2   5  -4 8.35973 5.88513   7
   2   5  -4 9.89806 4.08325  10
   2   5  -4 8.82510 4.04434   6
   2   5  -4 7.05162 7.38018   9
  -2  -5   4 5.83878 4.03190   5
  -2  -5   4 11.3528  4.5947   8
  -2  -5   4 11.7224  3.8998  10
  -2  -5   4 9.27050 4.92606   7
   1   5  -4 21.4444  5.5703   5
   1   5  -4 8.35871 3.27219   8
   1   5  -4 8.02201 5.97967   9
   1   5  -4 12.8906  3.2334   1
   1   5  -4 22.1231  5.2862   6
   1   5  -4 8.32852 2.83185   3
   1   5  -4 18.8095  6.3658   7
   1   5  -4 13.9255  4.1630  10
  -1  -5   4 18.8473  3.9725  10
  -1  -5   4 22.5930  5.0526   7
  -1  -5   4 15.9409  3.3213   8
   0   5  -4 961.449  41.184   8
   0   5  -4 984.398  34.686   6
   0   5  -4 1008.83   38.68   7
   0   5  -4 1023.63   34.30   5
   0   5  -4 955.432  30.625   1
   0   5  -4 947.866  35.817   3
   0   5  -4 991.273  33.747   9
   0   5  -4 924.216  36.838  10
   0   5  -4 980.482  35.692   4
   0  -5   4 932.379  25.682   7
   0  -5   4 941.937  34.281   8
   0  -5   4 918.041  32.247   6
   0  -5   4 921.365  28.179  10
   0  -5   4 930.625  56.961   1
  -1   5  -4 -2.2118  3.6231   8
  -1   5  -4 3.48062 5.48860   6
  -1   5  -4 1.58081 2.74385   4
  -1   5  -4 1.90099 4.37100  10
  -1   5  -4 -0.2652  2.0244   9
  -1   5  -4 -0.4151  3.9607   7
  -1   5  -4 4.00970 4.38666   1
   1  -5   4 4.30526 2.90540   1
   1  -5   4 -6.6664  5.2613   8
   1  -5   4 5.47839 4.97684  10
   1  -5   4 13.7551  5.6889   6
  -2   5  -4 567.997  31.122   7
  -2   5  -4 571.883  12.070   4
  -2   5  -4 544.798  23.875   3
  -2   5  -4 530.007  26.543   8
  -2   5  -4 548.419  11.402   9
  -2   5  -4 544.463  15.761   2
  -2   5  -4 556.022  27.326  10
  -2   5  -4 499.050  28.858   6
  -2   5  -4 539.238  23.766   1
   2  -5   4 540.777  18.225  10
   2  -5   4 558.102  16.420   1
   2  -5   4 524.725  17.233   6
   2  -5   4 561.354  17.815   8
  -3   5  -4 340.644  14.236   2
  -3   5  -4 314.890  13.690   1
  -3   5  -4 300.864  14.899   3
   3  -5   4 348.580  14.335   6
   3  -5   4 318.574  16.724  10
   3  -5   4 335.174  17.842   8
   3  -5   4 325.018  18.477   1
  -4   5  -4 0.92037 3.83334   2
  -4   5  -4 4.67698 6.06780   3
  -4   5  -4 2.41234 3.94986   1
   4  -5   4 11.8106  5.0462   1
   4  -5   4 -3.8161  4.8347   6
   4  -5   4 4.63319 4.67666   8
   4  -5   4 3.96091 5.40659  10
   4  -5   4 12.7230  6.1558   3
  -5   5  -4 838.338  33.621   1
  -5   5  -4 830.867  41.960   2
   5  -5   4 831.699  37.657   8
   5  -5   4 778.277  24.527   3
   5  -5   4 838.748  28.044   6
   5  -5   4 822.397  29.215  10
  -6   5  -4 1.60839 7.66522   2
  -6   5  -4 -4.6418  3.2992   1
   6  -5   4 -0.1655  6.8801   6
   6  -5   4 -2.1679  5.6393   3
   6  -5   4 -5.4280  9.7255   8
   6  -5   4 7.79592 9.25688  10
  -7   5  -4 10.0563  8.7884   1
  -7   5  -4 29.4210 10.3452   5
  -7   5  -4 14.3413  9.2524   2
   7  -5   4 20.1267  9.4320   3
   7  -5   4 12.8656 11.2294  10
   7  -5   4 10.9925  7.5133   6
   7  -5   4  3.0628 10.4261   8
  -8   5  -4 858.822  33.963   2
  -8   5  -4 784.496  53.851   1
  -8   5  -4 904.751  47.350   5
   8  -5   4 832.522  47.515   6
   8  -5   4 752.251  38.969   8
   8  -5   4 800.054  41.475   3
   8  -5   4 834.605  45.578  10
  -9   5  -4  0.3064 11.9766   5
  -9   5  -4  5.3917 11.1406   2
   9  -5   4 -3.6545 12.7149  10
   9  -5   4  4.7085 11.7510   6
   9  -5   4  6.3757 12.7227   8
   9  -5   4 32.9284 14.1411   3
 -10   5  -4 40.0944 17.8429   5
  10  -5   4 50.3594 20.8292   3
  10  -5   4 11.2499 14.4114   6
  10  -5   4 54.5540 16.6175  10
  10  -5   4 35.8904 16.8449   8
   9   4  -4 27.4178 14.5878   3
  -9  -4   4 37.0677 14.4344   5
  -9  -4   4 66.6773 15.6324   7
   8   4  -4 45.6134 13.6611   3
  -8  -4   4 54.7161 11.1347   5
  -8  -4   4 33.6336 12.1292   7
   7   4  -4 617.016  29.753   3
   7   4  -4 590.091  21.962   6
  -7  -4   4 602.105  35.952   7
  -7  -4   4 644.173  25.749   5
   6   4  -4 -1.0322  3.2822   6
   6   4  -4 0.00000 5.94900   3
  -6  -4   4 -9.8284  8.7522   7
  -6  -4   4 14.3016  7.8575   5
   5   4  -4 213.500  12.304   8
   5   4  -4 219.684  11.266   2
   5   4  -4 228.420  15.768   3
   5   4  -4 193.234  13.833  10
   5   4  -4 207.375  14.288   2
  -5  -4   4 240.640  12.149   5
  -5  -4   4 223.007  13.647   7
   4   4  -4 329.786  16.021   3
   4   4  -4 315.724  16.075  10
   4   4  -4 306.507  16.816   8
   4   4  -4 329.315  17.570   2
   4   4  -4 312.568  23.311   7
   4   4  -4 307.773  22.906   5
  -4  -4   4 327.511  16.177   5
  -4  -4   4 303.081  15.531   9
  -4  -4   4 319.450  11.648   7
   3   4  -4 0.10364 3.77631   5
   3   4  -4 1.13780 4.99770   4
   3   4  -4 7.00947 4.83710  10
   3   4  -4 1.92003 3.16673   3
   3   4  -4 -1.6179  4.0755   7
   3   4  -4 3.02278 2.48432   2
   3   4  -4 3.70621 3.03205   6
   3   4  -4 5.85932 5.23297   9
   3   4  -4 4.72861 4.69132   8
  -3  -4   4 4.03324 4.25952   9
  -3  -4   4 -6.7163  5.3558   3
  -3  -4   4 3.77853 4.97107   7
  -3  -4   4 4.88889 3.19459   5
   2   4  -4 418.936  18.002   7
   2   4  -4 374.107  11.374   2
   2   4  -4 379.209  15.450   8
   2   4  -4 368.729  14.447   3
   2   4  -4 384.010  19.207   5
   2   4  -4 378.470  16.860  10
   2   4  -4 403.520  23.423   9
   2   4  -4 392.523  14.635   6
   2   4  -4 374.781  18.492   1
   2   4  -4 372.736  22.754   4
  -2  -4   4 384.093  11.779   8
  -2  -4   4 370.638   9.303  10
  -2  -4   4 378.809  13.182   9
  -2  -4   4 386.236  19.392   5
  -2  -4   4 378.719  17.569   7
   1   4  -4 133.561   7.392   1
   1   4  -4 138.706  10.549   5
   1   4  -4 129.564   8.031  10
   1   4  -4 129.121   8.151   8
   1   4  -4 136.014   7.699   6
   1   4  -4 125.372   9.849   9
   1   4  -4 129.101   9.959   4
   1   4  -4 127.850   7.235   2
   1   4  -4 136.220  11.145   7
   1   4  -4 134.665  10.358   3
  -1  -4   4 125.510   8.003  10
  -1  -4   4 130.068   8.951   7
  -1  -4   4 142.742   6.909   8
  -1  -4   4 129.673   7.217   9
   0   4  -4 271.034   9.985   4
   0   4  -4 247.701  14.859   8
   0   4  -4 254.319   9.290   1
   0   4  -4 255.816   9.328   9
   0   4  -4 277.919  11.859   2
   0   4  -4 262.133  14.687   7
   0   4  -4 262.887  13.289  10
   0   4  -4 250.819  11.233   6
   0  -4   4 265.538   9.095   9
   0  -4   4 277.285  10.190   1
   0  -4   4 281.537  10.618   8
   0  -4   4 268.786   9.606  10
   0  -4   4 282.521  10.996   6
  -1   4  -4 459.200  16.217   3
  -1   4  -4 475.809  18.313   7
  -1   4  -4 475.454  14.780   9
  -1   4  -4 462.084  15.951   2
  -1   4  -4 470.687  18.848   8
  -1   4  -4 491.939  14.646   1
  -1   4  -4 495.207  16.150   4
  -1   4  -4 468.432  21.825   6
  -1   4  -4 451.788  17.268  10
   1  -4   4 465.511  15.912   8
   1  -4   4 462.129  14.394   1
   1  -4   4 461.747  17.337  10
   1  -4   4 453.195  16.720   6
  -2   4  -4 1681.28   67.27   3
  -2   4  -4 1790.80   59.92   1
  -2   4  -4 1714.37   74.57  10
  -2   4  -4 1805.58   45.65   4
  -2   4  -4 1657.48   54.65   2
  -2   4  -4 1696.89   62.13   6
  -2   4  -4 1797.22   87.05   8
   2  -4   4 1596.04   50.20   1
   2  -4   4 1683.22   36.80  10
   2  -4   4 1729.59   30.25   8
   2  -4   4 1706.01   34.26   6
  -3   4  -4 12.8147  5.5073   2
  -3   4  -4 9.05473 5.37436   8
  -3   4  -4 7.48951 3.89464   3
  -3   4  -4 8.16797 5.22892  10
  -3   4  -4 6.02936 3.85923   1
  -3   4  -4 7.63961 6.78652   6
   3  -4   4 -1.5836  6.2786   6
   3  -4   4 5.14662 3.11701   1
   3  -4   4 5.26430 3.28236   3
   3  -4   4 7.12800 5.04789   8
   3  -4   4 6.78842 4.13465  10
  -4   4  -4 18.0582  6.8687   2
  -4   4  -4 12.3448  3.3608   1
  -4   4  -4 16.6617  5.1883   3
   4  -4   4 13.2511  5.4319  10
   4  -4   4 17.3475  6.1149   6
   4  -4   4 22.3039  5.6879   8
   4  -4   4 14.4837  4.5403   1
   4  -4   4 13.4668  4.7542   3
  -5   4  -4 21.4170  5.1107   1
  -5   4  -4 30.6651  6.7346   2
   5  -4   4 18.0082  7.1761  10
   5  -4   4 11.3503  6.0124   8
   5  -4   4 7.02863 5.12916   6
   5  -4   4 28.4837  8.1839   3
   5  -4   4 18.7751  6.6836   1
  -6   4  -4 610.005  33.930   5
  -6   4  -4 535.118  27.716   1
  -6   4  -4 556.333  22.804   2
   6  -4   4 554.054  27.237   8
   6  -4   4 551.137  29.501   6
   6  -4   4 583.587  27.935   9
   6  -4   4 570.256  25.214   4
   6  -4   4 544.752  20.984   3
   6  -4   4 578.395  22.330  10
  -7   4  -4 330.739  23.752   5
  -7   4  -4 319.051  18.648   1
  -7   4  -4 383.535  22.653   2
   7  -4   4 319.044  22.493   8
   7  -4   4 361.156  18.889   3
   7  -4   4 283.722  22.234  10
   7  -4   4 326.175  29.519   6
  -8   4  -4 22.0473  9.6071   2
  -8   4  -4 15.8065 12.9413   5
   8  -4   4  6.0139 10.7328   8
   8  -4   4 7.09123 9.56450   6
   8  -4   4 7.55339 9.37209  10
   8  -4   4 4.02556 9.28899   3
  -9   4  -4 16.2423 13.0225   5
   9  -4   4 20.1152 11.8667   8
   9  -4   4 15.1590 12.6276   3
   9  -4   4  3.5500 18.1938   6
   9  -4   4 22.5212 12.5375  10
 -10   4  -4 281.304  26.623   5
  10  -4   4 262.278  34.627   3
  10  -4   4 209.753  25.503   8
  10  -4   4 209.186  24.610  10
  10  -4   4 176.896  29.884   6
  10   3  -4 120.423  23.147   3
 -10  -3   4 133.146  19.800   5
 -10  -3   4 158.318  19.664   7
   9   3  -4 41.0565 15.0376   3
  -9  -3   4 21.8823 12.7383   5
  -9  -3   4 18.3053 12.2049   7
   8   3  -4 13.4550  9.3319   3
   8   3  -4 3.06420 7.55509   6
  -8  -3   4 2.66697 8.93393   7
  -8  -3   4  7.2101 11.6848   5
   7   3  -4  4.8050 11.3667   3
   7   3  -4 11.1710  7.0444   6
  -7  -3   4 8.74961 6.36946   7
  -7  -3   4 5.76079 5.74783   5
   6   3  -4 142.002  12.057   3
  -6  -3   4 151.976  13.270   7
  -6  -3   4 154.558  14.364   9
  -6  -3   4 144.670  11.566   5
   5   3  -4 470.686  12.087   2
   5   3  -4 452.463  19.160   3
   5   3  -4 475.494  15.696   2
   5   3  -4 459.058  25.769   5
  -5  -3   4 471.657  18.106   5
  -5  -3   4 444.636  23.568   9
  -5  -3   4 476.998  15.787   7
   4   3  -4 20.5014  5.4069   3
   4   3  -4 11.4423  5.4452   5
   4   3  -4 13.1034  2.9666   2
   4   3  -4 10.9823  3.8950   8
   4   3  -4 13.9872  4.5803  10
  -4  -3   4 22.3803  5.7720   5
  -4  -3   4 21.9230  5.4640   7
  -4  -3   4 21.4196 12.4962   3
  -4  -3   4 29.4107  6.9805   9
   3   3  -4 450.088  22.445   9
   3   3  -4 433.327  13.849   8
   3   3  -4 438.894  12.698   2
   3   3  -4 439.966  17.215   7
   3   3  -4 439.066  19.181   3
   3   3  -4 456.182  12.328  10
   3   3  -4 446.152  17.241   5
   3   3  -4 438.759  24.427   4
  -3  -3   4 441.161  12.116   5
  -3  -3   4 454.270  16.898   7
  -3  -3   4 459.850  18.607   9
  -3  -3   4 434.875  19.102   3
   2   3  -4 85.0980  7.0728  10
   2   3  -4 112.181   9.138   9
   2   3  -4 105.285   7.780   4
   2   3  -4 107.686   7.380   3
   2   3  -4 126.155   8.071   8
   2   3  -4 101.254   6.459   2
   2   3  -4 100.657   7.407   7
   2   3  -4 93.1553  7.1323   5
  -2  -3   4 113.458   6.682   7
  -2  -3   4 94.8193  6.9141   9
   1   3  -4 587.553  19.302   4
   1   3  -4 616.029  19.659   7
   1   3  -4 563.840  17.731   6
   1   3  -4 571.247  17.775   2
   1   3  -4 575.675  23.315   9
   1   3  -4 577.792  19.508   8
   1   3  -4 567.490  25.555   5
   1   3  -4 566.134  19.826  10
   1   3  -4 554.862  15.771   1
  -1  -3   4 544.641  20.202   9
  -1  -3   4 589.571  24.868   8
  -1  -3   4 578.748  26.237  10
  -1  -3   4 580.329  17.355   7
   0   3  -4 756.559  19.845   4
   0   3  -4 752.569  25.288   7
   0   3  -4 722.688  21.165   1
   0   3  -4 762.316  23.364   2
   0   3  -4 786.525  30.633   8
   0   3  -4 750.110  20.877   9
   0   3  -4 773.716  30.999   6
   0   3  -4 745.717  34.023  10
   0  -3   4 752.276  20.785  10
   0  -3   4 741.664  32.716   6
   0  -3   4 735.068  17.488   9
   0  -3   4 754.485  17.536   4
   0  -3   4 736.120  25.025   8
  -1   3  -4 1471.89   50.25   8
  -1   3  -4 1531.25   38.70   2
  -1   3  -4 1542.30   47.70   1
  -1   3  -4 1625.64   39.27   4
  -1   3  -4 1476.55   42.53   6
  -1   3  -4 1527.63   47.37   3
  -1   3  -4 1539.98   61.37  10
   1  -3   4 1502.52   35.22   8
   1  -3   4 1449.14   64.00   1
   1  -3   4 1497.28   35.20  10
   1  -3   4 1515.40   34.62   4
   1  -3   4 1500.81   35.64   6
   1  -3   4 1464.53   31.00   9
  -2   3  -4 16.7210  3.6701   2
  -2   3  -4 28.4376  6.6691  10
  -2   3  -4 21.4197  6.3032   8
  -2   3  -4 19.9916  4.9384   3
  -2   3  -4 28.5229  4.6539   6
  -2   3  -4 26.0525  3.7557   1
   2  -3   4 28.8590  4.4560   8
   2  -3   4 25.8648  3.4095   1
   2  -3   4 27.2865  5.2935  10
   2  -3   4 25.4625  1.9500   9
   2  -3   4 16.0899  4.4979   6
   2  -3   4 25.6133  1.8112   4
  -3   3  -4 180.387  10.449   2
  -3   3  -4 172.915  10.486   8
  -3   3  -4 173.833  13.352   6
  -3   3  -4 186.875  10.026  10
  -3   3  -4 192.346   8.295   1
  -3   3  -4 176.875  10.172   3
   3  -3   4 179.501   8.433   1
   3  -3   4 173.224  11.387  10
   3  -3   4 178.360  11.091   3
   3  -3   4 196.065   7.060   9
   3  -3   4 187.701  10.399   8
   3  -3   4 180.747   9.051   4
   3  -3   4 185.410  11.189   6
  -4   3  -4 447.915  17.196   2
  -4   3  -4 418.791  13.897   1
  -4   3  -4 409.282  20.587   3
   4  -3   4 402.593  13.988   3
   4  -3   4 382.549  19.818   1
   4  -3   4 386.368  14.805  10
   4  -3   4 418.117  24.474   6
   4  -3   4 415.024  20.883   9
   4  -3   4 450.681  23.830   8
   4  -3   4 414.741  19.283   4
  -5   3  -4 63.4741  7.1951   1
  -5   3  -4 76.2434  9.1429   5
  -5   3  -4 61.9086  6.6233   2
   5  -3   4 66.9521  9.1538   3
   5  -3   4 66.1185  8.2573   8
   5  -3   4 56.5901  8.9630  10
   5  -3   4 64.6926  8.1750   1
   5  -3   4 63.9246  5.7521   4
   5  -3   4 76.9977  6.8571   9
   5  -3   4 50.0771  9.2118   6
  -6   3  -4 719.956  30.474   5
  -6   3  -4 680.682  26.450   2
   6  -3   4 687.258  29.685   8
   6  -3   4 693.885  50.280   9
   6  -3   4 707.157  33.697   6
   6  -3   4 717.996  29.519   3
   6  -3   4 691.194  26.763  10
   6  -3   4 726.741  49.981   4
  -7   3  -4 26.9175  9.0900   2
  -7   3  -4 14.8222  9.9102   5
   7  -3   4 19.2576  9.5326   3
   7  -3   4 16.6233 10.4099   8
   7  -3   4 3.79755 8.51862  10
   7  -3   4 8.83498 9.89316   6
  -8   3  -4 0.90032 5.62592   2
  -8   3  -4 -2.3021 13.0382   5
   8  -3   4 -1.1881  9.2700  10
   8  -3   4  3.8341 10.3746   3
   8  -3   4 -6.3297  8.5259   8
   8  -3   4 -3.6383  9.1588   6
  -9   3  -4 372.845  38.582   5
   9  -3   4 368.678  29.325  10
   9  -3   4 417.597  33.666   3
   9  -3   4 335.778  30.161   6
   9  -3   4 336.164  26.309   8
 -10   3  -4  5.7645 16.2363   5
  10  -3   4 -9.5782 20.3572   6
  10  -3   4  5.2945 16.1070  10
  10  -3   4 -1.3488 17.1008   3
  10  -3   4 13.1088 15.3633   8
  10   2  -4 -2.6351 14.5798   3
 -10  -2   4 1.86739 9.44775   5
 -10  -2   4 19.7245 11.4405   7
   9   2  -4 10.5787 11.8897   3
   9   2  -4 6.02438 7.27166   6
  -9  -2   4 10.1091  8.6120   7
  -9  -2   4 13.6273  8.9723   5
   8   2  -4 34.7771  8.3813   6
   8   2  -4 32.2509 10.8909   3
  -8  -2   4 61.6674 12.0734   5
  -8  -2   4 55.5503 10.6218   7
  -8  -2   4 23.5862  9.3007   9
   7   2  -4 237.934  18.215   3
   7   2  -4 245.815  16.329   6
  -7  -2   4 238.519  16.293   9
  -7  -2   4 270.430  16.880   5
  -7  -2   4 242.789  13.071   7
   6   2  -4 1049.20   67.23   5
   6   2  -4 1055.41   34.13   3
  -6  -2   4 1004.38   34.79   5
  -6  -2   4 994.098  36.653   7
  -6  -2   4 1094.17   39.13   9
   5   2  -4 128.838  10.593   3
   5   2  -4 130.903   4.179   2
   5   2  -4 132.410  10.742   5
   5   2  -4 146.165   4.424   2
  -5  -2   4 147.201   8.923   7
  -5  -2   4 135.745   9.887   5
  -5  -2   4 129.138  13.175   9
   4   2  -4 237.899  13.606   5
   4   2  -4 219.113  10.316   3
   4   2  -4 223.775  18.355   9
   4   2  -4 228.792  16.311   4
   4   2  -4 237.772   8.221   2
  -4  -2   4 207.468  12.825   9
  -4  -2   4 224.391  10.372   5
  -4  -2   4 224.167   8.439   7
  -4  -2   4 239.382  17.474   3
   3   2  -4 7975.10  229.61   5
   3   2  -4 7572.47  262.15   3
   3   2  -4 8032.42  225.10   9
   3   2  -4 7765.62  269.55   8
   3   2  -4 7688.58  178.01   4
   3   2  -4 7960.45  166.78   7
   3   2  -4 7684.19  275.50  10
   3   2  -4 7723.67  238.47   2
  -3  -2   4 7776.27  324.57   4
  -3  -2   4 7347.94  325.88   9
  -3  -2   4 7742.78  192.88   5
  -3  -2   4 7638.16  237.87   7
  -3  -2   4 7435.30  279.20   3
   2   2  -4 157.575   9.221   4
   2   2  -4 146.445   7.300  10
   2   2  -4 145.095   7.564   7
   2   2  -4 135.429   7.446   5
   2   2  -4 132.935   6.079   2
   2   2  -4 132.674   8.499   9
   2   2  -4 131.797   7.270   8
   2   2  -4 150.979  10.239   3
  -2  -2   4 146.595   5.980   7
  -2  -2   4 145.246   8.385   4
  -2  -2   4 137.602   7.165   2
  -2  -2   4 133.832   8.445   9
   1   2  -4 4162.16  160.54   4
   1   2  -4 4203.96   81.35   9
   1   2  -4 4142.12   87.11   2
   1   2  -4 4250.43   82.10   8
   1   2  -4 4200.06   82.90  10
   1   2  -4 4189.41  117.39   7
  -1  -2   4 4066.88  125.56   2
  -1  -2   4 4202.30  148.30   9
  -1  -2   4 4273.07  163.25  10
  -1  -2   4 4298.45  164.48   8
  -1  -2   4 4121.99  160.03   4
   0   2  -4 562.860  22.663   8
   0   2  -4 559.774  18.182   9
   0   2  -4 543.274  15.683   1
   0   2  -4 516.010  16.079   2
   0   2  -4 572.689  18.233   4
   0   2  -4 551.694  23.417  10
   0   2  -4 557.620  19.682   6
   0  -2   4 565.992  21.702   9
   0  -2   4 557.745  14.385   4
   0  -2   4 539.571  19.682  10
   0  -2   4 559.177  17.738   8
   0  -2   4 560.415  17.723   2
  -1   2  -4 0.62384 1.02506   1
  -1   2  -4 0.93211 1.34800   4
  -1   2  -4 -0.5133  3.5170   2
  -1   2  -4 0.99029 2.93463   6
  -1   2  -4 -0.2324  2.5123  10
  -1   2  -4 0.62112 2.49307   8
  -1   2  -4 0.03339 2.57862   3
   1  -2   4 2.20221 3.70261   8
   1  -2   4 1.87100 3.66994  10
   1  -2   4 0.38637 1.23351   4
   1  -2   4 0.46409 1.71742   9
   1  -2   4 1.47545 2.40129   6
   1  -2   4 -0.3158  3.2614   2
  -2   2  -4 1386.75   44.90   2
  -2   2  -4 1478.14   42.77   3
  -2   2  -4 1461.93   30.55  10
  -2   2  -4 1515.49   35.07   6
  -2   2  -4 1465.85   48.72   8
  -2   2  -4 1456.81   40.95   1
   2  -2   4 1379.11   46.90   4
   2  -2   4 1405.43   43.84   3
   2  -2   4 1468.78   35.64  10
   2  -2   4 1414.35   58.16   1
   2  -2   4 1490.45   44.06   2
   2  -2   4 1503.02   28.60   6
   2  -2   4 1454.29   33.95   8
  -3   2  -4 1463.96   50.50   8
  -3   2  -4 1502.50   35.58  10
  -3   2  -4 1472.27   46.55   2
  -3   2  -4 1429.37   38.11   5
  -3   2  -4 1463.09   51.46   3
  -3   2  -4 1373.32   42.44   1
  -3   2  -4 1468.75   64.90   6
   3  -2   4 1413.32   32.21   4
   3  -2   4 1456.84   34.99   3
   3  -2   4 1570.85   32.08   6
   3  -2   4 1404.66   45.08   1
   3  -2   4 1531.14   38.11   2
   3  -2   4 1458.53   26.87  10
   3  -2   4 1488.00   26.95   8
  -4   2  -4 14.0192  5.0001   6
  -4   2  -4 9.57644 5.08717   5
  -4   2  -4 1.53214 4.49851   2
   4  -2   4 5.40309 3.87931   2
   4  -2   4 7.06499 2.83126   9
   4  -2   4 7.25488 4.47121   8
   4  -2   4 9.68697 4.18578   6
   4  -2   4 5.79879 4.53497  10
   4  -2   4 0.86277 3.99798   1
   4  -2   4 7.40547 4.95113   3
  -5   2  -4 275.068  12.877   2
  -5   2  -4 233.657  14.044   5
   5  -2   4 264.086  17.192   1
   5  -2   4 265.886  14.892   6
   5  -2   4 292.669  19.132   3
   5  -2   4 226.652  18.562   2
   5  -2   4 260.191  14.771  10
   5  -2   4 281.521  18.212   8
   5  -2   4 291.283  16.875   9
  -6   2  -4 94.6397  8.0648   2
  -6   2  -4 86.1476 12.5447   5
   6  -2   4 76.2245  8.8309   6
   6  -2   4 77.5811 11.0913  10
   6  -2   4 75.5424  9.5098   3
   6  -2   4 65.3919  9.9783   8
   6  -2   4 77.2304  8.5538   9
  -7   2  -4 103.557  13.615   5
  -7   2  -4 98.8185 10.8064   2
   7  -2   4 96.3125 10.7837  10
   7  -2   4 71.4641 14.9548   3
   7  -2   4 106.513  13.645   6
   7  -2   4 98.8692 11.8789   8
  -8   2  -4 184.808  13.697   2
  -8   2  -4 169.022  20.444   5
   8  -2   4 133.214  16.238  10
   8  -2   4 162.632  21.757   3
   8  -2   4 121.396  16.470   8
   8  -2   4 141.811  16.819   6
  -9   2  -4 77.0474 14.5978   5
   9  -2   4 39.7465 16.3952   3
   9  -2   4 33.6980 15.0515   6
   9  -2   4 65.3261 14.7048  10
   9  -2   4 19.4292 11.2411   8
 -10   2  -4 34.9364 22.3848   5
  10  -2   4 45.8410 17.9761   3
  11   1  -4 18.4824 15.4022   3
  10   1  -4 -16.853  10.601   3
  10   1  -4 -6.3984 13.4435   6
 -10  -1   4  7.1382 12.1614   7
 -10  -1   4  0.3459 11.9150   5
   9   1  -4 89.1052 16.5322   3
   9   1  -4 46.1127 13.3958   6
  -9  -1   4 77.9112 13.3667   5
  -9  -1   4 74.4638 12.4733   7
   8   1  -4 3.74368 7.04456   6
   8   1  -4 5.86353 6.68074   3
  -8  -1   4 -4.8734  7.9903   9
  -8  -1   4 -1.2001  4.5361   5
  -8  -1   4 3.90985 6.73915   7
   7   1  -4 202.303  17.218   3
   7   1  -4 195.511  17.501   5
   7   1  -4 190.796  12.806   6
  -7  -1   4 211.850  17.434   9
  -7  -1   4 240.622  15.326   5
  -7  -1   4 221.537  12.271   7
   6   1  -4 2913.86   58.39   3
   6   1  -4 2975.34   79.27   6
   6   1  -4 3116.06  161.98   5
  -6  -1   4 2889.80   69.66   5
  -6  -1   4 2899.30  124.24   9
  -6  -1   4 2831.88  100.25   7
   5   1  -4 16.6846  1.4709   2
   5   1  -4 17.6312  4.8077   3
   5   1  -4 11.7144  3.6205   5
  -5  -1   4 21.0943  3.8578   5
  -5  -1   4 27.3951  5.9814   9
  -5  -1   4 23.3314  4.3334   7
   4   1  -4 2528.75  104.91   4
   4   1  -4 2567.03   84.28   1
   4   1  -4 2455.50   63.07   3
   4   1  -4 2550.09   89.07   2
   4   1  -4 2636.74   84.62   5
   4   1  -4 2529.67   84.14   9
  -4  -1   4 2444.35   96.34   7
  -4  -1   4 2409.77   54.00   2
  -4  -1   4 2467.89   72.66   4
  -4  -1   4 2425.11   91.69   5
  -4  -1   4 2408.78   65.99   9
  -4  -1   4 2394.41   68.89   3
   3   1  -4 373.737  12.284   3
   3   1  -4 350.455  12.648   4
   3   1  -4 363.285  16.824   9
   3   1  -4 389.160  12.808   5
   3   1  -4 354.317  14.226   1
   3   1  -4 352.626  13.837   2
  -3  -1   4 344.591  14.729   4
  -3  -1   4 352.668  13.893   2
  -3  -1   4 351.189  16.642   7
  -3  -1   4 358.948  10.805   9
  -3  -1   4 347.946  11.086   5
  -3  -1   4 353.007  19.453   3
   2   1  -4 112.515   8.422   3
   2   1  -4 107.767   9.241   9
   2   1  -4 112.362   5.374   7
   2   1  -4 109.874   5.647   1
   2   1  -4 121.850   7.019   8
   2   1  -4 114.257   6.554  10
   2   1  -4 118.276   6.438   2
   2   1  -4 107.076   5.384   5
   2   1  -4 112.042   8.833   4
  -2  -1   4 125.336   6.182   9
  -2  -1   4 117.095   7.177   4
  -2  -1   4 114.370   5.389   2
   1   1  -4 166.178   7.878   2
   1   1  -4 164.465   5.685   1
   1   1  -4 167.459   8.529   8
   1   1  -4 155.434   8.428   4
   1   1  -4 160.218  10.995   9
   1   1  -4 163.317   8.900  10
  -1  -1   4 145.893   9.702   2
  -1  -1   4 157.482   6.403   9
  -1  -1   4 168.966   7.328   4
   0   1  -4 79.3563  6.5623   6
   0   1  -4 87.6131  6.6913   2
   0   1  -4 77.1530  5.2265   8
   0   1  -4 83.8692  6.3515  10
   0   1  -4 96.6439  5.8836   4
   0  -1   4 82.9611  3.8056   4
   0  -1   4 74.2542  5.0530   8
   0  -1   4 82.6263  5.3659  10
   0  -1   4 86.4785  6.7207   2
   0  -1   4 84.8337  4.4474   9
  -1   1  -4 97.6043  7.2112   5
  -1   1  -4 106.466   7.554  10
  -1   1  -4 106.923   6.739   6
  -1   1  -4 98.4229  5.4808   4
  -1   1  -4 102.217   8.769   3
  -1   1  -4 81.3520  6.3050   2
  -1   1  -4 90.2896  8.1026   8
   1  -1   4 89.2678  7.3787   6
   1  -1   4 99.2221  5.0984   4
   1  -1   4 88.0971  8.1859   2
   1  -1   4 97.2580  3.9297   1
   1  -1   4 97.8545  6.8925  10
   1  -1   4 98.7873  5.4126   8
  -2   1  -4 4441.40  136.06   3
  -2   1  -4 4538.15  100.96   6
  -2   1  -4 4467.28  110.55  10
  -2   1  -4 4382.05  128.42   2
  -2   1  -4 4548.47  110.44   5
  -2   1  -4 4405.21  105.22   8
   2  -1   4 4392.01  198.13   2
   2  -1   4 4404.75  112.79   6
   2  -1   4 4369.80  133.59   3
   2  -1   4 4489.12  101.72  10
   2  -1   4 4225.38  119.29   4
   2  -1   4 4489.09  106.20   8
   2  -1   4 4297.72  129.61   1
  -3   1  -4 40.9947  5.3156   2
  -3   1  -4 41.4245  6.7853   3
  -3   1  -4 40.7755  6.7356   5
  -3   1  -4 42.7031  6.6226   6
  -3   1  -4 57.3973  7.0849  10
  -3   1  -4 40.5336  6.1334   8
   3  -1   4 39.7887  5.2279   2
   3  -1   4 36.3584  6.5152  10
   3  -1   4 44.5072  6.2790   3
   3  -1   4 45.1931  6.7087   6
   3  -1   4 43.0261  4.8228   1
   3  -1   4 40.8191  5.5186   8
  -4   1  -4 31.0731  5.5807   2
  -4   1  -4 48.9620  6.4124   6
  -4   1  -4 44.7752  7.7485   5
   4  -1   4 27.3510  7.0595   2
   4  -1   4 40.2410  5.0498   1
   4  -1   4 39.3056  8.1278   6
   4  -1   4 27.2852  6.8960   3
   4  -1   4 40.1732  7.3266  10
   4  -1   4 29.0914  6.2372   8
  -5   1  -4 939.192  55.736   6
  -5   1  -4 923.256  34.699   5
  -5   1  -4 923.029  33.377   2
   5  -1   4 901.005  28.360   8
   5  -1   4 959.415  62.932   9
   5  -1   4 955.428  56.751   1
   5  -1   4 913.963  31.388   6
   5  -1   4 944.872  33.053  10
   5  -1   4 938.289  25.948   3
   5  -1   4 921.716  59.521   2
  -6   1  -4 9.83891 6.16665   2
  -6   1  -4 13.5568 10.1145   5
   6  -1   4 -2.8341  5.9494  10
   6  -1   4 -4.1769  6.9782   3
   6  -1   4 3.68933 5.91219   8
   6  -1   4 2.57604 7.25211   6
  -7   1  -4 7.96328 8.36595   5
  -7   1  -4 23.6332  6.7412   2
   7  -1   4 14.7161  7.2939  10
   7  -1   4 9.25782 6.92387   8
   7  -1   4 15.2651  7.6609   6
   7  -1   4 25.8858 11.0033   3
  -8   1  -4 211.402  22.790   5
   8  -1   4 185.057  20.179   8
   8  -1   4 188.179  17.057   6
   8  -1   4 237.790  23.006   3
   8  -1   4 206.056  18.311  10
  -9   1  -4 15.8615 16.8954   5
   9  -1   4 -10.910  20.425   3
  11   0  -4 46.3066 14.5764   3
  11   0  -4  6.8210 18.1445   6
  10   0  -4 286.739  27.968   3
  10   0  -4 263.702  29.174   6
 -10   0   4 313.265  21.138   5
 -10   0   4 243.614  25.479   9
 -10   0   4 275.217  25.984   7
   9   0  -4 232.135  16.737   3
   9   0  -4 204.856  17.280   6
  -9   0   4 211.976  14.359   7
  -9   0   4 184.198  19.333   9
  -9   0   4 197.388  18.985   5
   8   0  -4 69.5001  8.9330   6
   8   0  -4 57.6788 12.8038   3
  -8   0   4 79.3769  9.7835   5
  -8   0   4 84.0097 12.4817   9
   7   0  -4 1324.21   57.16   6
   7   0  -4 1296.88   39.91   3
  -7   0   4 1260.22   45.96   5
  -7   0   4 1283.74   47.77   9
   6   0  -4 27.1034  6.5192   6
   6   0  -4 13.9029  6.8135   3
  -6   0   4 36.9610  5.1229   5
  -6   0   4 27.9275  6.7500   4
  -6   0   4 27.8069  1.9465   2
  -6   0   4 21.6190  6.1957   9
   5   0  -4 283.671  16.923   4
   5   0  -4 278.901  16.290   9
   5   0  -4 270.699  16.773   1
   5   0  -4 285.934  11.551   2
   5   0  -4 307.358  12.270   3
  -5   0   4 313.562  16.029   4
  -5   0   4 285.865   8.523   5
  -5   0   4 288.190  13.280   9
  -5   0   4 293.598   9.767   2
  -5   0   4 292.148  20.267   3
   4   0  -4 1101.72   30.49   9
   4   0  -4 1152.04   32.04   4
   4   0  -4 1146.11   44.60   1
   4   0  -4 1156.66   24.78   2
   4   0  -4 1079.23   37.08   3
  -4   0   4 1067.83   33.71   2
  -4   0   4 1119.65   32.56   3
  -4   0   4 1082.31   25.68   4
  -4   0   4 1061.67   37.49   7
  -4   0   4 1144.43   29.43   9
  -4   0   4 1080.23   30.55   5
   3   0  -4 39.7817  4.9797   9
   3   0  -4 30.6745  4.2336   4
   3   0  -4 35.1061  4.7934   1
   3   0  -4 39.5768  5.2233   3
   3   0  -4 34.4678  3.9844   2
  -3   0   4 40.7030  2.0810   5
  -3   0   4 37.8853  3.7586   2
  -3   0   4 38.7865  5.4581   9
  -3   0   4 39.7450  1.8668   7
  -3   0   4 40.0869  5.2410   4
  -3   0   4 42.5229  3.8172   1
   2   0  -4 6.47238 1.85822   1
   2   0  -4 4.96886 3.09971   2
   2   0  -4 6.57951 2.85064   4
  -2   0   4 4.09787 2.37051   2
  -2   0   4 -0.5373  3.3414   4
  -2   0   4 3.10406 3.27804   9
  -2   0   4 12.1847  2.1847   1
   1   0  -4 1.59785 2.19840   8
   1   0  -4 9.55518 3.50168   2
   1   0  -4 7.45782 2.13022   5
   1   0  -4 6.94735 2.63367  10
   1   0  -4 4.59197 1.43468   1
   1   0  -4 10.5513  4.0881   4
  -1   0   4 7.46027 1.46426   1
  -1   0   4 8.72229 2.57645   4
  -1   0   4 4.96910 3.02771   2
   0   0  -4 13.1431  3.1856   8
   0   0  -4 16.1860  3.9753   4
   0   0  -4 14.7618  4.1112   3
   0   0  -4 20.1908  3.9645  10
   0   0  -4 18.6043  3.1101   5
   0   0  -4 19.8044  3.5967   2
   0   0  -4 19.5996  1.3655   1
   0   0   4 18.9987  2.7904   4
   0   0   4 19.6452  4.7052   2
   0   0   4 10.4123  2.9087  10
   0   0   4 13.7738  2.7391   8
   0   0   4 18.9630  1.6035   1
  -1   0  -4 35.4459  4.5218   8
  -1   0  -4 33.1028  4.7968   2
  -1   0  -4 40.9566  4.5271   6
  -1   0  -4 41.0736  4.9150  10
  -1   0  -4 32.7561  5.8081   3
  -1   0  -4 26.1157  4.6457   5
   1   0   4 34.7987  5.1564  10
   1   0   4 30.6584  6.4983   3
   1   0   4 30.3261  2.0260   1
   1   0   4 28.4340  4.8572   8
   1   0   4 33.8375  5.3144   4
   1   0   4 39.3987  4.5574   5
   1   0   4 25.6771  4.8620   2
  -2   0  -4 460.259  22.235   5
  -2   0  -4 472.251  18.847   2
  -2   0  -4 472.900  24.811   3
  -2   0  -4 500.590  18.111   8
  -2   0  -4 520.702  17.108   6
  -2   0  -4 531.576  15.545  10
   2   0   4 521.421  17.861   8
   2   0   4 490.359  11.923   4
   2   0   4 463.804  12.853  10
   2   0   4 507.789  15.982   6
   2   0   4 470.309  14.658   3
   2   0   4 485.688  21.365   5
   2   0   4 514.961  22.641   2
  -3   0  -4 154.657   9.174  10
  -3   0  -4 152.773   8.082   8
  -3   0  -4 133.864   9.446   5
  -3   0  -4 164.967   9.677   6
  -3   0  -4 145.166   8.593   2
  -3   0  -4 134.755  10.127   3
   3   0   4 132.850   8.336   6
   3   0   4 150.399  10.906   3
   3   0   4 158.383   9.436   1
   3   0   4 134.243   7.469  10
   3   0   4 132.933   7.789   8
   3   0   4 144.957  11.370   2
  -4   0  -4 294.792  12.939   2
  -4   0  -4 313.415  17.736   6
  -4   0  -4 280.921  14.513   5
   4   0   4 287.207  14.859   6
   4   0   4 292.815  13.493  10
   4   0   4 321.053  16.314   1
   4   0   4 260.907  17.328   3
   4   0   4 270.971  18.367   2
   4   0   4 294.596  11.663   8
  -5   0  -4 259.427  15.052   2
  -5   0  -4 235.537  16.241   6
  -5   0  -4 210.292  14.329   5
   5   0   4 218.931  12.806   8
   5   0   4 176.824  13.059   2
   5   0   4 251.168  15.912   3
   5   0   4 219.396  14.616  10
   5   0   4 226.707  13.121   6
  -6   0  -4 -3.9691  6.4914   5
  -6   0  -4 2.06592 6.17529   2
   6   0   4 7.73034 7.53493   8
   6   0   4 -1.0640  7.1940   6
   6   0   4 -9.6055  6.6633   3
   6   0   4 -2.0485  7.6487  10
  -7   0  -4 23.7603  5.6207   2
  -7   0  -4 20.8619  8.7136   5
   7   0   4 15.1473  8.7417   8
   7   0   4 19.6743 11.2344   3
   7   0   4 2.47070 8.31855   6
   7   0   4 11.1491  8.3958  10
  -8   0  -4 88.8906 16.7323   5
   8   0   4 75.5563 17.3917   3
  -9   0  -4 101.690  23.288   5
   9   0   4 71.8627 23.7611   3
  11  -1  -4 56.8320 18.0278   6
  11  -1  -4 62.0021 20.4404   3
 -11   1   4 34.1393 19.1895   9
  10  -1  -4 312.038  24.941   6
  10  -1  -4 352.225  25.000   3
 -10   1   4 297.489  30.612   9
 -10   1   4 346.610  30.093   5
   9  -1  -4 396.806  27.440   3
   9  -1  -4 333.562  21.320   6
  -9   1   4 405.955  20.384   5
  -9   1   4 375.306  30.677   9
   8  -1  -4 18.0212  7.6616   6
   8  -1  -4 23.9651  9.0371   3
  -8   1   4 16.8590  7.6287   9
   7  -1  -4 141.387  12.028   6
   7  -1  -4 168.118  12.001   3
  -7   1   4 180.471  14.944   9
  -7   1   4 162.916  12.427   4
  -7   1   4 139.337   8.924   5
  -7   1   4 157.598   9.581   2
   6  -1  -4 27.4686  6.6487   6
   6  -1  -4 26.3966  5.6591   3
  -6   1   4 18.9334  7.3750   4
  -6   1   4 15.2798  6.4308   9
  -6   1   4 22.8764  5.7413   1
  -6   1   4 26.0838  3.8030   2
  -6   1   4 29.7919  4.3830   5
   5  -1  -4 1388.64   47.96   1
   5  -1  -4 1445.60   70.43   4
   5  -1  -4 1431.57   33.05   3
   5  -1  -4 1460.43   45.81   2
   5  -1  -4 1456.66   99.75   9
  -5   1   4 1420.08   27.40   9
  -5   1   4 1382.01   59.36   3
  -5   1   4 1449.20   33.82   4
  -5   1   4 1408.69   36.11   1
  -5   1   4 1442.62   39.72   5
  -5   1   4 1374.50   31.53   2
   4  -1  -4 785.971  22.927   1
   4  -1  -4 772.743  27.521   3
   4  -1  -4 753.555  35.960   4
   4  -1  -4 758.920  27.192   2
   4  -1  -4 767.965  42.439   9
  -4   1   4 721.087  22.296   2
  -4   1   4 747.695  23.877   3
  -4   1   4 763.651  22.467   1
  -4   1   4 726.454  31.593   5
  -4   1   4 743.530  25.727   4
  -4   1   4 766.646  26.813   9
   3  -1  -4 5.52862 2.88283   2
   3  -1  -4 -2.7235  3.6152   3
   3  -1  -4 1.91127 3.12137   4
   3  -1  -4 4.84652 3.42709   1
  -3   1   4 8.08513 3.10419   4
  -3   1   4 5.25866 3.30274   1
  -3   1   4 4.76967 4.07645   9
  -3   1   4 2.08282 2.28069   2
  -3   1   4 2.95326 0.78769   5
  -3   1   4 2.63650 0.71053   7
   2  -1  -4 92.6773  3.1253   7
   2  -1  -4 98.5182  3.5983   5
   2  -1  -4 85.5641  6.5028   2
   2  -1  -4 96.2973  5.2390   1
   2  -1  -4 87.5041  6.0762   4
  -2   1   4 89.5605  4.4626   5
  -2   1   4 96.5704  6.7781   9
  -2   1   4 87.6627  7.9158   4
  -2   1   4 84.9407  5.1817   1
  -2   1   4 88.3659  6.3218   2
   1  -1  -4 74.8396  4.8476   1
   1  -1  -4 78.6132  6.6986   4
   1  -1  -4 80.5934  5.4953   5
   1  -1  -4 74.4801  6.0327   2
   1  -1  -4 86.5736  4.4406   7
  -1   1   4 80.1520  6.9507   2
  -1   1   4 80.1186  4.0972   1
  -1   1   4 74.1513  6.9011   4
  -1   1   4 82.0217  5.0057   5
   0  -1  -4 793.228  26.465   8
   0  -1  -4 819.532  21.796   5
   0  -1  -4 876.618  22.682   3
   0  -1  -4 786.578  25.992   4
   0  -1  -4 803.679  23.492  10
   0  -1  -4 801.280  27.389   1
   0  -1  -4 836.664  35.070   2
   0   1   4 758.460  24.304   2
   0   1   4 839.465  29.256   5
   0   1   4 803.433  19.157   4
   0   1   4 784.841  16.981   1
  -1  -1  -4 1741.53   55.87   3
  -1  -1  -4 1743.26   46.74   5
  -1  -1  -4 1687.99   29.71   8
  -1  -1  -4 1686.65   54.22   2
  -1  -1  -4 1690.62   53.04   6
  -1  -1  -4 1656.41   28.43  10
   1   1   4 1636.80   57.61   1
   1   1   4 1638.65   37.50   8
   1   1   4 1690.97   62.45   5
   1   1   4 1673.55   45.14   3
   1   1   4 1675.90   89.50   2
   1   1   4 1661.56   31.41   4
   1   1   4 1663.92   36.11  10
  -2  -1  -4 241.587  10.773  10
  -2  -1  -4 244.876  10.066   6
  -2  -1  -4 230.443  12.906   5
  -2  -1  -4 214.226  11.076   3
  -2  -1  -4 236.925  11.597   2
  -2  -1  -4 248.133   9.444   8
   2   1   4 235.221   8.806   8
   2   1   4 243.533  15.090   3
   2   1   4 232.751   8.500   1
   2   1   4 258.592  12.317   5
   2   1   4 224.605  13.971   2
   2   1   4 228.603   8.522  10
  -3  -1  -4 1120.45   36.29   6
  -3  -1  -4 1127.12   28.85   2
  -3  -1  -4 1152.92   52.92   8
  -3  -1  -4 1084.98   33.38   5
  -3  -1  -4 1138.25   44.99  10
   3   1   4 1162.50   30.97   6
   3   1   4 1100.67   28.53   3
   3   1   4 1136.99   36.15  10
   3   1   4 1150.98   35.53   8
   3   1   4 1157.57   43.63   2
  -4  -1  -4 2395.12  105.65   6
  -4  -1  -4 2269.99   44.83   5
  -4  -1  -4 2316.24   66.46   2
   4   1   4 2410.03   65.03   6
   4   1   4 2406.55   85.29   8
   4   1   4 2416.89   76.18  10
   4   1   4 2369.18   87.10   3
   4   1   4 2394.13  100.23   2
  -5  -1  -4 460.081  24.258   5
  -5  -1  -4 428.229  19.802   2
   5   1   4 458.002  23.779  10
   5   1   4 510.141  25.296   3
   5   1   4 488.867  25.518   8
   5   1   4 439.575  19.616   6
  -6  -1  -4 123.007  12.547   2
  -6  -1  -4 113.231  13.696   5
   6   1   4 104.450   9.880  10
   6   1   4 73.1839 10.6258   6
   6   1   4 124.298  16.880   3
   6   1   4 108.880  10.221   8
  -7  -1  -4 7.99873 6.32010   2
  -7  -1  -4 2.82689 9.66156   5
   7   1   4 -0.0758  9.1395   3
  -8  -1  -4 -15.763  11.458   5
   8   1   4 -1.5596 11.2054   3
  -9  -1  -4 89.0191 20.2915   5
   9   1   4 93.0826 18.2169   3
  11  -2  -4 382.002  36.311   6
  11  -2  -4 441.255  35.475   3
 -11   2   4 387.064  37.524   9
  10  -2  -4 19.1007 12.2865   3
  10  -2  -4 -2.9269  9.6212   6
 -10   2   4 23.0541  9.8226   5
 -10   2   4 4.79252 9.74728   9
   9  -2  -4 48.2094 12.0888   6
   9  -2  -4 54.1995 12.3128   3
  -9   2   4 35.1764 11.3425   9
  -9   2   4 43.9606  8.1107   5
   8  -2  -4 -0.1364  6.5518   3
   8  -2  -4 4.84964 9.79469   6
  -8   2   4 4.17034 8.94920   4
  -8   2   4 1.41248 3.75503   5
  -8   2   4 0.56207 2.77455   2
  -8   2   4 7.49373 9.79324   9
   7  -2  -4 54.0773  9.3766   3
   7  -2  -4 65.3312 10.1991   6
  -7   2   4 54.8141  6.4588   2
  -7   2   4 58.1623  5.5305   5
  -7   2   4 34.1499  8.7196   4
  -7   2   4 47.1933  8.9052   1
  -7   2   4 35.4791  7.5980   9
   6  -2  -4 11.7723  4.9173   3
   6  -2  -4 21.8756  7.3066   6
  -6   2   4 14.4786  3.5679   2
  -6   2   4 5.04333 4.48664   4
  -6   2   4 11.4390  7.1913   9
  -6   2   4 10.4044  6.8960   1
  -6   2   4 9.96049 3.06682   5
   5  -2  -4 263.399  17.641   4
   5  -2  -4 261.186  14.271   3
   5  -2  -4 226.295  14.625   1
   5  -2  -4 277.997  11.382   2
   5  -2  -4 285.400  10.704   6
  -5   2   4 257.348  12.159   2
  -5   2   4 248.881  14.393   4
  -5   2   4 247.748  12.260   1
  -5   2   4 269.892  10.768   5
  -5   2   4 263.526  16.633   9
  -5   2   4 276.477   9.334   7
  -5   2   4 271.938  16.850   3
   4  -2  -4 96.9683  7.0623   3
   4  -2  -4 82.2331  8.9840   1
   4  -2  -4 82.7876  8.7922   4
   4  -2  -4 95.3096  7.0234   2
  -4   2   4 97.2597  5.9017   7
  -4   2   4 92.2504  7.4693   2
  -4   2   4 93.9765  7.2969   1
  -4   2   4 97.2945  7.8014   4
  -4   2   4 92.8281  7.2541   9
  -4   2   4 98.3999  5.0189   5
   3  -2  -4 35.2598  5.3886   1
   3  -2  -4 38.5383  5.4708   4
   3  -2  -4 42.9934  4.0691   3
   3  -2  -4 35.2656  5.0965   2
  -3   2   4 42.6050  4.6894   2
  -3   2   4 40.0052  2.9523   7
  -3   2   4 42.8069  3.1837   5
  -3   2   4 47.0962  5.4046   9
  -3   2   4 38.5286  3.7375   1
  -3   2   4 43.2518  5.2654   4
   2  -2  -4 90.1338  9.0953   2
   2  -2  -4 93.2809  5.0512   5
   2  -2  -4 88.2214  5.8588   1
   2  -2  -4 93.2486  6.2181   7
   2  -2  -4 99.2389  7.0576   4
  -2   2   4 96.4453  6.8386   2
  -2   2   4 91.7142  6.4760   1
  -2   2   4 107.557   7.493   5
  -2   2   4 91.6059  5.4781   7
  -2   2   4 104.193   7.525   4
   1  -2  -4 13.2286  4.5027   2
   1  -2  -4 6.11430 2.29379   7
   1  -2  -4 6.87919 4.26062   3
   1  -2  -4 7.70869 3.04073   5
   1  -2  -4 8.53287 2.64487   1
   1  -2  -4 5.79736 4.08593   4
  -1   2   4 4.61592 3.67685   4
  -1   2   4 14.8394  3.7708   5
  -1   2   4 6.97921 2.05179   1
  -1   2   4 9.60918 4.12221   2
   0  -2  -4 1701.95   33.22  10
   0  -2  -4 1695.98   30.74   8
   0  -2  -4 1557.62   37.47   3
   0  -2  -4 1684.36   53.63   5
   0  -2  -4 1650.43   42.19   7
   0  -2  -4 1571.10   28.52   1
   0   2   4 1632.09   70.36   5
   0   2   4 1631.65   58.34   1
   0   2   4 1628.38   58.04   2
   0   2   4 1527.80   42.59   4
  -1  -2  -4 2142.83   33.51  10
  -1  -2  -4 2164.99   53.74   5
  -1  -2  -4 2131.22   51.05   7
  -1  -2  -4 2067.68   68.41   2
  -1  -2  -4 2199.19   29.80   8
  -1  -2  -4 2165.91   57.00   6
  -1  -2  -4 2116.66   99.13   3
   1   2   4 2061.37   56.06   1
   1   2   4 2207.94   94.89   5
   1   2   4 2023.51   65.38   4
   1   2   4 2132.26   58.85   2
   1   2   4 2093.14   43.60   3
  -2  -2  -4 3.92935 5.63875   5
  -2  -2  -4 8.13093 3.14977   8
  -2  -2  -4 11.7790  5.6499   2
  -2  -2  -4 7.20610 3.29945   6
  -2  -2  -4 11.3164  4.6449   3
  -2  -2  -4 10.2513  3.3878  10
   2   2   4 7.99003 3.46287   1
   2   2   4 4.10674 5.14656   5
   2   2   4 7.28035 4.80323   2
   2   2   4 4.14192 3.92463   3
  -3  -2  -4 1230.92   38.40   8
  -3  -2  -4 1255.09   44.28   6
  -3  -2  -4 1269.75   41.12   2
  -3  -2  -4 1297.53   36.02   5
  -3  -2  -4 1266.04   48.46  10
   3   2   4 1299.02   32.29   1
   3   2   4 1233.92   43.69   3
   3   2   4 1292.13   36.36   8
   3   2   4 1169.98   66.28   2
   3   2   4 1296.27   36.71  10
  -4  -2  -4 223.503  15.323   2
  -4  -2  -4 214.159  15.649   5
  -4  -2  -4 228.516  14.422   6
   4   2   4 211.597  10.405  10
   4   2   4 222.106  14.869   3
   4   2   4 202.337  10.571   8
  -5  -2  -4 52.9086  9.7450   5
  -5  -2  -4 68.3841  8.9504   2
  -5  -2  -4 68.3057  8.6699   6
   5   2   4 55.2595 10.3099   3
   5   2   4 38.9783  6.0070   8
   5   2   4 49.9437  7.0854  10
  -6  -2  -4 -1.5356 10.9701   5
  -6  -2  -4 9.20198 5.16331   2
   6   2   4  1.4862 13.1168   3
  -7  -2  -4 -0.5480  9.7396   5
  -7  -2  -4  6.0500 10.3352   7
   7   2   4 -18.163  13.024   3
  -8  -2  -4 45.4495 17.9324   7
  -8  -2  -4 39.4074 16.1821   5
   8   2   4 15.5690 17.2339   3
  11  -3  -4 16.6882 13.4919   6
  11  -3  -4 39.2854 20.3575   3
 -11   3   4 -1.0211 11.5824   9
  10  -3  -4 73.6243 16.1906   6
  10  -3  -4 118.026  21.736   3
 -10   3   4 108.925  12.788   5
 -10   3   4 76.7013 12.8820   9
   9  -3  -4 11.6448  9.2987   6
   9  -3  -4 -0.4694  8.9272   3
  -9   3   4 8.65635 5.86963   5
  -9   3   4 -0.7675 11.7524   1
  -9   3   4 -4.6035  7.4415   9
  -9   3   4 -1.4373  6.7105   4
   8  -3  -4 41.6418 10.3794   3
   8  -3  -4 27.9638  9.6287   6
  -8   3   4 50.7368  8.6827   5
  -8   3   4 30.8430 11.1607   9
  -8   3   4 29.7269  8.2249   4
  -8   3   4 31.5485  8.7649   1
   7  -3  -4 39.3867  7.0278   6
   7  -3  -4 56.2903  7.6415   3
  -7   3   4 44.0785  8.9975   1
  -7   3   4 53.7229  9.1248   4
  -7   3   4 66.1299  8.6971   2
  -7   3   4 44.7973  7.9212   9
  -7   3   4 58.5683  7.5590   5
   6  -3  -4 48.4420  8.4160   6
   6  -3  -4 53.4740  7.0703   3
  -6   3   4 46.1388  7.8085   2
  -6   3   4 59.6342  9.3579   9
  -6   3   4 55.5930  7.6979   7
  -6   3   4 57.2446  8.4257   4
  -6   3   4 29.7384  8.2216   3
  -6   3   4 58.8700  6.5934   1
   5  -3  -4 56.4656  8.4738   6
   5  -3  -4 59.4228  5.6481   3
   5  -3  -4 41.9319 10.1583   4
  -5   3   4 55.3016  7.4769   4
  -5   3   4 55.1698  7.8845   2
  -5   3   4 59.1539  8.1305   9
  -5   3   4 55.7118  6.8716   1
  -5   3   4 65.9277  7.1260   7
   4  -3  -4 145.198  10.188   2
   4  -3  -4 136.316  13.017   4
   4  -3  -4 113.022   9.020   1
   4  -3  -4 128.201   8.367   3
   4  -3  -4 138.767  10.665   6
  -4   3   4 135.554   9.931   1
  -4   3   4 141.524   7.101   5
  -4   3   4 122.639   9.182   9
  -4   3   4 125.460  10.202   4
  -4   3   4 139.480   6.873   7
  -4   3   4 143.248  12.091   2
   3  -3  -4 2281.24   75.67   4
   3  -3  -4 2184.30   76.05   1
   3  -3  -4 2201.80  124.77   7
   3  -3  -4 2185.27   44.60   2
   3  -3  -4 2166.66   57.27   3
  -3   3   4 2165.97   88.75   7
  -3   3   4 2275.48   82.74   4
  -3   3   4 2173.45  107.06   2
  -3   3   4 2159.19   71.80   1
  -3   3   4 2164.13   93.75   5
   2  -3  -4 953.118  23.770   2
   2  -3  -4 968.807  29.029   1
   2  -3  -4 937.556  25.563   5
   2  -3  -4 941.155  38.117   4
   2  -3  -4 929.865  28.387   7
  -2   3   4 942.920  22.844   5
  -2   3   4 920.984  19.910   4
  -2   3   4 896.504  31.013   1
  -2   3   4 964.094  59.791   7
  -2   3   4 889.419  46.705   2
   1  -3  -4 463.600  16.474   1
   1  -3  -4 458.368  15.409   3
   1  -3  -4 445.589  16.166   7
   1  -3  -4 483.927  13.024   5
   1  -3  -4 445.241  17.721   2
  -1   3   4 432.981  14.952   4
  -1   3   4 473.362  11.508   1
  -1   3   4 485.040  17.881   5
  -1   3   4 442.622  17.773   2
   0  -3  -4 1620.21   47.52   1
   0  -3  -4 1765.87   44.67   7
   0  -3  -4 1729.20   49.94  10
   0  -3  -4 1722.09   73.98   8
   0  -3  -4 1636.69   48.46   3
   0  -3  -4 1629.90   37.84   2
   0  -3  -4 1740.38   43.32   5
   0   3   4 1667.75   40.96   5
   0   3   4 1617.92   38.11   4
   0   3   4 1657.02   36.50   1
   0   3   4 1578.03   50.81   2
  -1  -3  -4 72.5136  6.3498   6
  -1  -3  -4 63.2137  7.6358   5
  -1  -3  -4 73.9532  5.5753  10
  -1  -3  -4 72.1297  8.2454   3
  -1  -3  -4 83.0165  9.4215   2
  -1  -3  -4 78.0016  5.4330   8
  -1  -3  -4 54.0004  7.7741   7
   1   3   4 56.3553  6.1244   3
   1   3   4 57.4365  8.8839   5
   1   3   4 64.0623  6.9468   4
   1   3   4 69.2494  5.5689   1
   1   3   4 64.4987  8.1407   2
  -2  -3  -4 362.960  16.317   7
  -2  -3  -4 334.364  16.864  10
  -2  -3  -4 335.788  18.458   8
  -2  -3  -4 356.125  13.989   6
  -2  -3  -4 304.642  15.605   2
  -2  -3  -4 300.404  24.336   3
  -2  -3  -4 325.148  18.031   5
   2   3   4 326.803  13.216   1
   2   3   4 324.564  22.695   3
  -3  -3  -4 244.780  15.133   7
  -3  -3  -4 225.771  11.687   2
  -3  -3  -4 251.314  11.747   6
  -3  -3  -4 261.560  15.964   5
   3   3   4 235.603  16.356   3
   3   3   4 270.585  13.966   1
  -4  -3  -4 5.68902 7.90839   2
  -4  -3  -4 17.6982  9.9788   5
  -4  -3  -4 -8.5687  9.7146   7
  -4  -3  -4 8.53456 2.84101   6
   4   3   4 4.21306 7.42819   3
   4   3   4 4.49318 5.24338   1
  -5  -3  -4 501.440  26.156   2
  -5  -3  -4 491.318  28.137   5
  -5  -3  -4 436.091  31.549   7
   5   3   4 498.647  25.584   3
   5   3   4 523.000  27.413   1
  -6  -3  -4 9.22108 9.04739   7
  -6  -3  -4 26.2758 16.4783   5
  -6  -3  -4 31.1033 10.8192   2
   6   3   4  9.0213 11.3770   3
   6   3   4 31.5913 10.5118   1
  -7  -3  -4 13.2298 13.2181   7
  -7  -3  -4 29.5903 13.1801   5
   7   3   4  7.8727 14.3879   3
  -8  -3  -4 54.4850 17.0727   5
  -8  -3  -4 64.2066 18.4965   7
   8   3   4 34.1406 26.6343   3
  11  -4  -4 21.1325 11.8007   6
  11  -4  -4 42.3217 15.5995   3
  10  -4  -4 331.513  26.649   6
  10  -4  -4 348.230  26.192   3
 -10   4   4 244.014  25.434   9
 -10   4   4 356.453  27.027   1
   9  -4  -4 11.1348 10.8583   6
   9  -4  -4 -0.0664  7.4585   3
  -9   4   4 -5.5217 10.0305   4
  -9   4   4 0.51579 8.09155   1
  -9   4   4 0.95942 7.46290   5
  -9   4   4 0.00000 9.02095   9
   8  -4  -4 109.922  14.537   6
   8  -4  -4 111.062  14.129   3
  -8   4   4 109.721  12.828   4
  -8   4   4 109.137  13.138   9
  -8   4   4 124.332  11.226   5
  -8   4   4 115.861  12.243   1
   7  -4  -4 400.322  20.763   3
   7  -4  -4 367.505  22.584   6
  -7   4   4 411.080  25.484   9
  -7   4   4 429.139  24.115   4
  -7   4   4 431.780  23.309   1
   6  -4  -4 173.733  13.331   6
   6  -4  -4 222.871  11.638   3
  -6   4   4 189.117  15.502   4
  -6   4   4 222.553  14.779   1
  -6   4   4 222.949  17.982   7
  -6   4   4 221.283  14.232   9
   5  -4  -4 49.8469  8.2522   6
   5  -4  -4 52.6558  7.4928   3
  -5   4   4 38.8003  6.4394   4
  -5   4   4 58.7746  7.5621   1
  -5   4   4 35.6116  8.7902   9
  -5   4   4 53.1752  7.1663   5
  -5   4   4 68.0262  6.6804   7
   4  -4  -4 479.512  20.850   2
   4  -4  -4 497.131  17.611   6
   4  -4  -4 502.507  16.214   3
  -4   4   4 490.588  20.636   1
  -4   4   4 511.574  20.449   7
  -4   4   4 529.028  21.937   5
  -4   4   4 508.555  21.286   4
   3  -4  -4 1465.08   40.21   7
   3  -4  -4 1401.06   32.15   2
   3  -4  -4 1434.30   37.87   6
   3  -4  -4 1386.02   81.78   1
   3  -4  -4 1440.09   31.64   3
  -3   4   4 1424.28   55.72   7
  -3   4   4 1422.52   34.29   4
  -3   4   4 1394.02   81.16   5
  -3   4   4 1402.13   37.51   1
   2  -4  -4 308.902  13.536   2
   2  -4  -4 351.587  11.752   3
   2  -4  -4 283.249  13.355   7
   2  -4  -4 284.746  22.057   1
   2  -4  -4 322.773  12.897   5
   2  -4  -4 315.329  15.263   6
  -2   4   4 318.154  16.390   5
  -2   4   4 324.206  16.765   4
  -2   4   4 339.575  14.856   7
  -2   4   4 304.868   9.344   1
   1  -4  -4 892.973  21.203   5
   1  -4  -4 865.027  36.753   1
   1  -4  -4 816.660  42.757   3
   1  -4  -4 853.038  25.745   2
   1  -4  -4 841.476  20.028   7
  -1   4   4 868.456  34.622   7
  -1   4   4 797.240  39.099   5
  -1   4   4 808.532  21.637   1
  -1   4   4 852.443  23.115   4
   0  -4  -4 100.113  11.448   1
   0  -4  -4 105.197   8.980   3
   0  -4  -4 107.204   9.759   5
   0  -4  -4 118.052   8.371   8
   0  -4  -4 110.701  11.066   7
   0  -4  -4 106.171   9.139   2
   0  -4  -4 111.484   6.905  10
   0   4   4 110.593  10.769   5
   0   4   4 110.007  10.304   4
   0   4   4 112.204   6.991   1
  -1  -4  -4 125.893  12.863   5
  -1  -4  -4 164.496   8.839  10
  -1  -4  -4 148.640  12.853   3
  -1  -4  -4 124.929   8.514   2
  -1  -4  -4 139.287   7.787   6
  -1  -4  -4 139.975  11.806   7
  -1  -4  -4 151.097   7.970   8
   1   4   4 148.154  10.430   1
   1   4   4 149.848  13.572   4
   1   4   4 120.350  10.216   3
  -2  -4  -4 147.933  12.082   2
  -2  -4  -4 151.395  15.536   5
  -2  -4  -4 150.941  12.775   7
  -2  -4  -4 172.978   6.869   8
  -2  -4  -4 162.481   9.533   6
  -2  -4  -4 169.135   6.960  10
   2   4   4 168.080  12.809   3
   2   4   4 154.068  11.327   1
  -3  -4  -4 70.6667 10.1072   2
  -3  -4  -4 57.4951 12.3058   5
  -3  -4  -4 47.3322 10.0272   7
   3   4   4 67.7193 11.3714   1
   3   4   4 54.8223 10.2527   3
  -4  -4  -4 364.005  24.386   5
  -4  -4  -4 381.543  19.485   2
  -4  -4  -4 354.923  23.624   7
   4   4   4 404.554  19.976   1
   4   4   4 423.431  25.198   3
  -5  -4  -4 39.3895 14.2386   5
  -5  -4  -4 70.8232 12.0645   7
  -5  -4  -4 73.0510 12.3917   2
   5   4   4 62.0057 13.1565   3
   5   4   4 90.7136 11.9727   1
  -6  -4  -4 17.6887 11.2378   2
  -6  -4  -4 -1.0854 10.0374   7
  -6  -4  -4 -14.773  15.605   5
   6   4   4 22.0617 13.2924   3
   6   4   4 26.2793  8.5665   1
  -7  -4  -4 108.310  21.719   7
  -7  -4  -4 136.677  20.404   5
   7   4   4 124.323  21.790   3
   7   4   4 149.553  19.992   1
  11  -5  -4 44.6042 14.5839   3
  11  -5  -4 41.2488 16.3682   6
 -11   5   4 42.8807 14.9038   1
  10  -5  -4 184.186  20.387   3
  10  -5  -4 152.109  20.067   6
 -10   5   4 137.548  19.431   1
 -10   5   4 134.805  16.515   9
 -10   5   4 141.934  20.276   4
   9  -5  -4 56.3100 12.4284   6
  -9   5   4 43.2356  9.4526   9
  -9   5   4 74.8193 14.1992   1
  -9   5   4 44.1744 14.5559   4
   8  -5  -4 205.749  17.228   6
   8  -5  -4 228.698  15.898   3
  -8   5   4 246.040  17.760   1
  -8   5   4 217.593  19.363   9
  -8   5   4 245.621  21.840   4
   7  -5  -4 35.4058  8.3294   6
   7  -5  -4 16.8937  6.6949   3
  -7   5   4 5.61443 8.17594   9
  -7   5   4 3.18991 7.99901   4
  -7   5   4 11.2163  6.9429   1
   6  -5  -4 12.2633  6.9825   6
   6  -5  -4 11.7858  4.0463   3
  -6   5   4 23.1490  8.6828   4
  -6   5   4 4.61179 6.09321   7
  -6   5   4 19.2055  6.8324   1
  -6   5   4 7.54443 7.72459   9
   5  -5  -4 1208.65   41.99   6
   5  -5  -4 1243.58   35.29   3
  -5   5   4 1193.24   33.98   1
  -5   5   4 1287.00   80.11   7
  -5   5   4 1193.05   44.56   4
  -5   5   4 1247.59   73.84   5
  -5   5   4 1201.74   34.34   9
   4  -5  -4 3.16725 3.61709   7
   4  -5  -4 2.50731 5.94427   6
   4  -5  -4 4.08689 2.55833   3
  -4   5   4 5.16417 5.08694   5
  -4   5   4 8.48391 6.23718   7
  -4   5   4 6.08040 4.49394   1
  -4   5   4 -0.4460  4.5111   4
   3  -5  -4 -0.7748  5.1170   7
   3  -5  -4 5.10568 7.38885   2
   3  -5  -4 17.6244  5.5775   6
   3  -5  -4 10.9097  3.4890   3
   3  -5  -4 9.17129 3.61258   3
  -3   5   4 7.90705 6.44427   7
  -3   5   4 13.1386  6.6816   1
  -3   5   4 5.56613 7.17875   5
  -3   5   4 4.79999 4.42633   4
   2  -5  -4 878.304  24.586   7
   2  -5  -4 859.158  29.487   5
   2  -5  -4 892.915  27.537   2
   2  -5  -4 886.343  32.935   3
   2  -5  -4 840.723  26.680   6
  -2   5   4 876.864  69.235   5
  -2   5   4 875.871  27.553   4
  -2   5   4 886.429  20.459   1
   1  -5  -4 158.394  10.388   6
   1  -5  -4 186.441  14.181   2
   1  -5  -4 153.880  10.433   3
   1  -5  -4 164.743  14.146   7
   1  -5  -4 162.207  11.817   5
  -1   5   4 147.859  11.758   4
  -1   5   4 171.099  11.285   1
   0  -5  -4 627.487  25.026  10
   0  -5  -4 596.086  23.166   7
   0  -5  -4 563.658  21.921   2
   0  -5  -4 575.192  25.817   3
   0  -5  -4 575.069  23.819   8
   0  -5  -4 553.277  29.959   6
   0  -5  -4 575.691  26.024   5
   0   5   4 562.239  22.229   1
   0   5   4 569.369  24.283   4
  -1  -5  -4 5.58565 6.18676   5
  -1  -5  -4 10.3341  2.6652   6
  -1  -5  -4 7.32020 2.35605   8
  -1  -5  -4 3.51610 6.43037   2
  -1  -5  -4 2.86158 6.23784   7
  -1  -5  -4 8.39162 2.60608  10
  -1  -5  -4 2.69086 2.14963   6
   1   5   4 -0.3168  5.4034   4
   1   5   4 3.39283 4.41181   1
   1   5   4 6.77258 5.73728   3
  -2  -5  -4 525.741  27.583   2
  -2  -5  -4 518.630  23.480   7
  -2  -5  -4 514.554  27.743   5
   2   5   4 469.082  23.303   3
   2   5   4 525.883  21.671   1
  -3  -5  -4 547.704  25.023   7
  -3  -5  -4 554.325  30.984   5
  -3  -5  -4 613.772  27.551   2
   3   5   4 596.292  25.579   1
   3   5   4 578.779  28.213   3
  -4  -5  -4 165.645  16.428   2
  -4  -5  -4 167.226  19.398   7
  -4  -5  -4 190.115  19.552   5
   4   5   4 182.984  14.729   1
   4   5   4 153.812  18.187   3
  -5  -5  -4  8.0709 15.2800   5
  -5  -5  -4 13.0274 11.4102   2
  -5  -5  -4 29.8655 13.9465   7
   5   5   4  8.5387 12.0338   3
   5   5   4 4.45153 8.57254   1
  -6  -5  -4 97.6867 23.5892   7
  -6  -5  -4 160.783  23.822   5
   6   5   4 139.926  21.968   3
  11  -6  -4 291.518  31.449   6
 -11   6   4 316.880  30.540   1
  10  -6  -4  2.9140 12.9886   6
  10  -6  -4 -3.0294  8.4072   3
 -10   6   4 -8.0892 10.3096   1
   9  -6  -4 30.6182 12.4818   6
   9  -6  -4 37.7872 10.9979   3
  -9   6   4 27.8646 12.3262   4
  -9   6   4  4.5549 13.1464   9
  -9   6   4 15.6113 10.8166   1
   8  -6  -4 102.673  12.686   3
   8  -6  -4 100.140  16.685   6
  -8   6   4 92.5221 16.2089   1
  -8   6   4 64.4212 15.1167   4
  -8   6   4 73.6970 12.5316   9
   7  -6  -4 60.1401 12.1203   6
   7  -6  -4 77.9132 11.8196   3
  -7   6   4 90.4645 12.6424   1
  -7   6   4 55.5841 11.5198   9
  -7   6   4 90.3045 12.3970   4
   6  -6  -4 501.520  24.260   6
   6  -6  -4 514.845  23.303   3
  -6   6   4 453.628  28.603   4
  -6   6   4 499.467  29.301   9
  -6   6   4 477.995  26.151   1
   5  -6  -4 1.78189 5.01247   6
   5  -6  -4 12.2603  4.5298   3
  -5   6   4 -0.2225  4.3631   4
  -5   6   4 2.69549 5.83220   1
   4  -6  -4 20.6335  4.6710   3
   4  -6  -4 23.6543  7.9520   6
   4  -6  -4 9.38345 6.61846   7
   4  -6  -4 31.6876  4.1032   3
  -4   6   4 23.6560  4.7618   1
  -4   6   4 20.9291  6.8616   4
   3  -6  -4 852.706  23.880   6
   3  -6  -4 921.164  37.027   3
   3  -6  -4 895.569  38.072   3
   3  -6  -4 877.892  29.931   7
  -3   6   4 844.577  31.434   4
  -3   6   4 901.875  33.347   1
   2  -6  -4 3.43784 6.13598   2
   2  -6  -4 1.41475 3.14329   3
   2  -6  -4 2.19898 7.45583   7
   2  -6  -4 2.30625 5.00835   6
   2  -6  -4 -6.5275  6.5964   5
  -2   6   4 -0.4625  5.7958   4
  -2   6   4 -4.5891  4.7557   1
   1  -6  -4 69.5197 10.5680   5
   1  -6  -4 61.7018  6.2868   3
   1  -6  -4 47.6946 12.0034   7
   1  -6  -4 55.2496  6.7800   6
   1  -6  -4 46.5493  9.1962   2
  -1   6   4 77.3312  9.2065   1
  -1   6   4 64.6868  8.1502   4
   0  -6  -4 218.028   9.569   6
   0  -6  -4 225.953  15.900  10
   0  -6  -4 199.001  14.686   5
   0  -6  -4 219.351  14.963   8
   0  -6  -4 220.120  19.543   2
   0  -6  -4 196.907  17.423   7
   0   6   4 229.044  14.140   1
   0   6   4 225.167  18.725   4
  -1  -6  -4 282.820  11.573  10
  -1  -6  -4 304.054  22.989   5
  -1  -6  -4 301.538  17.878   2
  -1  -6  -4 301.100  12.451   6
  -1  -6  -4 307.256  11.989   8
  -1  -6  -4 276.739  24.383   7
   1   6   4 291.406  18.519   3
   1   6   4 304.005  17.292   1
   1   6   4 290.615  20.778   4
  -2  -6  -4 18.6165  7.9279   2
  -2  -6  -4 6.57330 8.79128   7
  -2  -6  -4 8.13622 8.35863   5
   2   6   4 16.0133 10.7403   1
   2   6   4 9.71407 8.84190   3
  -3  -6  -4 1077.89   44.47   5
  -3  -6  -4 1014.63   52.94   7
  -3  -6  -4 1130.71   57.95   2
   3   6   4 1186.41   50.10   1
   3   6   4 1140.41   61.46   3
  -4  -6  -4 23.7715 12.8363   7
  -4  -6  -4 22.2054 12.2719   2
  -4  -6  -4 26.0220 14.9003   5
   4   6   4 17.8384 10.0525   3
   4   6   4 49.1879 13.3480   1
  -5  -6  -4  5.8089 14.0627   5
  -5  -6  -4  5.3402 10.9367   2
  -5  -6  -4 -0.1542 13.7871   7
   5   6   4 16.8200 17.2965   1
   5   6   4 -4.5035 18.1843   3
  10  -7  -4  4.0439 13.9273   6
 -10   7   4 -2.6145 11.4718   1
   9  -7  -4 332.470  34.843   6
  -9   7   4 350.503  28.642   1
   8  -7  -4 -0.3746 14.4748   6
  -8   7   4 -17.142  10.663   4
  -8   7   4 5.85871 8.47488   1
  -8   7   4 1.74021 9.90578   9
   7  -7  -4 71.9637 14.3692   6
  -7   7   4 50.1803 10.5134   9
  -7   7   4 49.9171 12.2698   4
  -7   7   4 86.0756 15.5602   1
   6  -7  -4 369.738  30.813   3
   6  -7  -4 355.169  20.239   6
  -6   7   4 362.674  27.975   4
  -6   7   4 404.245  22.400   1
  -6   7   4 401.508  22.037   9
   5  -7  -4 133.747  15.278   6
   5  -7  -4 111.606   8.071   3
  -5   7   4 93.2271 11.9014   4
  -5   7   4 112.682  15.269   1
   4  -7  -4 716.517  29.634   3
   4  -7  -4 791.769  26.598   6
   4  -7  -4 704.678  34.379   7
  -4   7   4 737.878  37.872   1
  -4   7   4 732.427  33.007   4
   3  -7  -4 160.499  10.164   3
   3  -7  -4 143.974  11.875   7
   3  -7  -4 143.341  11.260   6
  -3   7   4 135.393  12.926   4
  -3   7   4 158.578  15.167   1
   2  -7  -4 420.663  20.424   6
   2  -7  -4 361.545  18.651   7
  -2   7   4 361.920  20.411   4
  -2   7   4 418.198  22.408   1
   1  -7  -4 548.273  31.118   7
   1  -7  -4 517.597  26.462   5
   1  -7  -4 557.970  36.458   6
  -1   7   4 602.404  27.834   1
  -1   7   4 526.591  29.454   4
   0  -7  -4 145.165  16.595   7
   0  -7  -4 145.330  14.738   2
   0  -7  -4 147.585  16.491   5
   0   7   4 149.625  14.794   4
   0   7   4 139.202  13.267   1
  -1  -7  -4 13.0737 10.2500   7
  -1  -7  -4 21.6758 11.2891   5
  -1  -7  -4 21.7763 10.0928   2
   1   7   4 36.9168 10.7516   1
   1   7   4 18.0976 10.7617   4
  -2  -7  -4 264.575  21.354   2
  -2  -7  -4 282.564  24.476   5
  -2  -7  -4 310.075  25.501   7
   2   7   4 266.845  23.687   4
   2   7   4 326.377  25.461   1
  -3  -7  -4 39.6768 16.7386   7
  -3  -7  -4 34.1832 12.4957   5
   3   7   4 71.0984 13.9508   1
  -4  -7  -4 19.7457 16.9629   7
   4   7   4 29.4607 12.0687   1
   9  -8  -4 16.5857 16.5039   6
  -9   8   4 24.8430 20.4518   1
   8  -8  -4  4.7862 11.6310   6
  -8   8   4 2.69537 7.71667   9
  -8   8   4  4.4662 13.3966   4
  -8   8   4 -6.4202 10.2800   1
   7  -8  -4 452.048  29.823   6
  -7   8   4 510.228  33.408   1
  -7   8   4 437.501  33.484   9
  -7   8   4 456.530  32.592   4
   6  -8  -4 18.8887 10.8138   6
  -6   8   4 10.0341 11.0805   4
  -6   8   4 6.29064 8.72059   1
  -6   8   4 17.8161 12.0752   9
   5  -8  -4 10.4236  9.1419   6
  -5   8   4 20.5923 11.6595   1
  -5   8   4 10.7176  8.5982   4
   4  -8  -4 334.763  16.563   7
   4  -8  -4 308.471  24.732   6
  -4   8   4 343.589  21.228   1
  -4   8   4 290.269  20.792   4
   3  -8  -4 0.60851 9.13112   7
   3  -8  -4 -4.8371  8.0723   6
  -3   8   4 -8.5077  6.8927   4
  -3   8   4 0.12738 7.45652   1
   2  -8  -4 45.4693  8.9673   6
   2  -8  -4 27.7619 10.2624   7
  -2   8   4 40.8975 11.4006   4
  -2   8   4 41.1320  9.5875   1
   1  -8  -4 820.260  48.502   7
   1  -8  -4 818.133  51.224   5
  -1   8   4 839.139  43.858   1
  -1   8   4 846.156  41.912   4
   0  -8  -4 18.7022 10.0237   7
   0  -8  -4 6.42057 9.56799   5
   0   8   4 15.0246  8.7641   1
   0   8   4 -7.6618  9.1172   4
  -1  -8  -4 27.5075 14.8942   7
  -1  -8  -4 33.8725 15.8534   5
   1   8   4 67.8810 18.8674   4
   1   8   4 59.0003 11.0361   1
  -2  -8  -4 28.6339 14.2016   7
  -2  -8  -4 28.8628 21.7198   5
   2   8   4 33.8419 14.3723   4
   2   8   4 47.3727 14.0635   1
  -3  -8  -4 -4.1358 18.2448   7
  -3  -8  -4 13.8364 18.8164   5
   3   8   4 32.4683 14.6986   1
   3   8   4 18.5449 20.8346   4
   9  -9  -4 -14.438  14.862   6
   8  -9  -4 258.222  33.654   6
  -8   9   4 315.537  32.328   1
   7  -9  -4 17.6665 12.2799   6
  -7   9   4 -16.568  12.976   4
  -7   9   4 18.3121 11.7470   1
  -7   9   4 14.5627 11.0258   9
   6  -9  -4 106.722  17.194   6
  -6   9   4 70.5754 16.2468   4
  -6   9   4 88.4558 12.6858   1
   5  -9  -4 54.9069 13.0150   6
  -5   9   4 45.8498 14.1603   1
   4  -9  -4 13.9889  9.5983   7
   4  -9  -4 30.4461 10.4695   6
  -4   9   4 13.1987  9.7829   4
  -4   9   4 27.7598 10.6527   1
   3  -9  -4  1.9667 13.8368   7
   3  -9  -4 2.20042 7.69658   6
  -3   9   4 7.64082 9.12771   1
  -3   9   4 10.8462 11.2943   4
   2  -9  -4 153.003  18.825   7
  -2   9   4 147.698  16.712   1
  -2   9   4 131.910  17.155   4
   1  -9  -4 40.2284 14.0650   5
   1  -9  -4 19.2834 16.7182   7
  -1   9   4 33.6163 11.7542   4
  -1   9   4 49.9136 12.9429   1
   0  -9  -4 79.0482 19.0777   7
   0  -9  -4 96.1201 20.0341   5
   0   9   4 84.5492 15.1908   4
   0   9   4 130.541  19.725   1
  -1  -9  -4  7.8375 11.8050   7
  -1  -9  -4 -2.0935 15.1204   5
   1   9   4  0.3154 10.7612   1
   1   9   4 -3.6501 22.4483   4
  -2  -9  -4  8.3957 13.7838   7
  -2  -9  -4 -6.1147 16.6310   5
   2   9   4 -24.167  21.090   4
   2   9   4 -8.8765 20.0266   1
   7 -10  -4 90.3826 19.8088   6
  -7  10   4 45.1821 15.9984   1
   6 -10  -4 31.9710 15.1554   6
  -6  10   4 29.7461 15.5793   1
  -6  10   4 14.5364 11.1025   4
   5 -10  -4 30.4470 11.8705   6
  -5  10   4 33.2187 16.8699   1
  -5  10   4 29.6474 12.6018   4
   4 -10  -4  7.8111 17.1551   7
  -4  10   4 -5.8659 10.7322   4
  -4  10   4 -10.500  10.081   1
   3 -10  -4 28.2681 17.8268   7
  -3  10   4 23.1237 11.2671   4
  -3  10   4 37.0586 13.4631   1
   2 -10  -4 52.2848 21.8588   7
  -2  10   4 87.5135 16.7765   1
  -2  10   4 85.7966 18.9053   4
   1 -10  -4 17.2342 12.5357   7
  -1  10   4 15.0466 20.8435   4
  -1  10   4 -11.123  15.226   1
   0 -10  -4 87.8392 22.5811   5
   0 -10  -4 114.846  24.915   7
   0  10   4 131.966  24.283   1
   0  10   4 55.6449 17.7422   4
   0  12  -5 182.258  22.903   1
   0 -12   5 167.670  27.256   7
  -1  12  -5  6.3292 12.3227   1
  -2  12  -5 27.5150 16.4853   1
   2 -12   5 3.25702 9.48843   8
   2 -12   5 -0.2779  8.2654  10
  -3  12  -5 12.5997 11.7438   1
   3 -12   5 16.5177 12.2828   8
   3 -12   5 24.6857 18.9168   6
   3 -12   5  0.4538 11.9708  10
  -4  12  -5 -6.8887 13.1199   1
   4 -12   5 15.5771 19.6561   6
   4 -12   5  8.3842 12.7156  10
   4 -12   5 19.5901 13.9990   8
   3  11  -5 11.9998 14.9481   1
  -3 -11   5 -16.807  14.162   7
   2  11  -5 -0.0940 15.3528   1
  -2 -11   5 15.3020 11.9782   7
   1  11  -5 -13.611  13.856   1
  -1 -11   5 -1.7304 12.7362   7
   0  11  -5 26.6027 13.0341   1
   0 -11   5 29.7071 11.9448   7
  -1  11  -5 7.30447 8.87868   1
   1 -11   5 34.0310 12.0795  10
   1 -11   5 23.9289 10.7813   6
   1 -11   5 36.1656 14.3790   8
  -2  11  -5 10.7941  8.4155   1
   2 -11   5  3.9512 10.6869   8
   2 -11   5 1.03652 9.39538  10
   2 -11   5 8.70080 8.89878   6
  -3  11  -5 -5.8743  9.2319   1
   3 -11   5 -2.1921 11.8768   8
   3 -11   5  7.6831 10.8858   6
   3 -11   5 10.1362 14.8318  10
  -4  11  -5 192.258  26.080   1
   4 -11   5 189.025  19.830  10
   4 -11   5 162.689  18.947   6
   4 -11   5 220.018  20.708   8
  -5  11  -5 335.552  29.167   1
   5 -11   5 317.709  28.598  10
   5 -11   5 371.460  31.084   8
   5 -11   5 342.088  29.048   6
  -6  11  -5  1.6583 12.5555   2
  -6  11  -5 12.0450 17.1337   1
   6 -11   5 -6.7270 19.2209   6
   6 -11   5  4.3461 12.3414   8
   6 -11   5 12.3184 15.4665  10
   4  10  -5 11.9416 11.0459   1
  -4 -10   5  9.3686 19.0358   7
   3  10  -5 0.81829 9.43249   1
  -3 -10   5  2.4764 10.3743   7
   2  10  -5 124.684  16.692   1
  -2 -10   5 105.937  18.277   7
   1  10  -5 18.3497 10.2416   1
  -1 -10   5 34.6633 12.1451  10
  -1 -10   5 14.7798 10.0262   8
  -1 -10   5 2.46129 8.42871   7
   0  10  -5 4.56240 7.84755   1
   0 -10   5 -7.2372  6.4696  10
   0 -10   5  3.1767 13.1642   7
   0 -10   5 -6.7251  6.1191   8
  -1  10  -5 83.3495 12.0152   1
   1 -10   5 117.071  12.678   8
   1 -10   5 89.5217 12.6387   6
   1 -10   5 117.933  14.659  10
  -2  10  -5  6.5283 10.4879   1
   2 -10   5 12.7249 11.1037  10
   2 -10   5  5.7492 12.4621   8
   2 -10   5 15.8401 11.7250   6
  -3  10  -5 14.9643  8.2604   1
   3 -10   5 32.8265 11.4674   8
   3 -10   5 27.7639  8.9504   6
   3 -10   5 35.7478 11.3768  10
  -4  10  -5 212.647  17.195   1
   4 -10   5 272.045  23.743   8
   4 -10   5 221.083  19.284  10
   4 -10   5 221.563  18.223   6
  -5  10  -5 42.3995 10.8573   1
  -5  10  -5 44.8849 12.9856   2
   5 -10   5 24.0214 10.5913   8
   5 -10   5 32.6844 13.2139  10
   5 -10   5 33.9895 18.7852   6
  -6  10  -5  9.3496 16.7221   2
  -6  10  -5 20.2291 12.7372   1
   6 -10   5 36.3029 14.2625   8
   6 -10   5  0.0732 12.9780   6
   6 -10   5 -4.2517 11.2162  10
  -7  10  -5 57.9553 19.1095   2
  -7  10  -5 35.0330 11.5197   1
   7 -10   5 31.3384 13.9306   6
   7 -10   5 13.4188 15.4436   8
   7 -10   5 51.2572 15.7544  10
   6   9  -5 71.7312 19.7684   1
  -6  -9   5 51.6972 15.9670   5
  -6  -9   5 70.3412 18.8874   7
   5   9  -5  7.3319 10.3592   1
  -5  -9   5 12.5671 12.2011   5
  -5  -9   5 43.9561 17.6909   7
   4   9  -5  5.9098 10.2250   1
  -4  -9   5 -2.4391 11.5282   7
   3   9  -5 304.551  27.489   1
  -3  -9   5 267.724  24.243   7
   2   9  -5 254.724  19.951   1
  -2  -9   5 300.721  21.953   7
  -2  -9   5 298.052  21.487  10
  -2  -9   5 272.440  19.686   8
   1   9  -5 -17.176   8.934   1
  -1  -9   5  7.7478 12.3256   7
  -1  -9   5 -3.2896  4.7881  10
  -1  -9   5 -0.3289  5.1403   8
   0   9  -5 10.3680  7.2192   1
   0  -9   5 14.4026  6.9794  10
   0  -9   5 10.7220  8.0499   6
   0  -9   5 9.18966 5.28897   8
   0  -9   5 34.6038 12.2538   7
  -1   9  -5 147.260  11.880   1
   1  -9   5 159.396  12.572   8
   1  -9   5 164.696  13.949  10
   1  -9   5 178.428  14.190   6
   2  -9   5 74.2596 12.4505  10
   2  -9   5 99.1051 12.0473   8
   2  -9   5 106.091  12.802   6
  -3   9  -5 4.99515 9.17004   1
   3  -9   5 17.5781  8.7260   6
   3  -9   5 14.8253  8.0933   8
   3  -9   5 14.4623  7.6794  10
  -4   9  -5 504.294  28.634   1
   4  -9   5 483.886  25.717  10
   4  -9   5 457.380  28.682   8
   4  -9   5 497.602  32.257   6
  -5   9  -5 232.745  16.978   1
  -5   9  -5 220.899  20.291   2
   5  -9   5 206.458  17.169   8
   5  -9   5 255.646  22.419  10
   5  -9   5 229.032  19.272   6
  -6   9  -5 450.950  29.952   2
  -6   9  -5 423.005  35.530   1
   6  -9   5 429.394  32.260  10
   6  -9   5 443.045  27.388   8
   6  -9   5 435.185  31.585   6
  -7   9  -5 2.44942 9.21979   1
  -7   9  -5  4.8987 16.4322   2
   7  -9   5 -4.6423 18.5375   8
   7  -9   5 11.9699 18.0036   6
   7  -9   5 21.0240 17.5112  10
  -8   9  -5  3.1462 12.2237   2
  -8   9  -5 -1.9856 17.1406   1
   8  -9   5 -12.162  15.043   6
   8  -9   5 21.3439 20.9084  10
   8  -9   5 -1.6739 22.5250   8
   7   8  -5 29.0343 18.9823   1
   7   8  -5 -6.7665 17.6153   3
  -7  -8   5 27.1044 20.8408   7
  -7  -8   5 -0.6093 14.6501   5
   6   8  -5 15.9975 14.5378   3
   6   8  -5 21.2074 13.6114   1
  -6  -8   5 27.5956 12.1897   5
  -6  -8   5 18.4892 11.8017   7
   5   8  -5  6.4170 10.1534   1
   5   8  -5  1.8290 11.9152   3
  -5  -8   5 -7.0330 10.0637   5
  -5  -8   5 -8.2806 14.1445   7
   4   8  -5 7.80668 9.06707   1
   4   8  -5 16.6422  6.8326   3
  -4  -8   5 6.99292 9.30785   7
  -4  -8   5 11.0785  9.4399   5
   3   8  -5 292.016  17.366   3
   3   8  -5 326.679  20.308   1
  -3  -8   5 316.957  19.029   7
   2   8  -5 33.0654  8.6032   1
   2   8  -5 24.8842  7.6765   3
  -2  -8   5 25.0101 11.5734   7
  -2  -8   5 34.2175  7.9319   8
  -2  -8   5 33.9790  7.5904  10
   1   8  -5 93.5782 10.8835   1
   1   8  -5 83.1563  8.4374   3
  -1  -8   5 99.6782  8.7648  10
  -1  -8   5 125.285  11.101   8
  -1  -8   5 116.340  15.479   7
   0   8  -5 426.024  27.301   3
   0   8  -5 430.667  20.734   1
   0  -8   5 447.445  22.826   7
   0  -8   5 446.011  23.341   8
   0  -8   5 405.944  22.205   6
   0  -8   5 395.085  21.376  10
  -1   8  -5 78.9693  8.6114   1
  -1   8  -5 72.0236  6.8473   3
  -1   8  -5 62.3080  9.7468   4
   1  -8   5 84.1811  9.5569   8
   1  -8   5 83.6154  9.4171  10
   1  -8   5 83.9974 11.6077   6
  -2   8  -5 343.562  19.040   1
   2  -8   5 341.759  21.966  10
   2  -8   5 351.107  19.285   6
   2  -8   5 339.928  18.208   8
  -3   8  -5 126.761  12.714   1
   3  -8   5 167.030  13.642   6
   3  -8   5 160.650  13.367   8
   3  -8   5 171.723  14.648  10
  -4   8  -5 -4.6504  5.3791   1
  -4   8  -5 -11.757   8.633   2
   4  -8   5 7.40506 7.22529   6
   4  -8   5  0.3862 10.0890  10
   4  -8   5 -9.6389 10.3072   8
  -5   8  -5 80.7042 10.3215   2
  -5   8  -5 70.8097 12.2998   1
   5  -8   5 63.4701 13.3364   6
   5  -8   5 82.8798 12.7679   8
   5  -8   5 79.7469 13.6963  10
  -6   8  -5 -7.3596  7.4730   2
  -6   8  -5 2.33069 6.61220   1
   6  -8   5  1.3373 13.4323   6
   6  -8   5  6.8186 14.0555   8
   6  -8   5 20.3921 13.8240  10
  -7   8  -5 3.29411 8.76458   1
  -7   8  -5 -7.4763  8.7158   2
   7  -8   5 -11.114  11.945   8
   7  -8   5 -2.2819 10.6826   6
   7  -8   5  2.2234 11.5613  10
  -8   8  -5 263.404  27.105   1
  -8   8  -5 349.427  33.346   2
   8  -8   5 259.550  26.848   6
   8  -8   5 262.714  23.267   3
   8  -8   5 262.309  27.685  10
   8  -8   5 304.150  29.033   8
  -9   8  -5 -1.4994 12.9654   2
  -9   8  -5  7.8139 15.1073   5
  -9   8  -5 14.9186 14.5794   1
   9  -8   5 -11.449  15.187  10
   9  -8   5 14.6097 16.7534   8
   9  -8   5 -11.675  17.135   6
   8   7  -5 -27.187  20.038   3
   8   7  -5 11.8799 13.3187   1
  -8  -7   5 -1.4205 11.8435   5
   7   7  -5 23.8325 17.7727   3
   7   7  -5 38.3044 12.7783   1
  -7  -7   5 45.4306 14.3029   7
  -7  -7   5 19.2814 17.5108   5
   6   7  -5 96.5082 14.3192   3
   6   7  -5 84.6808 20.5287   1
  -6  -7   5 135.666  18.070   5
  -6  -7   5 143.375  16.427   7
   5   7  -5 42.5768  9.1021   3
   5   7  -5 61.3727 12.3464   1
  -5  -7   5 79.8171 12.5011   7
  -5  -7   5 57.5384 11.0755   5
   4   7  -5 -1.3626  6.4241   1
   4   7  -5 2.97721 6.53417   3
  -4  -7   5 -1.2134  8.0211   5
  -4  -7   5 0.95798 5.67916   7
   3   7  -5 136.429  11.806   3
   3   7  -5 124.256  11.588   1
  -3  -7   5 129.453  12.150   7
   2   7  -5 49.6792  8.1464   3
   2   7  -5 39.4727  7.4570   1
   2   7  -5 35.6502 10.1547   8
   2   7  -5 37.3059  8.6036   6
   2   7  -5 33.9871  9.2541  10
  -2  -7   5 60.8166  7.1952   8
  -2  -7   5 44.5492  8.0635   7
   1   7  -5 1854.87   85.26   3
   1   7  -5 1776.76   47.29   1
   1   7  -5 1818.96  110.05   6
  -1  -7   5 1917.40   67.31   8
  -1  -7   5 1917.23   60.86  10
  -1  -7   5 1848.86   49.10   7
   0   7  -5 136.136  10.987   3
   0   7  -5 159.477  11.568   1
   0   7  -5 143.327  11.635   4
   0   7  -5 136.355  13.881   9
   0  -7   5 162.696  11.562   7
   0  -7   5 155.465  12.556  10
   0  -7   5 153.392  11.422   6
   0  -7   5 169.891  12.719   8
  -1   7  -5 115.037  11.781   3
  -1   7  -5 117.863  10.600   9
  -1   7  -5 108.369  10.921   1
  -1   7  -5 119.302  11.070   4
   1  -7   5 126.423   9.322   6
   1  -7   5 126.632   9.675   8
   1  -7   5 127.366  10.186  10
  -2   7  -5 19.9566  5.4608   3
  -2   7  -5 30.1480  6.0081   1
  -2   7  -5 19.9886  4.3014   4
  -2   7  -5 18.9771  4.3721   9
   2  -7   5 31.7548  7.2249   6
   2  -7   5 37.8254  7.2830  10
   2  -7   5 33.3194  6.6186   8
  -3   7  -5 444.414  14.642   4
  -3   7  -5 420.604  11.978   9
  -3   7  -5 433.875  11.982   4
  -3   7  -5 419.217  21.395   1
  -3   7  -5 423.439  28.063   2
   3  -7   5 400.101  20.290   6
   3  -7   5 415.924  20.386   8
   3  -7   5 390.958  20.551  10
  -4   7  -5 44.2263  9.3749   2
   4  -7   5 50.7837  8.6948  10
   4  -7   5 30.0207  8.2443   6
   4  -7   5 49.7048 10.7868   8
  -5   7  -5 577.860  28.432   1
  -5   7  -5 601.807  28.916   2
   5  -7   5 521.689  28.437  10
   5  -7   5 517.112  25.249   8
   5  -7   5 566.224  29.711   6
  -6   7  -5 191.593  16.153   1
  -6   7  -5 226.248  18.620   2
   6  -7   5 193.645  22.232   6
   6  -7   5 217.518  16.459   8
   6  -7   5 215.327  16.445  10
  -7   7  -5 340.262  30.412   1
  -7   7  -5 393.844  25.219   2
   7  -7   5 398.555  26.815  10
   7  -7   5 334.730  23.503   8
   7  -7   5 386.542  24.193   3
   7  -7   5 366.462  27.609   6
  -8   7  -5 687.651  59.122   2
  -8   7  -5 655.635  54.018   1
   8  -7   5 667.262  37.431  10
   8  -7   5 602.007  44.933   3
   8  -7   5 677.341  48.538   6
   8  -7   5 607.343  46.194   8
  -9   7  -5 11.6498 16.0744   1
  -9   7  -5 -22.260  17.457   5
  -9   7  -5 -17.648  16.113   2
   9  -7   5 -20.122  18.375   3
   9  -7   5  1.4985 15.0015   6
   9  -7   5 -2.1198 14.4018   8
   9  -7   5 12.1853 15.9192  10
   8   6  -5 33.4870 18.7305   3
  -8  -6   5 32.8940 16.6233   5
  -8  -6   5 -7.7239 16.3964   7
   7   6  -5 653.744  40.517   3
  -7  -6   5 699.706  46.264   7
  -7  -6   5 684.004  39.808   5
   6   6  -5 11.0938  8.9259   3
  -6  -6   5 20.6621  9.0892   7
  -6  -6   5 31.5268 10.3017   5
   5   6  -5 -0.9142  4.8956   2
   5   6  -5 12.0693  8.4447   3
   5   6  -5 15.3989  6.9529   1
  -5  -6   5 8.49652 9.02927   7
  -5  -6   5 15.7766  9.4503   5
   4   6  -5 569.217  23.083   1
   4   6  -5 520.605  21.901   3
   4   6  -5 501.318  25.156  10
   4   6  -5 556.177  33.914   2
  -4  -6   5 550.829  25.841   5
  -4  -6   5 560.777  31.576   7
   3   6  -5 60.6251  9.0421   1
   3   6  -5 58.5570  5.9036   2
   3   6  -5 49.3382  7.9664  10
   3   6  -5 50.0012  6.8146   6
   3   6  -5 51.5388  9.3096   8
  -3  -6   5 66.5805  9.7117   7
   2   6  -5 2147.77   83.06   8
   2   6  -5 2104.77   52.02   3
   2   6  -5 2102.90   56.51   1
   2   6  -5 2169.23   81.58  10
   2   6  -5 2129.42   97.49   6
  -2  -6   5 2081.87   76.89  10
  -2  -6   5 2040.63   72.19   7
  -2  -6   5 2137.74   75.65   8
   1   6  -5 351.737  14.039   1
   1   6  -5 353.446  23.986   9
   1   6  -5 335.781  19.470   6
   1   6  -5 349.572  14.299   3
   1   6  -5 337.402  20.945  10
   1   6  -5 351.477  23.514   4
   1   6  -5 343.355  21.048   8
  -1  -6   5 359.324  15.560  10
  -1  -6   5 355.380  16.010   8
  -1  -6   5 347.950  17.027   7
   0   6  -5 6.43202 5.67989   9
   0   6  -5 17.5616  7.3203  10
   0   6  -5 6.52761 6.87441   8
   0   6  -5 12.4321  4.6699   3
   0   6  -5 5.11085 5.43136   6
   0   6  -5 4.50398 3.97280   1
   0   6  -5 6.54478 5.63110   4
   0  -6   5 8.14747 4.82473   6
   0  -6   5 9.89419 5.05536  10
   0  -6   5 7.56010 3.98128   8
   0  -6   5 18.1108  6.2896   7
  -1   6  -5 660.061  25.837   4
  -1   6  -5 705.699  30.911   2
  -1   6  -5 678.227  47.633   3
  -1   6  -5 676.178  28.384   1
  -1   6  -5 656.476  21.014   9
   1  -6   5 656.131  31.185   8
   1  -6   5 648.970  28.818  10
   1  -6   5 617.871  36.963   1
   1  -6   5 684.391  19.332   6
  -2   6  -5 8.09457 2.31806   4
  -2   6  -5 5.95655 4.94998   1
  -2   6  -5 12.3697  4.8062   3
  -2   6  -5 10.2641  2.5995   9
  -2   6  -5 7.42504 5.96249   2
   2  -6   5 12.2807  5.1097   8
   2  -6   5 11.1594  5.9379   1
   2  -6   5 15.4053  8.1535   6
   2  -6   5 15.3327  4.9960  10
  -3   6  -5 18.8889  5.0345   1
  -3   6  -5 6.53962 5.80689   2
  -3   6  -5 13.8216  7.0020   3
   3  -6   5 23.0177  8.0909  10
   3  -6   5 28.9573  8.5166   8
   3  -6   5 17.2777  6.2947   6
   3  -6   5 12.1263  7.4671   1
  -4   6  -5 1170.37   32.69   2
  -4   6  -5 1165.58   44.81   1
  -4   6  -5 1016.18   60.53   3
   4  -6   5 1131.33   29.34   8
   4  -6   5 1068.34   30.89   6
   4  -6   5 1117.62   31.45  10
  -5   6  -5 -2.3369  8.7631   2
  -5   6  -5 -5.7363  6.1720   1
   5  -6   5 -0.2844  6.2844   8
   5  -6   5 16.2647 10.8407   6
   5  -6   5 5.94518 5.36625   3
   5  -6   5 -7.1158  6.4958  10
  -6   6  -5 14.8100 10.4383   2
  -6   6  -5 2.56806 5.12901   1
   6  -6   5 4.95117 8.77765  10
   6  -6   5 3.34218 9.09799   3
   6  -6   5 5.70082 8.13918   8
   6  -6   5 15.5427  8.9787   6
  -7   6  -5 1050.61   55.60   2
  -7   6  -5 950.644  68.523   1
   7  -6   5 942.884  47.588   6
   7  -6   5 976.873  40.164  10
   7  -6   5 938.213  48.927   8
   7  -6   5 919.394  43.773   3
  -8   6  -5 130.418  18.627   5
  -8   6  -5 115.899  16.667   1
  -8   6  -5 118.137  17.370   2
   8  -6   5 96.3927 15.5851   6
   8  -6   5 107.842  16.981   3
   8  -6   5 91.3639 17.3442   8
   8  -6   5 108.212  15.785  10
  -9   6  -5  1.1108 13.0761   5
  -9   6  -5  6.3911 11.9547   2
   9  -6   5 23.3378 21.2108  10
   9  -6   5 17.5887 18.6080   3
   9  -6   5 -13.963  19.532   8
   9  -6   5  5.5681 15.2912   6
   9   5  -5  5.2349 12.4166   3
  -9  -5   5  0.6644 10.2408   5
  -9  -5   5  0.6337 13.3483   7
   8   5  -5 56.6759 16.0515   3
  -8  -5   5 78.7055 13.9961   5
  -8  -5   5 68.2381 17.4186   7
   7   5  -5 116.281  15.195   3
  -7  -5   5 130.291  16.119   5
  -7  -5   5 123.109  13.990   7
   6   5  -5 1.85559 6.43303   3
  -6  -5   5 -0.2589  5.5829   7
  -6  -5   5 1.09640 6.45260   5
   5   5  -5 436.370  17.328   2
   5   5  -5 429.358  27.729  10
   5   5  -5 501.899  19.704   3
   5   5  -5 458.012  29.005   8
  -5  -5   5 465.579  24.030   5
  -5  -5   5 481.860  31.970   7
   4   5  -5 47.0736  8.3987   8
   4   5  -5 35.9964  7.7885  10
   4   5  -5 46.5952  6.9540   2
   4   5  -5 49.7546  7.7839   3
   4   5  -5 57.0716  9.8461   6
  -4  -5   5 55.6045  7.8785   7
  -4  -5   5 54.1127  9.6164   5
   3   5  -5 3.68313 4.59901   3
   3   5  -5 2.78380 4.90487   2
   3   5  -5 12.4407  6.3338   1
   3   5  -5 5.25515 5.72600   5
   3   5  -5 1.65996 5.93724   8
   3   5  -5 4.95544 7.14324   7
   3   5  -5 3.96108 5.78498  10
   3   5  -5 -1.6535  6.5558   6
  -3  -5   5 10.6288  5.7655   5
  -3  -5   5 4.28134 4.10092   7
  -3  -5   5 9.61831 5.05565   9
   2   5  -5 1489.96   63.57   9
   2   5  -5 1410.21   60.11   7
   2   5  -5 1460.76   37.20   2
   2   5  -5 1431.57   47.59   3
   2   5  -5 1391.86   73.75   5
   2   5  -5 1481.17   88.25   4
   2   5  -5 1462.62   42.28   1
   2   5  -5 1531.59   47.05   8
   2   5  -5 1462.12   51.52   6
   2   5  -5 1497.86   44.90  10
  -2  -5   5 1470.04   44.70   7
  -2  -5   5 1489.50   57.24  10
  -2  -5   5 1476.16   57.66   9
  -2  -5   5 1441.65   41.38   8
   1   5  -5 56.5392  8.8742   7
   1   5  -5 53.3036  6.8575   3
   1   5  -5 70.3522  8.7892   4
   1   5  -5 61.3677  7.5606   9
   1   5  -5 67.9331  6.4489   1
   1   5  -5 63.1813  8.8719   8
   1   5  -5 41.3178  7.1034   6
   1   5  -5 68.4127  8.1777   2
   1   5  -5 47.2148  7.9799  10
   1   5  -5 64.0258 10.7026   5
  -1  -5   5 60.7540  5.2554  10
  -1  -5   5 71.0912  7.0310   7
  -1  -5   5 68.2866  6.9664   8
  -1  -5   5 79.0158  9.0917   9
   0   5  -5 482.366  22.821   5
   0   5  -5 466.640  25.848  10
   0   5  -5 466.945  26.876   8
   0   5  -5 493.378  17.071   2
   0   5  -5 466.746  19.818   6
   0   5  -5 471.546  24.116   7
   0   5  -5 466.740  12.711   1
   0   5  -5 487.108  15.987   9
   0   5  -5 483.618  23.816   4
   0  -5   5 497.060  19.130  10
   0  -5   5 484.572  18.413   6
   0  -5   5 480.919  18.419   8
  -1   5  -5 1272.66   62.96   8
  -1   5  -5 1339.43   40.21   9
  -1   5  -5 1303.98   42.51   2
  -1   5  -5 1296.29   57.43   6
  -1   5  -5 1240.09   84.95  10
  -1   5  -5 1329.10   79.34   3
  -1   5  -5 1306.99   38.52   1
  -1   5  -5 1357.48   32.99   4
  -1   5  -5 1290.22   62.10   7
   1  -5   5 1329.18   38.30   8
   1  -5   5 1338.96   32.92   6
   1  -5   5 1307.89   49.59   1
   1  -5   5 1328.21   40.24  10
  -2   5  -5 13.5150  4.8001   3
  -2   5  -5 15.7110  5.7712   2
  -2   5  -5 28.4550  3.8036   1
  -2   5  -5 18.0608  2.4792   4
   2  -5   5 26.2178  4.2905   1
   2  -5   5 23.0885  5.2810   8
   2  -5   5 22.2712  4.9552  10
   2  -5   5 19.9234  5.9892   6
  -3   5  -5 283.427  18.354   3
  -3   5  -5 308.683  13.226   1
  -3   5  -5 302.536  14.694   2
   3  -5   5 294.310  21.434   1
   3  -5   5 327.902  15.531  10
   3  -5   5 287.796  14.951   8
   3  -5   5 300.005  18.413   6
  -4   5  -5 520.586  23.908   2
  -4   5  -5 520.045  21.618   1
   4  -5   5 500.366  18.040   8
   4  -5   5 499.383  25.211   6
   4  -5   5 472.714  15.915  10
   4  -5   5 482.716  28.513   1
   4  -5   5 523.991  20.529   3
  -5   5  -5 200.422  14.172   2
  -5   5  -5 167.790  13.636   1
   5  -5   5 195.336  12.730   3
   5  -5   5 184.767  17.742   8
   5  -5   5 180.203  15.227   6
   5  -5   5 171.464  14.943  10
  -6   5  -5 485.451  24.929   2
  -6   5  -5 419.123  31.479   1
   6  -5   5 411.953  25.351   8
   6  -5   5 436.953  23.731   6
   6  -5   5 470.487  20.332   3
   6  -5   5 487.584  29.437  10
  -7   5  -5 135.399  16.273   5
  -7   5  -5 126.494  14.058   1
  -7   5  -5 148.493  14.240   2
   7  -5   5 119.882  16.860   8
   7  -5   5 159.953  16.564   3
   7  -5   5 119.704  15.174   6
   7  -5   5 132.925  18.299  10
  -8   5  -5 119.707  16.408   2
  -8   5  -5 132.059  21.114   5
   8  -5   5 99.9065 20.3643   3
   8  -5   5 66.8144 17.4740   8
   8  -5   5 106.409  20.155  10
   8  -5   5 77.7612 16.1097   6
  -9   5  -5 81.6571 15.0325   2
  -9   5  -5 53.3417 19.6273   5
   9  -5   5 42.6706 14.9833   6
   9  -5   5 88.5371 20.3751   3
   9  -5   5 52.9035 13.8736  10
   9  -5   5 52.9305 16.5341   8
   9   4  -5  4.3047 12.2286   3
  -9  -4   5 16.6818 10.1176   7
  -9  -4   5 2.72641 8.92854   5
   8   4  -5 176.411  20.946   3
  -8  -4   5 213.804  19.423   7
  -8  -4   5 207.902  18.320   5
   7   4  -5 110.968  13.220   6
   7   4  -5 96.8244 12.6163   3
  -7  -4   5 125.173  12.468   7
  -7  -4   5 119.955  12.989   5
   6   4  -5 173.531  13.789   3
  -6  -4   5 206.092  15.034   5
  -6  -4   5 168.229  13.340   7
  -6  -4   5 197.239  17.352   9
   5   4  -5 155.877  15.213   3
   5   4  -5 160.568   8.708   2
   5   4  -5 154.460  14.796  10
  -5  -4   5 169.888  11.739   5
  -5  -4   5 136.683  11.968   9
  -5  -4   5 163.854  12.079   7
   4   4  -5 265.419  16.296   3
   4   4  -5 248.158  18.281   5
   4   4  -5 262.921  18.916   7
   4   4  -5 243.928  16.051  10
   4   4  -5 245.227  17.152   8
   4   4  -5 257.155  13.153   2
  -4  -4   5 271.475  13.662   5
  -4  -4   5 246.508  13.291   7
  -4  -4   5 254.802  14.696   9
   3   4  -5 1272.33   35.15   3
   3   4  -5 1254.58   26.90   2
   3   4  -5 1290.17   35.25   7
   3   4  -5 1338.72   45.34  10
   3   4  -5 1330.45   40.77   5
   3   4  -5 1333.51   43.84   8
  -3  -4   5 1314.26   51.17   9
  -3  -4   5 1286.19   34.80   7
  -3  -4   5 1287.11   35.37   5
   2   4  -5 647.185  32.684   6
   2   4  -5 650.540  22.259   1
   2   4  -5 671.465  30.997   9
   2   4  -5 657.170  32.140   5
   2   4  -5 665.073  25.403  10
   2   4  -5 673.190  26.477   4
   2   4  -5 666.587  31.781   3
[truncated: 375,234 more chars]
