# Supplementary material for: Bis[1-meth­oxy-2,2,2-tris­(pyrazol-1-yl-κN 2)ethane]­nickel(II) bis­(tri­fluoro­methane­sulfonate) methanol disolvate
Source: Acta Crystallogr Sect E Struct Rep Online. 2013 Sep 12;69(Pt 10):m537. doi: 10.1107/S1600536813024653 (PMC3790348; doi:10.1107/S1600536813024653)
Supplement: Supplementary file 2 [file e-69-0m537-Isup2.hkl]

#
# h,k,l, Fc-squared, Fo-squared, sigma(Fo-squared), status flag
#
data_I
_shelx_title ' k12054 - P1bar'
_shelx_refln_list_code          4
_shelx_F_calc_maximum      125.54
_exptl_crystal_F_000       482.00
_reflns_d_resolution_high  0.7699

loop_
 _space_group_symop_operation_xyz
 'x, y, z'
 '-x, -y, -z'

_cell_length_a     9.0025
_cell_length_b     9.5921
_cell_length_c    11.9914
_cell_angle_alpha 105.268
_cell_angle_beta  103.480
_cell_angle_gamma 102.260

_shelx_F_squared_multiplier     1.000

loop_
 _refln_index_h
 _refln_index_k
 _refln_index_l
 _refln_F_squared_calc
 _refln_F_squared_meas
 _refln_F_squared_sigma
 _refln_observed_status
   1   0   0         93.79         79.61         1.14 o
   2   0   0        349.77        298.26         3.73 o
   3   0   0       1463.36       1391.46        13.25 o
   4   0   0          0.73          0.24         1.22 o
   5   0   0        174.06        157.76         4.50 o
   6   0   0         23.75         19.80         2.84 o
   7   0   0        182.34        174.56         9.35 o
   8   0   0       1200.94       1330.37        40.13 o
   9   0   0        486.77        519.26        17.97 o
  10   0   0         29.68         14.85        13.37 o
 -11   1   0         12.17         -3.43        21.99 o
 -10   1   0          0.55         -4.28         9.16 o
  -9   1   0        408.77        440.39        17.47 o
  -8   1   0        213.52        201.62         8.88 o
  -7   1   0        799.72        802.73        19.12 o
  -6   1   0       1167.19       1201.58        18.99 o
  -5   1   0         32.39         22.56         2.02 o
  -4   1   0        477.44        444.01         5.25 o
  -3   1   0       8956.17       8950.87        86.51 o
  -2   1   0         26.81         25.43         1.16 o
  -1   1   0      11953.46      11458.85       169.54 o
   0   1   0       4736.37       4517.11        54.15 o
   1   1   0       5197.14       4875.03        59.88 o
   2   1   0       1424.98       1348.74        14.58 o
   3   1   0         10.99         19.26         1.40 o
   4   1   0        144.26        144.07         3.61 o
   5   1   0        140.59        108.34         3.68 o
   6   1   0         67.37         64.82         5.26 o
   7   1   0         10.68          2.97         4.55 o
   8   1   0       1039.26       1055.30        27.51 o
   9   1   0          1.72         -3.80        13.09 o
  10   1   0         15.13         14.07        11.12 o
 -11   2   0          3.22        -11.19        11.19 o
 -10   2   0        186.50        173.90        14.85 o
  -9   2   0         63.48         76.76        11.06 o
  -8   2   0          0.60         -1.36         4.18 o
  -7   2   0       2594.54       2759.88        35.58 o
  -6   2   0         62.47         61.62         3.29 o
  -5   2   0        366.37        322.45         5.76 o
  -4   2   0       5566.25       5450.39        40.30 o
  -3   2   0        109.43         97.86         2.24 o
  -2   2   0       3272.62       3114.55        34.62 o
  -1   2   0       2470.60       2296.87        24.13 o
   0   2   0       2189.01       2005.38        18.37 o
   1   2   0       2093.91       2122.23        21.14 o
   2   2   0        327.11        318.09         4.73 o
   3   2   0         62.60         72.61         2.76 o
   4   2   0         61.16         37.68         4.05 o
   5   2   0         29.24         16.31         2.23 o
   6   2   0          7.66          3.30         2.13 o
   7   2   0         93.10         65.74         5.46 o
   8   2   0         70.88         56.93        10.62 o
   9   2   0         84.76         72.26        14.35 o
  10   2   0        227.21        228.57        23.68 o
 -11   3   0        247.79        226.99        15.76 o
 -10   3   0         92.52         95.19        12.30 o
  -9   3   0          4.81          5.09         9.17 o
  -8   3   0        731.45        770.57        19.02 o
  -7   3   0         61.07         56.41         4.13 o
  -6   3   0        658.21        664.93        10.62 o
  -5   3   0       2196.40       2171.45        20.62 o
  -4   3   0        796.95        823.17        10.50 o
  -3   3   0        222.39        199.07         3.52 o
  -2   3   0        576.29        515.52         6.96 o
  -1   3   0       1478.75       1523.06        17.98 o
   0   3   0        405.89        402.18         4.45 o
   1   3   0        411.98        451.06         4.71 o
   2   3   0        395.77        390.73         6.50 o
   3   3   0        912.78        882.58         8.18 o
   4   3   0        623.63        662.00        10.54 o
   5   3   0         13.75          6.20         1.96 o
   6   3   0        760.51        827.57        16.72 o
   7   3   0       1535.56       1585.17        47.20 o
   8   3   0         11.33         10.23         9.98 o
   9   3   0        205.38        231.79        30.37 o
 -11   4   0        276.49        269.58        25.37 o
 -10   4   0         17.15          7.57         8.32 o
  -9   4   0          2.02          8.64         6.52 o
  -8   4   0        376.46        372.35        16.35 o
  -7   4   0        216.13        197.45         7.12 o
  -6   4   0        887.30        903.63        14.31 o
  -5   4   0        491.87        478.40         7.51 o
  -4   4   0        207.58        193.54         3.84 o
  -3   4   0         26.85         11.88         1.39 o
  -2   4   0       1082.06       1091.82        10.56 o
  -1   4   0        151.09        168.10         3.69 o
   0   4   0       1224.40       1089.37        10.40 o
   1   4   0          6.15         13.03         1.39 o
   2   4   0        911.66        890.96        11.89 o
   3   4   0       1695.90       1767.12        34.20 o
   4   4   0       2092.03       2137.42        47.72 o
   5   4   0         84.12         78.06         7.07 o
   6   4   0        400.23        416.92        17.37 o
   7   4   0         80.20         45.76        12.64 o
   8   4   0         46.19         54.71        15.04 o
   9   4   0         56.24         20.48        14.42 o
 -11   5   0         15.45         -0.79        10.07 o
 -10   5   0          2.24         -2.20         7.09 o
  -9   5   0         26.44         38.33         7.11 o
  -8   5   0         13.11          4.08         5.14 o
  -7   5   0        116.49         94.23         5.46 o
  -6   5   0        572.84        577.88        11.54 o
  -5   5   0        153.58        167.54         4.73 o
  -4   5   0        129.74        153.31         5.48 o
  -3   5   0        222.13        239.31         4.75 o
  -2   5   0        915.68        924.52        10.40 o
  -1   5   0       1888.67       1953.74        18.59 o
   0   5   0        533.73        549.40         5.79 o
   1   5   0         78.11         60.99         3.00 o
   2   5   0        865.94        799.14        13.01 o
   3   5   0       2060.35       2203.76        55.89 o
   4   5   0         44.87         21.46         4.79 o
   5   5   0          1.77          3.40         6.41 o
   6   5   0          0.83          3.33         6.77 o
   7   5   0         51.48         40.20        11.50 o
   8   5   0        158.24        119.08        16.70 o
 -11   6   0          4.83         -9.88        12.53 o
 -10   6   0        102.84        133.06        13.48 o
  -9   6   0        280.48        318.11        17.19 o
  -8   6   0        155.34        156.07        12.37 o
  -7   6   0        654.07        594.18        15.21 o
  -6   6   0          3.82          4.16         3.02 o
  -5   6   0        477.46        499.27        12.59 o
  -4   6   0        397.61        383.16         7.93 o
  -3   6   0         84.83         81.54         6.30 o
  -2   6   0       2301.46       2416.63        23.40 o
  -1   6   0        346.64        310.52         6.59 o
   0   6   0        375.41        369.91         5.90 o
   1   6   0        334.04        338.80         5.81 o
   2   6   0        663.77        669.86        25.12 o
   3   6   0        505.61        525.48        23.51 o
   4   6   0          5.28          5.26         5.18 o
   5   6   0          1.76         -1.53         7.26 o
   6   6   0         19.65         18.38         8.75 o
   7   6   0        143.34        144.74        14.66 o
 -10   7   0          6.88          2.68        10.01 o
  -9   7   0        124.86        110.50        10.74 o
  -8   7   0        209.31        221.57        15.67 o
  -7   7   0         52.17         53.04         7.95 o
  -6   7   0          3.99          1.07         3.34 o
  -5   7   0       1354.99       1384.35        27.09 o
  -4   7   0        368.49        377.85        13.47 o
  -3   7   0         31.34         22.22         3.93 o
  -2   7   0        684.95        660.42        11.14 o
  -1   7   0          1.03         -1.40         3.14 o
   0   7   0         80.64         88.49         3.30 o
   1   7   0        389.38        421.20         9.27 o
   2   7   0        199.21        198.30         9.30 o
   3   7   0        371.32        419.88        16.27 o
   4   7   0        109.74        111.84        12.25 o
   5   7   0        148.61        133.91        12.39 o
   6   7   0        323.09        334.14        20.06 o
 -10   8   0         23.64          9.33        12.85 o
  -9   8   0         56.56         48.54        10.89 o
  -8   8   0        206.41        213.89        14.97 o
  -7   8   0          3.18          1.22         6.14 o
  -6   8   0        275.22        255.54        13.80 o
  -5   8   0        316.05        310.59        11.72 o
  -4   8   0          7.51          4.11         4.03 o
  -3   8   0        351.12        375.57        10.36 o
  -2   8   0         66.58         64.02         5.79 o
  -1   8   0          0.97          5.41         3.98 o
   0   8   0        180.05        186.60         7.75 o
   1   8   0         10.26          4.68         7.77 o
   2   8   0          9.48         15.90        14.08 o
   3   8   0        282.15        299.83        17.66 o
   4   8   0          3.79         -2.45         9.89 o
   5   8   0        119.83        107.58        17.91 o
  -9   9   0         28.11         28.74        11.12 o
  -8   9   0          6.82         12.11         8.57 o
  -7   9   0          0.58          7.74         8.07 o
  -6   9   0        290.23        304.86        14.25 o
  -5   9   0         48.25         27.02         6.29 o
  -4   9   0          3.27         -2.01         5.22 o
  -3   9   0       1198.65       1265.82        23.25 o
  -2   9   0        235.87        213.13         8.83 o
  -1   9   0        355.18        370.03        13.32 o
   0   9   0         69.12         48.17        10.83 o
   1   9   0          9.25          2.67         8.66 o
   2   9   0        692.48        764.04        30.94 o
   3   9   0          6.32         -6.05        10.79 o
   4   9   0          0.60          1.07        10.85 o
  -8  10   0         41.72         21.13         9.71 o
  -7  10   0          3.85          4.28         8.19 o
  -6  10   0         11.03         10.24        10.58 o
  -5  10   0        170.82        186.28        14.78 o
  -4  10   0        549.00        588.15        19.42 o
  -3  10   0        287.63        280.21        11.43 o
  -2  10   0        491.18        542.16        17.30 o
  -1  10   0          0.81          9.10        13.24 o
   0  10   0          1.53          1.90         8.56 o
   1  10   0        184.67        148.51        23.82 o
   2  10   0         73.97         47.10        13.66 o
   3  10   0          7.57         -5.80        12.62 o
  -7  11   0         17.64         16.19        11.07 o
  -6  11   0         23.90          9.52        10.54 o
  -5  11   0        233.85        283.32        20.11 o
  -4  11   0         26.95         17.96         8.30 o
  -3  11   0          7.43         -2.03        16.49 o
  -2  11   0        392.73        380.66        22.84 o
  -1  11   0         21.54         -2.04        14.63 o
   0  11   0        101.59        103.70        14.77 o
   1  11   0         35.77         33.86        19.62 o
  -3  12   0        247.99        263.16        39.55 o
   2 -12   1         16.48          6.81        14.93 o
   3 -12   1         25.93         18.58        19.17 o
   4 -12   1        214.93        221.29        36.91 o
   5 -12   1         46.84         45.61        16.08 o
  -1 -11   1          2.61         33.52        22.69 o
   0 -11   1        154.06        110.92        25.02 o
   1 -11   1        127.17         87.51        13.51 o
   2 -11   1         48.43         21.31        12.04 o
   3 -11   1         89.24        101.57         9.52 o
   4 -11   1        141.53        141.82        13.22 o
   5 -11   1         62.99         65.63         9.63 o
   6 -11   1         48.60         56.77        10.73 o
   7 -11   1          1.49         14.85        11.92 o
  -3 -10   1         10.87          5.11        14.80 o
  -2 -10   1          4.28          6.34        11.01 o
  -1 -10   1        585.34        616.63        36.16 o
   0 -10   1        428.81        477.10        26.74 o
   1 -10   1        251.50        227.71        16.02 o
   2 -10   1        396.36        387.67        18.49 o
   3 -10   1        380.50        420.21        14.64 o
   4 -10   1        101.43         93.91        10.55 o
   5 -10   1          2.51          1.70         7.33 o
   6 -10   1         61.63         44.63        10.27 o
   7 -10   1          3.55         18.85         8.48 o
   8 -10   1        430.87        440.58        22.83 o
  -5  -9   1         25.62         19.74        14.11 o
  -4  -9   1        397.82        429.83        28.23 o
  -3  -9   1         65.67         61.84        12.30 o
  -2  -9   1        246.45        251.85        17.97 o
  -1  -9   1        308.75        364.80        19.53 o
   0  -9   1        229.42        224.98        10.65 o
   1  -9   1        491.15        512.17        13.69 o
   2  -9   1        242.12        266.35        12.43 o
   3  -9   1        142.34        118.18         7.84 o
   4  -9   1        227.30        227.76        10.27 o
   5  -9   1         15.31          7.25         7.23 o
   6  -9   1          2.96          3.86         7.69 o
   7  -9   1        200.57        218.67        15.00 o
   8  -9   1         50.68         42.30        15.50 o
   9  -9   1          0.84         -3.05        11.28 o
  -6  -8   1         11.96         14.25        13.59 o
  -5  -8   1        599.13        633.73        32.61 o
  -4  -8   1        329.93        390.38        16.86 o
  -3  -8   1          0.49          3.84         8.89 o
  -2  -8   1        288.54        283.54        11.88 o
  -1  -8   1         28.82         12.47         2.69 o
   0  -8   1          1.12          4.48         3.26 o
   1  -8   1        238.05        245.19         7.82 o
   2  -8   1         18.30          8.57         3.34 o
   3  -8   1        259.47        262.38        10.23 o
   4  -8   1       1515.83       1639.09        31.42 o
   5  -8   1         10.98          6.00         3.40 o
   6  -8   1         12.18          6.77         6.84 o
   7  -8   1         98.21         98.66        10.56 o
   8  -8   1          6.98         12.59        10.11 o
   9  -8   1         88.16         64.10        10.37 o
  10  -8   1        267.49        246.32        18.97 o
  -7  -7   1          1.79         -3.64        10.42 o
  -6  -7   1        513.36        600.41        28.18 o
  -5  -7   1        728.72        810.03        25.06 o
  -4  -7   1        250.89        241.66        12.17 o
  -3  -7   1        954.29       1019.89        30.52 o
  -2  -7   1        818.63        844.40        18.38 o
  -1  -7   1         31.61         25.14         2.46 o
   0  -7   1        127.12        106.48         4.02 o
   1  -7   1         25.78         18.63         2.92 o
   2  -7   1        124.45         96.72         4.48 o
   3  -7   1       2184.76       2257.82        29.46 o
   4  -7   1         81.69         69.72         3.48 o
   5  -7   1          0.59         -0.70         1.99 o
   6  -7   1        786.91        832.58        16.27 o
   7  -7   1       1109.95       1055.62        25.78 o
   8  -7   1        100.48        100.53         8.59 o
   9  -7   1        159.26        177.98        12.57 o
  10  -7   1          0.77         -2.09         8.21 o
  -8  -6   1         12.71          8.61        10.94 o
  -7  -6   1         15.85          6.27         8.86 o
  -6  -6   1        131.12        127.54        11.50 o
  -5  -6   1         46.86         28.64         8.90 o
  -4  -6   1        324.16        310.15        17.42 o
  -3  -6   1        875.42        909.96        18.34 o
  -2  -6   1         26.17         17.36         2.78 o
  -1  -6   1          1.38          2.04         1.61 o
   0  -6   1        798.45        820.62        11.49 o
   1  -6   1        725.15        719.03        11.71 o
   2  -6   1          4.77          2.09         2.33 o
   3  -6   1       2448.31       2573.51        30.19 o
   4  -6   1          1.89         -0.08         1.91 o
   5  -6   1       2245.24       2360.29        26.97 o
   6  -6   1        715.47        681.67        13.02 o
   7  -6   1         35.74         30.81         7.10 o
   8  -6   1        160.09        174.63         9.14 o
   9  -6   1         25.97         20.39         6.78 o
  10  -6   1        138.17        132.56        13.05 o
  -8  -5   1         47.65         36.07        12.02 o
  -7  -5   1        298.74        318.64        17.26 o
  -6  -5   1          2.68          3.07         7.88 o
  -5  -5   1        283.64        295.80        14.49 o
  -4  -5   1       1135.85       1145.29        27.66 o
  -3  -5   1        101.86         80.52         4.99 o
  -2  -5   1         51.76         43.72         4.00 o
  -1  -5   1         63.35         63.58         2.44 o
   0  -5   1        373.12        431.41         5.33 o
   1  -5   1        334.52        389.96         4.53 o
   2  -5   1       5547.22       5566.97        47.67 o
   3  -5   1        116.59        103.75         2.93 o
   4  -5   1        217.13        167.18         4.59 o
   5  -5   1        672.28        657.46         8.32 o
   6  -5   1         62.44         57.99         3.71 o
   7  -5   1         36.12         19.38         3.34 o
   8  -5   1        437.59        422.66        13.64 o
   9  -5   1        104.68        112.64         7.83 o
  10  -5   1         87.93         79.27        13.66 o
  11  -5   1        482.86        529.85        20.82 o
  -9  -4   1          0.50         -0.68        13.73 o
  -8  -4   1         92.42         88.54        11.00 o
  -7  -4   1        900.93        995.50        31.44 o
  -6  -4   1         19.54         11.83         6.59 o
  -5  -4   1         75.70         75.80         3.29 o
  -4  -4   1       1687.78       1814.80        20.02 o
  -3  -4   1        295.82        289.47         4.52 o
  -2  -4   1         19.83         20.10         1.31 o
  -1  -4   1       3109.77       3192.80        25.82 o
   0  -4   1         79.34         79.50         1.92 o
   1  -4   1       4224.81       4048.47        34.48 o
   2  -4   1       3590.14       3820.87        33.76 o
   3  -4   1       1746.38       1908.49        23.83 o
   4  -4   1       4334.03       4494.66        47.86 o
   5  -4   1        150.12        137.18         4.77 o
   6  -4   1        159.58        138.49         6.58 o
   7  -4   1        103.13        102.48         5.50 o
   8  -4   1         38.27         37.95         5.51 o
   9  -4   1        115.90        125.82        11.74 o
  10  -4   1        558.75        614.08        24.73 o
  11  -4   1          4.94         -7.84        10.78 o
  -9  -3   1          6.53          9.20        10.82 o
  -8  -3   1        403.84        430.86        19.71 o
  -7  -3   1        120.22        122.66        10.80 o
  -6  -3   1         76.27         76.13         7.45 o
  -5  -3   1        232.29        244.23         7.50 o
  -4  -3   1          6.24         12.93         4.12 o
  -3  -3   1        970.32        984.43        11.34 o
  -2  -3   1       1129.30        998.49         9.11 o
  -1  -3   1       2737.34       2832.77        22.74 o
   0  -3   1       1607.63       1664.99        14.53 o
   1  -3   1       8329.08       8018.62        84.13 o
   2  -3   1        510.74        517.87         5.89 o
   3  -3   1       2461.09       2332.51        22.94 o
   4  -3   1        243.21        265.93         4.53 o
   5  -3   1          4.80          4.61         1.68 o
   6  -3   1        444.45        452.21         7.65 o
   7  -3   1        223.48        197.83         7.16 o
   8  -3   1          1.39          3.14         4.70 o
   9  -3   1        205.66        143.67        13.37 o
  10  -3   1         54.27         40.19         8.50 o
  11  -3   1        131.63         71.74        17.06 o
 -10  -2   1          5.47          2.69        11.44 o
  -9  -2   1         77.35         52.81        12.11 o
  -8  -2   1        464.59        474.97        16.13 o
  -7  -2   1         10.14          6.26         5.13 o
  -6  -2   1        151.96        132.08         7.48 o
  -5  -2   1         20.77         11.30         2.91 o
  -4  -2   1        590.44        555.47         7.84 o
  -3  -2   1       3288.63       3423.55        27.80 o
  -2  -2   1        194.14        149.37         3.46 o
  -1  -2   1          2.04         17.92         1.79 o
   0  -2   1       4694.21       4372.81        35.85 o
   1  -2   1          4.08          4.81         0.84 o
   2  -2   1          1.50          2.41         0.73 o
   3  -2   1          7.83          5.18         0.99 o
   4  -2   1       1579.98       1646.29        16.16 o
   5  -2   1       2110.52       2165.67        18.72 o
   6  -2   1         96.99         76.17         4.47 o
   7  -2   1        359.20        367.48        16.95 o
   8  -2   1         34.64         36.64         5.36 o
   9  -2   1         44.38         26.55         8.05 o
  10  -2   1         54.72         42.25         9.14 o
  11  -2   1        149.38        127.71        23.37 o
 -10  -1   1        420.66        461.96        26.98 o
  -9  -1   1        386.15        416.78        28.04 o
  -8  -1   1         75.32         68.09        16.29 o
  -7  -1   1        297.87        300.00        12.65 o
  -6  -1   1          7.81          4.13         3.58 o
  -5  -1   1        359.49        373.12         9.38 o
  -4  -1   1       2391.15       2494.05        23.68 o
  -3  -1   1       1423.65       1375.85        14.10 o
  -2  -1   1       2740.30       2635.15        28.38 o
  -1  -1   1       3969.42       3864.37        43.26 o
   0  -1   1       3060.63       2876.94        25.21 o
   1  -1   1        294.67        290.42         2.93 o
   2  -1   1        326.12        322.79         4.52 o
   3  -1   1       3273.54       3112.56        29.90 o
   4  -1   1        647.75        646.72         8.03 o
   5  -1   1       1921.61       2061.68        25.77 o
   6  -1   1        431.88        473.42        10.17 o
   7  -1   1        242.88        274.96         9.04 o
   8  -1   1        166.84        173.71         6.93 o
   9  -1   1         16.36          4.57         6.99 o
  10  -1   1        141.14        119.46        10.59 o
 -11   0   1          1.73          9.41        21.69 o
 -10   0   1        560.23        526.54        23.81 o
  -9   0   1         32.77         25.33         9.27 o
  -8   0   1         25.17         12.97         6.28 o
  -7   0   1        168.37        192.00        15.10 o
  -6   0   1        306.42        256.26         9.77 o
  -5   0   1       1380.44       1357.06        17.07 o
  -4   0   1       7416.26       7644.78        66.19 o
  -3   0   1         87.49         95.84         1.76 o
  -2   0   1       4067.37       3980.50        37.71 o
  -1   0   1       1426.54       1374.39        12.46 o
   0   0   1        229.07        197.18         2.09 o
   1   0   1        121.98        148.34         1.89 o
   2   0   1       3425.18       3415.38        33.22 o
   3   0   1        873.15        961.13        11.46 o
   4   0   1       1598.50       1491.75        16.76 o
   5   0   1        297.71        281.79         5.08 o
   6   0   1        842.73        947.94        13.44 o
   7   0   1        293.75        305.96         8.72 o
   8   0   1        374.41        319.69        13.46 o
   9   0   1        180.98        160.87         9.95 o
  10   0   1        116.64         77.15        24.16 o
 -11   1   1        143.54        108.80        18.71 o
 -10   1   1         35.76         25.83         9.81 o
  -9   1   1         95.41        122.78        16.73 o
  -8   1   1        148.45        153.64        18.99 o
  -7   1   1        369.23        397.19         8.13 o
  -6   1   1        391.05        367.43         7.89 o
  -5   1   1       1120.94       1099.58        11.38 o
  -4   1   1        520.94        496.22         6.01 o
  -3   1   1       1370.64       1404.92        13.59 o
  -2   1   1          1.91          3.92         0.87 o
  -1   1   1        567.98        525.75         5.16 o
   0   1   1        597.37        636.02         6.87 o
   1   1   1          4.29          5.17         0.45 o
   2   1   1       1589.61       1638.39        19.19 o
   3   1   1       2959.84       2987.51        27.73 o
   4   1   1          7.18         18.15         1.64 o
   5   1   1         44.75         30.98         2.39 o
   6   1   1        466.84        468.87         9.42 o
   7   1   1        361.30        308.16         8.80 o
   8   1   1        112.79         88.51        11.54 o
   9   1   1        230.72        273.83        20.91 o
  10   1   1         10.39          0.61        14.61 o
 -11   2   1          0.73         -8.01        10.04 o
 -10   2   1         76.58         64.66        11.40 o
  -9   2   1        788.22        792.35        28.18 o
  -8   2   1        966.57       1033.73        20.29 o
  -7   2   1        119.09        119.24         4.61 o
  -6   2   1         31.67         24.29         2.99 o
  -5   2   1         73.08         62.51         2.54 o
  -4   2   1       1571.67       1652.28        15.86 o
  -3   2   1        527.84        451.29         6.04 o
  -2   2   1       6475.55       6285.65        64.26 o
  -1   2   1       8515.25       8244.04        80.13 o
   0   2   1      10823.68      10025.88        86.90 o
   1   2   1        104.33        149.51         5.28 o
   2   2   1       1114.79       1070.50        10.31 o
   3   2   1        210.50        256.79         4.72 o
   4   2   1       1941.90       1911.32        20.53 o
   5   2   1        459.67        440.04         8.10 o
   6   2   1         63.80         54.39         4.08 o
   7   2   1        126.56         94.40         5.85 o
   8   2   1        310.16        356.11        18.67 o
   9   2   1         30.69         21.45        10.79 o
 -11   3   1         43.62         47.81        11.33 o
 -10   3   1        355.68        374.27        30.22 o
  -9   3   1         13.57          8.09         6.58 o
  -8   3   1        479.37        475.70        12.56 o
  -7   3   1        625.28        654.33        12.15 o
  -6   3   1        911.89        903.83        12.09 o
  -5   3   1       1077.93       1184.00        12.73 o
  -4   3   1         84.32         55.78         3.09 o
  -3   3   1         50.83         64.46         2.14 o
  -2   3   1         60.53         57.90         1.86 o
  -1   3   1       3926.96       3655.13        27.48 o
   0   3   1        392.76        401.17         5.36 o
   1   3   1       2050.37       2016.72        17.59 o
   2   3   1       2351.04       2295.93        32.62 o
   3   3   1       1019.86       1105.46        21.11 o
   4   3   1       1146.64       1148.39        13.07 o
   5   3   1        391.39        369.52         7.08 o
   6   3   1         15.58          7.18         5.79 o
   7   3   1         43.06         41.61        10.73 o
   8   3   1        103.43        117.06        15.71 o
   9   3   1          0.75          2.17        11.27 o
 -11   4   1         87.68         89.09        18.16 o
 -10   4   1        180.10        200.14        17.87 o
  -9   4   1          6.92          1.22         4.21 o
  -8   4   1        466.53        510.80        14.80 o
  -7   4   1         81.23         66.01         4.89 o
  -6   4   1          1.27          1.05         2.16 o
  -5   4   1        235.38        204.48         5.04 o
  -4   4   1         13.22         26.03         2.55 o
  -3   4   1         22.46         16.62         1.52 o
  -2   4   1       1247.69       1152.38        11.86 o
  -1   4   1        890.73        847.45         9.41 o
   0   4   1       1973.86       2074.10        18.07 o
   1   4   1       1530.60       1496.51        12.59 o
   2   4   1          0.81          3.10         2.21 o
   3   4   1        263.64        277.70         7.48 o
   4   4   1         22.83         16.65         4.08 o
   5   4   1          1.31          4.88         4.43 o
   6   4   1         32.90         30.10        13.91 o
   7   4   1        105.45         86.56        12.63 o
   8   4   1          8.07         -1.00        11.56 o
 -11   5   1        203.34        190.63        15.30 o
 -10   5   1          2.90          8.53         9.26 o
  -9   5   1        143.04        155.96        10.04 o
  -8   5   1         14.64          1.32         4.11 o
  -7   5   1         21.69         25.30         4.73 o
  -6   5   1       1049.85       1093.10        18.60 o
  -5   5   1        957.07        926.83        11.98 o
  -4   5   1         74.34         81.86         3.42 o
  -3   5   1        294.92        304.39         5.73 o
  -2   5   1       4339.93       4564.18        43.77 o
  -1   5   1        297.50        313.96         5.35 o
   0   5   1          1.57         -0.56         1.18 o
   1   5   1        410.03        428.32         5.38 o
   2   5   1         40.88         39.91         3.98 o
   3   5   1       1374.63       1439.86        24.82 o
   4   5   1        276.61        257.51        11.91 o
   5   5   1        260.85        265.05        13.15 o
   6   5   1       1108.09       1240.53        35.35 o
   7   5   1         37.64         29.75        10.36 o
   8   5   1         61.83         55.86        16.73 o
 -11   6   1         14.85          9.68         9.61 o
 -10   6   1         38.68         28.48         9.22 o
  -9   6   1        556.88        573.60        28.24 o
  -8   6   1         50.88         27.37         5.80 o
  -7   6   1        165.18        150.04         7.55 o
  -6   6   1       1045.07       1063.46        20.01 o
  -5   6   1          2.21          1.74         2.39 o
  -4   6   1        750.92        764.17        16.27 o
  -3   6   1        551.18        507.91        11.95 o
  -2   6   1        154.05        147.74         6.70 o
  -1   6   1        275.33        262.31         8.03 o
   0   6   1        861.61        803.44        11.90 o
   1   6   1          2.34          0.55         1.72 o
   2   6   1        954.66        990.83        18.67 o
   3   6   1        200.47        201.61        10.63 o
   4   6   1        190.67        196.87        14.53 o
   5   6   1        201.55        216.61        13.85 o
   6   6   1        555.56        584.03        23.28 o
   7   6   1         11.42         -6.26        10.70 o
 -10   7   1         34.34         29.07        11.47 o
  -9   7   1        421.25        466.20        27.87 o
  -8   7   1        151.91        155.90        12.43 o
  -7   7   1        140.95        126.04         6.98 o
  -6   7   1        494.52        502.13        12.93 o
  -5   7   1          0.53          3.26         2.87 o
  -4   7   1        192.85        188.04         9.93 o
  -3   7   1         39.18         53.51         6.80 o
  -2   7   1          2.24          6.93         2.96 o
  -1   7   1       2847.90       3115.37        36.68 o
   0   7   1         89.99         89.66         5.09 o
   1   7   1        109.78         92.69         8.43 o
   2   7   1        851.90        883.00        22.99 o
   3   7   1          1.28          8.87         6.85 o
   4   7   1         71.26         54.19         9.67 o
   5   7   1        522.88        608.28        36.09 o
   6   7   1         32.28         14.68        13.08 o
 -10   8   1        205.54        206.45        16.85 o
  -9   8   1          0.38         -0.04        13.11 o
  -8   8   1          3.30         -8.92        13.61 o
  -7   8   1        527.71        606.89        32.76 o
  -6   8   1          3.89          1.03         5.52 o
  -5   8   1        301.46        302.74        17.67 o
  -4   8   1         77.16         77.10         8.18 o
  -3   8   1         21.18         14.93         4.50 o
  -2   8   1        228.78        238.08         9.95 o
  -1   8   1          2.19         -2.94         3.19 o
   0   8   1        370.55        331.42        10.55 o
   1   8   1        568.15        625.59        21.86 o
   2   8   1        879.85        931.73        28.87 o
   3   8   1        188.09        173.80        13.82 o
   4   8   1        191.57        206.80        18.62 o
   5   8   1         76.14         68.93        14.05 o
  -9   9   1          5.22         -3.04        13.64 o
  -8   9   1        263.38        291.26        25.53 o
  -7   9   1          0.52          9.64         9.74 o
  -6   9   1        199.57        197.47        11.46 o
  -5   9   1        918.50       1010.57        22.42 o
  -4   9   1          6.43          0.68         6.50 o
  -3   9   1        174.93        180.97         8.27 o
  -2   9   1        346.72        356.77        11.60 o
  -1   9   1         18.35          7.28         5.76 o
   0   9   1        296.13        285.99        15.85 o
   1   9   1        244.71        220.50        20.26 o
   2   9   1        400.63        426.80        23.74 o
   3   9   1        257.60        286.21        20.81 o
   4   9   1          7.44          3.26        12.89 o
  -8  10   1         34.44         40.97        14.22 o
  -7  10   1         11.73         -8.67        12.17 o
  -6  10   1        244.48        244.18        14.96 o
  -5  10   1          9.29         -3.60         7.91 o
  -4  10   1        284.14        301.67        13.38 o
  -3  10   1        328.58        370.79        12.91 o
  -2  10   1          3.79         -2.12         9.22 o
  -1  10   1          4.37         10.48        10.10 o
   0  10   1        104.84         73.25        13.40 o
   1  10   1         36.83         37.30        11.71 o
   2  10   1        167.09        182.82        17.35 o
  -7  11   1        136.55        145.53        15.15 o
  -6  11   1         15.25         14.46        13.60 o
  -5  11   1          0.55          5.44         8.88 o
  -4  11   1        181.12        187.29        15.56 o
  -3  11   1         50.63         28.42        12.89 o
  -2  11   1         65.31         63.53        13.21 o
  -1  11   1         89.38         60.59        16.12 o
   0  11   1         35.11         36.86        15.09 o
   1 -12   2         46.76         22.81        12.57 o
   2 -12   2         13.57          6.97        15.15 o
   3 -12   2         68.09         66.96        26.65 o
   4 -12   2          3.10          5.23        11.38 o
   5 -12   2        199.84        222.59        21.88 o
  -2 -11   2         39.66         28.78        16.42 o
  -1 -11   2        617.92        676.65        40.42 o
   0 -11   2         27.57         14.33        16.37 o
   1 -11   2        192.79        185.48        16.46 o
   2 -11   2         51.09         30.45        11.81 o
   3 -11   2         11.33         -1.56         8.71 o
   4 -11   2        430.50        415.22        18.66 o
   5 -11   2          3.61          7.37         8.97 o
   6 -11   2         67.43         31.79        13.22 o
   7 -11   2        435.18        484.97        24.85 o
  -4 -10   2        198.15        237.22        24.63 o
  -3 -10   2          9.20         -9.32        10.13 o
  -2 -10   2        261.16        239.28        24.21 o
  -1 -10   2         61.28         40.90        14.24 o
   0 -10   2        221.94        203.09        23.99 o
   1 -10   2        318.74        352.83        12.42 o
   2 -10   2         23.53         11.87         5.64 o
   3 -10   2         10.19          5.58         5.84 o
   4 -10   2        576.85        612.88        31.33 o
   5 -10   2        100.05         90.74        11.76 o
   6 -10   2         66.67         45.47         8.25 o
   7 -10   2        262.33        250.87        16.90 o
   8 -10   2         43.45         37.69        15.67 o
  -5  -9   2        269.79        289.91        27.94 o
  -4  -9   2          6.33         19.70        11.13 o
  -3  -9   2        105.24        100.10        12.23 o
  -2  -9   2         46.74         23.18         8.88 o
  -1  -9   2         43.01         27.84         9.55 o
   0  -9   2        237.13        252.52         9.04 o
   1  -9   2         28.54         36.47         5.95 o
   2  -9   2         53.27         36.80         5.17 o
   3  -9   2         65.57         57.96         6.29 o
   4  -9   2        286.17        281.97        10.29 o
   5  -9   2         17.36         13.45         8.31 o
   6  -9   2         59.16         54.89        11.36 o
   7  -9   2          4.56          3.19        13.16 o
   8  -9   2        167.21        159.97        15.24 o
   9  -9   2        109.75         96.16        12.21 o
  -6  -8   2        227.03        205.25        16.71 o
  -5  -8   2         96.73         84.80        10.47 o
  -4  -8   2         23.25         27.64         9.18 o
  -3  -8   2          6.73          8.00         7.32 o
  -2  -8   2        103.61         85.76         7.43 o
  -1  -8   2        684.51        755.89        19.82 o
   0  -8   2        300.45        325.48         8.42 o
   1  -8   2         42.29         33.93         4.58 o
   2  -8   2         31.36         19.42         3.49 o
   3  -8   2       1528.08       1648.79        25.58 o
   4  -8   2         65.77         65.39         5.75 o
   5  -8   2        168.25        183.29        10.26 o
   6  -8   2         24.29         21.32         7.49 o
   7  -8   2        289.43        278.54        13.27 o
   8  -8   2        211.68        211.68        14.14 o
   9  -8   2         11.00          3.68         7.95 o
  10  -8   2        151.33        123.00        18.01 o
  -7  -7   2        501.61        551.09        26.20 o
  -6  -7   2         29.55         29.24         9.29 o
  -5  -7   2         36.61         35.65         9.27 o
  -4  -7   2        288.95        345.86        13.55 o
  -3  -7   2         18.45         24.49         6.64 o
  -2  -7   2        594.84        655.62        15.44 o
  -1  -7   2         38.55         34.27         2.86 o
   0  -7   2        158.96        150.07         4.89 o
   1  -7   2        271.27        248.73         5.57 o
   2  -7   2       1433.82       1599.35        25.69 o
   3  -7   2       3488.96       3776.82        43.78 o
   4  -7   2        427.78        444.40        10.77 o
   5  -7   2        586.63        599.28        12.75 o
   6  -7   2          1.22          7.40         5.18 o
   7  -7   2        498.46        496.04        13.28 o
   8  -7   2          3.12          2.22         5.50 o
   9  -7   2         26.43          3.50         7.90 o
  10  -7   2        163.33        166.26        14.71 o
  -8  -6   2         85.36         81.95        12.22 o
  -7  -6   2         28.20         17.72         9.41 o
  -6  -6   2         58.64         55.80         9.25 o
  -5  -6   2        143.04        139.32        10.67 o
  -4  -6   2        762.43        797.39        20.34 o
  -3  -6   2         22.16         11.15         3.30 o
  -2  -6   2        426.70        402.53         9.72 o
  -1  -6   2         34.61         34.99         2.26 o
   0  -6   2        515.42        515.94         7.70 o
   1  -6   2       2008.14       1931.95        24.65 o
   2  -6   2       1295.62       1365.02        16.96 o
   3  -6   2        205.53        186.81         9.45 o
   4  -6   2        491.28        471.99         7.89 o
   5  -6   2        742.96        751.37        12.61 o
   6  -6   2         10.65          5.97         2.37 o
   7  -6   2         51.17         56.86         5.65 o
   8  -6   2        143.48        135.81        12.28 o
   9  -6   2        133.16        127.39         8.84 o
  10  -6   2        164.71        159.96        11.97 o
  -9  -5   2         12.43         20.29        16.29 o
  -8  -5   2         35.22         27.96        13.25 o
  -7  -5   2          8.26         10.44         7.95 o
  -6  -5   2        417.18        425.09        17.79 o
  -5  -5   2        630.56        666.18        17.98 o
  -4  -5   2        138.63        129.38         3.74 o
  -3  -5   2        312.26        281.29         5.63 o
  -2  -5   2       4375.38       4477.44        43.14 o
  -1  -5   2       2159.30       2233.77        16.45 o
   0  -5   2          5.26          9.47         1.69 o
   1  -5   2          8.69          9.95         1.65 o
   2  -5   2         80.83         53.62         2.81 o
   3  -5   2          8.67         16.73         2.21 o
   4  -5   2         34.43         23.58         1.91 o
   5  -5   2        465.64        468.98         9.34 o
   6  -5   2       1289.74       1350.83        19.91 o
   7  -5   2        176.20        175.22        10.35 o
   8  -5   2         80.95         83.74         8.38 o
   9  -5   2        154.10        164.06         9.15 o
  10  -5   2         56.24         29.10        10.05 o
  -9  -4   2        402.70        422.30        24.99 o
  -8  -4   2        349.39        384.62        35.88 o
  -7  -4   2         79.35         85.45        10.07 o
  -6  -4   2         30.70         34.28         5.53 o
  -5  -4   2        831.79        859.04        13.66 o
  -4  -4   2        434.54        425.60         6.92 o
  -3  -4   2        878.28        791.47         9.40 o
  -2  -4   2          8.94          7.35         1.39 o
  -1  -4   2        651.45        626.79         6.15 o
   0  -4   2        104.20         78.11         2.05 o
   1  -4   2        455.11        440.49         5.06 o
   2  -4   2        615.80        572.61         6.47 o
   3  -4   2        213.01        218.91         4.82 o
   4  -4   2        163.26        182.70         3.45 o
   5  -4   2        678.64        623.97        11.77 o
   6  -4   2         24.47         17.14         2.56 o
   7  -4   2       1237.24       1265.56        19.57 o
   8  -4   2        119.36        127.29         7.07 o
   9  -4   2          7.39         11.22         5.33 o
  10  -4   2        558.37        540.01        25.35 o
 -10  -3   2        127.75        158.25        20.98 o
  -9  -3   2         28.66         29.44        11.22 o
  -8  -3   2         91.04         89.11        15.89 o
  -7  -3   2        102.16        101.98        10.63 o
  -6  -3   2        116.04         93.10         9.94 o
  -5  -3   2        445.11        439.84         9.44 o
  -4  -3   2         22.60         24.12         3.31 o
  -3  -3   2        107.53         92.18         2.89 o
  -2  -3   2        582.52        554.29         6.04 o
  -1  -3   2        674.97        617.01         5.55 o
   0  -3   2       2637.55       2489.56        20.95 o
   1  -3   2        237.02        221.20         3.26 o
   2  -3   2        586.58        554.00         5.09 o
   3  -3   2         15.67         19.23         1.38 o
   4  -3   2       1437.46       1378.20        12.74 o
   5  -3   2         33.67         30.99         2.05 o
   6  -3   2        456.32        475.45         7.82 o
   7  -3   2       1985.80       2120.90        26.59 o
   8  -3   2          2.45         -3.94         4.41 o
   9  -3   2         64.56         41.17         9.75 o
  10  -3   2        414.00        500.32        20.07 o
 -10  -2   2         85.82         80.65        14.07 o
  -9  -2   2         86.58         75.84        10.60 o
  -8  -2   2       1094.80       1141.54        29.51 o
  -7  -2   2          9.15         -1.14         4.16 o
  -6  -2   2        304.44        297.56        10.99 o
  -5  -2   2        674.28        652.29        11.41 o
  -4  -2   2       1057.91       1020.98        10.62 o
  -3  -2   2       1458.32       1481.27        14.66 o
  -2  -2   2        518.73        444.95         4.94 o
  -1  -2   2      10554.13       9955.78        75.32 o
   0  -2   2         95.72         98.69         1.84 o
   1  -2   2      12210.18      11863.06       105.96 o
   2  -2   2        913.05        853.75         7.81 o
   3  -2   2       4080.39       4130.32        36.09 o
   4  -2   2       2785.41       2906.83        24.40 o
   5  -2   2       1669.12       1757.61        15.46 o
   6  -2   2       4163.02       4496.06        51.98 o
   7  -2   2        482.97        478.03        12.01 o
   8  -2   2        298.80        269.56        10.64 o
   9  -2   2        204.88        187.18        12.05 o
  10  -2   2         56.04         41.34         9.13 o
 -10  -1   2          4.12         12.08         9.08 o
  -9  -1   2        236.25        212.84        16.90 o
  -8  -1   2         10.28          4.43         4.99 o
  -7  -1   2        363.66        338.98        11.63 o
  -6  -1   2       2629.29       2648.09        44.35 o
  -5  -1   2        764.48        746.96        14.53 o
  -4  -1   2        452.52        482.79         6.97 o
  -3  -1   2        954.88        937.84        10.46 o
  -2  -1   2       2944.31       2915.96        26.89 o
  -1  -1   2        437.17        430.83         4.20 o
   0  -1   2       5919.35       5745.68        48.38 o
   1  -1   2       1525.56       1479.51        13.11 o
   2  -1   2       3757.38       3572.62        30.92 o
   3  -1   2      10059.45       9907.97        88.27 o
   4  -1   2        272.35        291.28         4.54 o
   5  -1   2       1421.63       1460.73        15.66 o
   6  -1   2        416.09        385.59         8.68 o
   7  -1   2        612.09        631.48        15.13 o
   8  -1   2         64.82         55.16         5.45 o
   9  -1   2        339.63        327.78        17.72 o
  10  -1   2         18.00          4.04        14.55 o
 -11   0   2          5.40         15.01        17.78 o
 -10   0   2         47.66         38.05         9.60 o
  -9   0   2        867.20        905.15        26.17 o
  -8   0   2         44.92         25.12         5.96 o
  -7   0   2       1129.76       1099.08        21.43 o
  -6   0   2       1230.86       1226.69        25.31 o
  -5   0   2        383.89        364.02         8.16 o
  -4   0   2       2383.43       2417.36        18.03 o
  -3   0   2       1574.73       1519.56        14.77 o
  -2   0   2        263.41        257.36         3.12 o
  -1   0   2       8680.21       8354.62        82.01 o
   0   0   2        127.14        125.01         1.79 o
   1   0   2        107.78        125.03         2.52 o
   2   0   2       3476.82       3349.93        29.73 o
   3   0   2       1613.04       1708.12        16.12 o
   4   0   2        196.30        222.70         4.05 o
   5   0   2       1231.21       1264.29        15.20 o
   6   0   2        110.32         75.30         4.96 o
   7   0   2         99.35         97.38         6.82 o
   8   0   2         29.05         25.36         7.37 o
   9   0   2         11.01          3.96        10.98 o
  10   0   2         15.00         -4.77        19.64 o
 -11   1   2          5.47          4.37        13.12 o
 -10   1   2       1033.79       1097.62        45.38 o
  -9   1   2        415.51        438.44        16.25 o
  -8   1   2        224.30        213.45         9.86 o
  -7   1   2        774.33        769.07        14.76 o
  -6   1   2        124.80        119.48         3.46 o
  -5   1   2         98.61         87.70         3.68 o
  -4   1   2       1423.13       1362.44        13.34 o
  -3   1   2          1.33          1.70         0.97 o
  -2   1   2       3122.45       2875.89        29.32 o
  -1   1   2       6782.25       6483.71        68.35 o
   0   1   2        798.97        740.81         7.87 o
   1   1   2         18.75         20.03         1.23 o
   2   1   2        301.79        293.04         3.91 o
   3   1   2       3050.81       3434.74        34.19 o
   4   1   2        794.64        824.18         9.24 o
   5   1   2        364.75        386.18         7.89 o
   6   1   2         49.49         27.43         3.38 o
   7   1   2        186.75        181.77         7.97 o
   8   1   2        179.90        172.62        18.00 o
   9   1   2          0.92         -5.62        13.34 o
 -11   2   2        254.58        268.22        27.93 o
 -10   2   2        927.29       1021.90        30.88 o
  -9   2   2         36.56         33.62         8.93 o
  -8   2   2       1200.00       1280.96        25.90 o
  -7   2   2         66.27         80.86         5.90 o
  -6   2   2         89.38         88.56         4.87 o
  -5   2   2       1398.22       1490.65        13.40 o
  -4   2   2         17.15         15.65         1.68 o
  -3   2   2          1.55          0.57         1.01 o
  -2   2   2       1331.27       1178.75        11.09 o
  -1   2   2         64.48         86.53         2.29 o
   0   2   2        664.42        655.95         6.71 o
   1   2   2       2552.32       2395.40        18.52 o
   2   2   2         59.21         61.44         1.89 o
   3   2   2        176.28        203.24         4.33 o
   4   2   2        609.64        679.10         9.21 o
   5   2   2        528.92        554.91         9.41 o
   6   2   2         50.91         49.58         7.14 o
   7   2   2       1019.29       1059.08        32.59 o
   8   2   2        123.03        127.37        13.89 o
   9   2   2        273.66        322.36        23.20 o
 -11   3   2         82.74         70.18        14.11 o
 -10   3   2        167.01        160.65        19.22 o
  -9   3   2        218.75        207.01        11.15 o
  -8   3   2          1.46          3.98         3.17 o
  -7   3   2          8.13          6.42         3.22 o
  -6   3   2          2.52          4.36         2.63 o
  -5   3   2        936.30        968.91        12.23 o
  -4   3   2       1328.46       1421.82        13.38 o
  -3   3   2        565.07        610.23        11.24 o
  -2   3   2       2101.02       2033.96        16.99 o
  -1   3   2       2109.97       2135.59        17.76 o
   0   3   2       1908.58       1883.68        14.48 o
   1   3   2        729.46        806.45         8.87 o
   2   3   2         21.55         33.88         3.53 o
   3   3   2        764.46        777.26        16.69 o
   4   3   2        366.02        330.74         6.29 o
   5   3   2        244.18        193.80         5.74 o
   6   3   2        134.04        126.50         8.51 o
   7   3   2        113.30        128.51        12.51 o
   8   3   2        129.78         92.00        15.58 o
   9   3   2        500.33        511.25        37.52 o
 -11   4   2         73.78         89.06        22.06 o
 -10   4   2          8.99          5.47         7.90 o
  -9   4   2         15.67          5.50         4.70 o
  -8   4   2          0.52          2.60         4.13 o
  -7   4   2         99.99         89.90         7.06 o
  -6   4   2        133.47        129.79         5.18 o
  -5   4   2        292.55        275.82         5.93 o
  -4   4   2       1175.41       1182.64        15.74 o
  -3   4   2        399.07        335.94         5.87 o
  -2   4   2        407.79        420.41         4.97 o
  -1   4   2        584.82        583.25         7.04 o
   0   4   2         78.33         65.00         2.45 o
   1   4   2        173.24        184.46         3.22 o
   2   4   2        111.56         86.61         4.41 o
   3   4   2        318.27        329.60         9.69 o
   4   4   2        283.86        282.03         9.51 o
   5   4   2         52.85         58.22         6.03 o
   6   4   2         46.47         61.72        13.54 o
   7   4   2         68.31         55.40        11.41 o
   8   4   2        308.30        272.76        23.04 o
 -11   5   2          0.42          2.17         9.94 o
 -10   5   2         32.83         30.96         9.44 o
  -9   5   2          2.68         -2.47         5.52 o
  -8   5   2        519.98        530.12        16.53 o
  -7   5   2        870.78        919.42        21.02 o
  -6   5   2       1401.34       1474.21        21.66 o
  -5   5   2        105.27        121.45         4.29 o
  -4   5   2       1826.92       1908.57        25.04 o
  -3   5   2         17.68         10.72         2.65 o
  -2   5   2        812.82        769.22         9.03 o
  -1   5   2        969.67        900.12        10.29 o
   0   5   2          1.11         -0.02         1.78 o
   1   5   2       1552.27       1525.84        13.97 o
   2   5   2        370.91        406.23        10.46 o
   3   5   2         48.21         24.18         4.98 o
   4   5   2       1086.51       1194.73        23.65 o
   5   5   2         86.93         64.30        11.76 o
   6   5   2         45.70         27.89         9.51 o
   7   5   2         71.70         54.74        11.56 o
 -11   6   2        385.76        331.72        46.76 o
 -10   6   2         23.82         42.49        12.72 o
  -9   6   2         27.22         24.09        10.63 o
  -8   6   2        477.40        450.00        15.22 o
  -7   6   2        275.24        317.34        15.54 o
  -6   6   2          1.37          0.68         3.18 o
  -5   6   2        466.24        422.47         9.74 o
  -4   6   2        159.67        144.51         5.99 o
  -3   6   2        314.86        292.80         9.06 o
  -2   6   2       1343.60       1368.64        18.53 o
  -1   6   2         13.35          8.21         2.31 o
   0   6   2         82.94         91.86         3.56 o
   1   6   2        755.92        784.55        17.77 o
   2   6   2         28.71         16.69         7.14 o
   3   6   2         32.35         29.40         5.51 o
   4   6   2        502.55        552.59        18.84 o
   5   6   2          5.13          7.22         7.63 o
   6   6   2         82.51         72.05        13.52 o
 -10   7   2         34.71         42.13        14.66 o
  -9   7   2        102.77        100.15        17.85 o
  -8   7   2         13.29          8.37         5.66 o
  -7   7   2         10.67          9.36         4.11 o
  -6   7   2        858.17        884.24        20.96 o
  -5   7   2       1089.04       1183.50        28.50 o
  -4   7   2       1456.98       1463.41        32.30 o
  -3   7   2        124.75        129.54         7.84 o
  -2   7   2         17.40         19.05         4.88 o
  -1   7   2         16.44          7.51         2.63 o
   0   7   2        123.83        123.57         4.32 o
   1   7   2          0.91          3.80         4.96 o
   2   7   2        408.35        419.71        23.66 o
   3   7   2        940.11       1047.59        29.41 o
   4   7   2        165.92        123.07        12.55 o
   5   7   2         23.52         24.83        11.70 o
   6   7   2         18.77          7.52        10.42 o
 -10   8   2         34.72         11.54        18.94 o
  -9   8   2        162.46        138.64        18.75 o
  -8   8   2         81.89        100.27        15.35 o
  -7   8   2        364.96        370.24        35.24 o
  -6   8   2        161.43        124.58         9.00 o
  -5   8   2        405.15        356.70        18.02 o
  -4   8   2          2.52          1.50         5.44 o
  -3   8   2        190.68        163.17         9.27 o
  -2   8   2         42.57         35.42         4.19 o
  -1   8   2        483.03        503.09        12.25 o
   0   8   2        545.18        545.33        16.58 o
   1   8   2        340.63        311.49        18.29 o
   2   8   2        738.65        816.42        31.13 o
   3   8   2         24.05          9.13        12.26 o
   4   8   2         90.39         78.88        16.75 o
  -9   9   2         26.68         29.02        16.93 o
  -8   9   2          6.98         -0.32        14.26 o
  -7   9   2        174.35        150.05        18.25 o
  -6   9   2          7.12          3.72         6.60 o
  -5   9   2        100.42         89.08        19.36 o
  -4   9   2        908.97        970.08        30.13 o
  -3   9   2         25.70         21.40         5.11 o
  -2   9   2        551.63        561.35        17.27 o
  -1   9   2        194.22        166.82        14.82 o
   0   9   2         32.46         23.40         9.40 o
   1   9   2        134.86        131.00        16.17 o
   2   9   2        133.76        103.19        15.31 o
   3   9   2          0.63         -1.17        16.96 o
  -8  10   2         31.80         52.85        15.35 o
  -7  10   2        154.05        178.58        18.81 o
  -6  10   2         11.16          7.79         8.79 o
  -5  10   2        145.34        144.73        10.46 o
  -4  10   2         52.07         53.15         6.80 o
  -3  10   2        126.97        128.81        10.53 o
  -2  10   2         29.24         10.42         9.04 o
  -1  10   2         34.69         23.98        10.34 o
   0  10   2          0.66          8.57        11.63 o
   1  10   2        197.92        200.05        19.03 o
   2  10   2         35.30        -20.45        21.08 o
  -6  11   2        179.86        190.27        18.64 o
  -5  11   2        214.20        278.04        19.12 o
  -4  11   2         78.67         40.63        12.98 o
  -3  11   2        258.61        224.39        34.26 o
  -2  11   2          4.84          4.70        11.22 o
  -1  11   2         49.75         38.06        13.55 o
   0 -12   3         98.96        113.92        18.69 o
   1 -12   3        120.81        127.22        20.47 o
   2 -12   3         26.60          2.23        19.37 o
   3 -12   3        147.70         96.98        22.18 o
   4 -12   3         72.27         57.38        13.58 o
   5 -12   3        134.63        104.34        13.99 o
  -2 -11   3         93.21        111.85        19.17 o
  -1 -11   3        119.29        115.80        21.09 o
   0 -11   3        223.87        188.82        46.78 o
   1 -11   3          5.89          9.47        12.97 o
   2 -11   3        415.56        439.83        14.83 o
   3 -11   3         72.80         75.67         9.33 o
   4 -11   3        101.97         96.73        13.71 o
   5 -11   3         70.42         51.29        12.42 o
   6 -11   3         62.37         56.28        11.64 o
   7 -11   3         77.00         60.96        13.73 o
  -4 -10   3        161.88        166.76        20.68 o
  -3 -10   3         17.90          5.84        15.07 o
  -2 -10   3         10.72         10.39        12.05 o
  -1 -10   3        178.28        154.42        15.95 o
   0 -10   3        278.66        230.14        17.43 o
   1 -10   3          4.04          5.94         5.40 o
   2 -10   3         61.05         63.67         6.46 o
   3 -10   3         49.37         29.79         7.63 o
   4 -10   3        151.40        142.73        13.08 o
   5 -10   3          0.96         -2.48         6.90 o
   6 -10   3        139.13        125.88        14.11 o
   7 -10   3        125.32        149.26        17.80 o
   8 -10   3         30.89         24.91        12.43 o
  -5  -9   3        451.92        484.59        28.98 o
  -4  -9   3         25.94         15.35         9.76 o
  -3  -9   3         32.55         23.49        13.36 o
  -2  -9   3        163.41        182.54        16.71 o
  -1  -9   3        344.11        370.41        14.72 o
   0  -9   3        440.28        470.85        13.01 o
   1  -9   3         16.30         16.85         4.97 o
   2  -9   3        169.25        151.00         7.96 o
   3  -9   3        803.98        830.88        18.42 o
   4  -9   3        296.03        306.11        11.83 o
   5  -9   3        131.50        118.41         9.86 o
   6  -9   3          4.12          3.12         6.65 o
   7  -9   3        142.12        108.48        13.05 o
   8  -9   3        121.37        104.99        11.90 o
   9  -9   3         91.98         77.57        13.59 o
  -6  -8   3         62.71         52.55        10.98 o
  -5  -8   3        196.01        209.13        12.65 o
  -4  -8   3          6.63          9.15         8.17 o
  -3  -8   3        332.81        337.03        17.00 o
  -2  -8   3         10.19          9.90         5.67 o
  -1  -8   3         52.74         39.45         4.08 o
   0  -8   3        873.20        901.97        20.22 o
   1  -8   3        494.52        547.30        10.70 o
   2  -8   3          0.54          2.38         2.20 o
   3  -8   3       2331.76       2490.53        30.87 o
   4  -8   3         24.15         18.64         3.81 o
   5  -8   3        135.60        127.94        10.32 o
   6  -8   3        495.66        491.87        16.57 o
   7  -8   3         29.58         14.61         6.10 o
   8  -8   3        206.87        202.92        11.91 o
   9  -8   3        773.95        858.43        32.06 o
  -7  -7   3          2.49          3.89        10.00 o
  -6  -7   3        638.08        693.04        25.93 o
  -5  -7   3         73.32         63.25         9.01 o
  -4  -7   3         38.10         18.47         7.37 o
  -3  -7   3         47.37         30.94         5.76 o
  -2  -7   3         28.86         36.73         3.77 o
  -1  -7   3        334.39        324.12         8.20 o
   0  -7   3        856.98        905.83        13.46 o
   1  -7   3        122.45        111.47         3.96 o
   2  -7   3        362.12        331.86         9.87 o
   3  -7   3        926.15        963.77        13.47 o
   4  -7   3        440.54        442.17         7.52 o
   5  -7   3        149.41        143.89         7.29 o
   6  -7   3        531.58        517.15        13.52 o
   7  -7   3        128.33        105.67         7.47 o
   8  -7   3        708.72        827.48        20.92 o
   9  -7   3        237.72        213.71        12.84 o
  10  -7   3         76.97         51.75        12.08 o
  -8  -6   3          3.14          8.62        12.33 o
  -7  -6   3          4.03          9.66        11.24 o
  -6  -6   3        246.57        215.56        12.04 o
  -5  -6   3         31.85         19.10         6.18 o
  -4  -6   3       1407.87       1544.59        33.14 o
  -3  -6   3        101.86         80.34         4.41 o
  -2  -6   3         36.98         36.23         2.66 o
  -1  -6   3       1168.97       1228.20        14.50 o
   0  -6   3         19.41         13.86         2.06 o
   1  -6   3        825.10        861.75        14.68 o
   2  -6   3       2035.67       2094.86        25.98 o
   3  -6   3          0.69         -0.84         2.46 o
   4  -6   3         14.76         12.52         3.37 o
   5  -6   3       1557.16       1616.02        21.98 o
   6  -6   3         22.56         27.78         4.95 o
   7  -6   3        227.03        249.28        12.90 o
   8  -6   3         26.12         21.70         7.36 o
   9  -6   3         94.74         92.34         9.22 o
  10  -6   3        325.87        326.99        21.99 o
  -9  -5   3          3.61         -1.37        12.00 o
  -8  -5   3          1.46          1.88         9.15 o
  -7  -5   3        490.18        539.34        22.81 o
  -6  -5   3         69.48         57.50         8.53 o
  -5  -5   3       1677.07       1792.41        32.23 o
  -4  -5   3        628.73        686.64        11.36 o
  -3  -5   3         13.06          8.73         2.71 o
  -2  -5   3       1035.43       1099.16        10.33 o
  -1  -5   3        503.24        480.39         6.03 o
   0  -5   3        802.94        877.65         8.04 o
   1  -5   3          2.61          1.30         1.60 o
   2  -5   3       4206.17       4456.19        39.13 o
   3  -5   3        315.59        297.85         4.49 o
   4  -5   3       2696.18       2672.60        39.23 o
   5  -5   3        234.59        235.76         7.97 o
   6  -5   3          7.82          0.84         3.96 o
   7  -5   3       1284.98       1386.37        26.03 o
   8  -5   3         21.26          4.62         4.89 o
   9  -5   3        108.01        109.60         9.08 o
  10  -5   3        289.43        273.75        19.36 o
  -9  -4   3          7.04          6.58        11.24 o
  -8  -4   3        407.61        410.09        20.81 o
  -7  -4   3         73.69        103.61        11.08 o
  -6  -4   3         20.80         12.59         4.50 o
  -5  -4   3       1870.83       1923.37        25.31 o
  -4  -4   3        115.96        119.85         4.98 o
  -3  -4   3        790.46        785.08        10.14 o
  -2  -4   3       2296.30       2358.58        22.82 o
  -1  -4   3        415.95        383.25         5.21 o
   0  -4   3        180.85        119.83         2.68 o
   1  -4   3       1935.91       1879.07        15.05 o
   2  -4   3        660.84        688.94         7.02 o
   3  -4   3       2200.69       2220.10        19.18 o
   4  -4   3         29.13         18.84         2.66 o
   5  -4   3         70.94         57.58         3.18 o
   6  -4   3       1486.10       1571.16        20.24 o
   7  -4   3        214.34        219.79         6.48 o
   8  -4   3          3.25          5.65         5.46 o
   9  -4   3        107.65         97.67         9.66 o
  10  -4   3         78.46         63.46        10.62 o
 -10  -3   3          7.63         -3.85        12.88 o
  -9  -3   3        237.61        226.39        21.50 o
  -8  -3   3        153.47        161.37        13.97 o
  -7  -3   3         51.84         37.53         6.03 o
  -6  -3   3       1660.43       1731.90        31.14 o
  -5  -3   3        477.51        492.48         9.11 o
  -4  -3   3         50.15         44.48         2.31 o
  -3  -3   3        817.51        823.58         8.87 o
  -2  -3   3        702.99        683.13         7.10 o
  -1  -3   3        539.11        528.62         5.64 o
   0  -3   3         12.00         16.24         1.24 o
   1  -3   3        406.29        442.35         4.45 o
   2  -3   3       2385.26       2419.19        20.24 o
   3  -3   3       1561.20       1576.04        17.05 o
   4  -3   3        292.38        294.00         4.93 o
   5  -3   3        461.44        446.98         6.64 o
   6  -3   3        636.24        676.62        10.81 o
   7  -3   3        393.94        379.64        10.20 o
   8  -3   3          5.99          5.72         5.44 o
   9  -3   3         81.23         79.87         9.50 o
  10  -3   3         43.99         24.31        11.47 o
 -10  -2   3         84.07         95.61        14.10 o
  -9  -2   3       1464.54       1579.93        48.18 o
  -8  -2   3         59.82         54.38         9.06 o
  -7  -2   3        207.32        203.63        10.28 o
  -6  -2   3        304.33        331.98         8.42 o
  -5  -2   3          0.95          5.10         2.63 o
  -4  -2   3        922.37        915.96        11.05 o
  -3  -2   3        121.57        123.30         3.21 o
  -2  -2   3          1.37          2.81         0.96 o
  -1  -2   3       5328.03       5064.25        40.86 o
   0  -2   3       1536.17       1446.24        11.24 o
   1  -2   3       5762.62       5721.97        41.28 o
   2  -2   3       2701.31       2607.73        21.13 o
   3  -2   3         11.92         15.47         1.55 o
   4  -2   3        117.11        118.59         3.30 o
   5  -2   3          4.77          2.56         2.59 o
   6  -2   3          0.58          1.99         2.65 o
   7  -2   3         18.73          7.66         4.84 o
   8  -2   3          1.64         -0.07         4.25 o
   9  -2   3        299.30        284.73        13.78 o
  10  -2   3         86.07         94.20        11.15 o
 -11  -1   3         12.58         19.82        12.35 o
 -10  -1   3        393.41        409.17        20.93 o
  -9  -1   3         47.26         27.86         7.26 o
  -8  -1   3         29.90         20.75         6.22 o
  -7  -1   3          4.31          9.74         4.29 o
  -6  -1   3         17.13         21.04         3.19 o
  -5  -1   3       1196.92       1176.80        14.34 o
  -4  -1   3         22.52         25.69         1.84 o
  -3  -1   3        328.15        341.64         3.95 o
  -2  -1   3       6384.98       6268.78        58.16 o
  -1  -1   3       3203.16       2978.84        29.41 o
   0  -1   3       1015.42        971.12        10.35 o
   1  -1   3        602.67        598.72         5.41 o
   2  -1   3        768.19        830.02         8.08 o
   3  -1   3         26.17         29.24         2.00 o
   4  -1   3       1547.15       1562.72        14.92 o
   5  -1   3         61.65         55.67         3.77 o
   6  -1   3        429.88        429.31        10.21 o
   7  -1   3        243.58        244.52         8.91 o
   8  -1   3         29.87         24.72         6.26 o
   9  -1   3        511.36        504.42        23.41 o
  10  -1   3         90.18        107.36        40.97 o
 -11   0   3        453.98        532.40        35.46 o
 -10   0   3         20.38         16.55         7.67 o
  -9   0   3         39.58         24.58         7.30 o
  -8   0   3        879.81        906.55        20.72 o
  -7   0   3        408.74        361.44        11.19 o
  -6   0   3        150.10        147.80         6.71 o
  -5   0   3         24.10          9.55         1.29 o
  -4   0   3        500.20        522.06         6.52 o
  -3   0   3       7003.51       6857.37        56.18 o
  -2   0   3         64.97         53.77         1.94 o
  -1   0   3      15761.10      14995.87       177.72 o
   0   0   3        323.26        335.72         6.74 o
   1   0   3       1212.33       1255.03        11.45 o
   2   0   3         55.29         50.74         1.84 o
   3   0   3        189.39        125.08         2.98 o
   4   0   3        556.44        555.29         7.63 o
   5   0   3       1193.40       1295.00        15.53 o
   6   0   3        606.34        603.01        13.32 o
   7   0   3         30.61         28.63         4.81 o
   8   0   3         25.03         10.16         4.96 o
   9   0   3        188.61        156.47        20.94 o
 -11   1   3        105.10         79.41        14.81 o
 -10   1   3         19.23          8.48         7.65 o
  -9   1   3        720.14        756.54        27.41 o
  -8   1   3        202.95        163.76        10.16 o
  -7   1   3         49.24         47.65         2.32 o
  -6   1   3       1101.51       1008.48        15.21 o
  -5   1   3        883.47        904.70        10.95 o
  -4   1   3        178.61        156.48         3.41 o
  -3   1   3       2625.55       2475.21        20.58 o
  -2   1   3       3715.41       3770.81        42.10 o
  -1   1   3        451.64        484.34         5.49 o
   0   1   3       5018.10       4954.35        46.56 o
   1   1   3        116.64        121.48         2.30 o
   2   1   3         61.33         42.20         1.71 o
   3   1   3         28.04         12.03         1.90 o
   4   1   3         58.21         65.23         2.98 o
   5   1   3       2692.23       2880.81        39.59 o
   6   1   3        816.46        758.96        16.97 o
   7   1   3          4.67          1.80         3.57 o
   8   1   3        330.64        335.61        23.63 o
   9   1   3        122.23        111.71        21.51 o
 -11   2   3          1.46          1.50         9.17 o
 -10   2   3        341.47        319.01        25.26 o
  -9   2   3        298.67        327.94        13.65 o
  -8   2   3        155.27        139.67         6.01 o
  -7   2   3       1514.01       1527.26        20.92 o
  -6   2   3         75.32         61.24         3.47 o
  -5   2   3        482.39        515.59         6.57 o
  -4   2   3          1.66          7.21         1.60 o
  -3   2   3       5877.38       5906.35        49.69 o
  -2   2   3       1752.83       1727.12        16.67 o
  -1   2   3        852.51        702.76         7.81 o
   0   2   3        678.22        721.38         7.89 o
   1   2   3        309.27        336.37         6.71 o
   2   2   3        177.63        137.94         2.64 o
   3   2   3        593.51        575.93         9.67 o
   4   2   3        621.91        672.49         9.31 o
   5   2   3       2021.08       2125.83        36.36 o
   6   2   3        213.34        219.02        13.25 o
   7   2   3         85.93        117.32        13.49 o
   8   2   3         22.38         10.36        11.07 o
   9   2   3          9.74         -0.35        13.64 o
 -11   3   3          0.43         -3.66        18.21 o
 -10   3   3        562.30        567.82        25.56 o
  -9   3   3         53.80         56.99         6.71 o
  -8   3   3         46.56         49.54         9.11 o
  -7   3   3        113.66        114.98         5.28 o
  -6   3   3        410.11        417.14        11.98 o
  -5   3   3        260.60        195.48         4.87 o
  -4   3   3        111.89         75.06         3.04 o
  -3   3   3         13.13         13.01         1.53 o
  -2   3   3        444.82        404.54         5.34 o
  -1   3   3       2016.93       2186.68        18.75 o
   0   3   3         87.44         84.09         2.76 o
   1   3   3       1017.26        988.47        10.68 o
   2   3   3         74.15         81.71         2.90 o
   3   3   3        205.88        204.12         7.82 o
   4   3   3        932.89        984.02        18.21 o
   5   3   3         53.73         63.18         7.95 o
   6   3   3         84.84         57.51         9.11 o
   7   3   3        101.12         50.11        13.11 o
   8   3   3          3.54          6.14        12.84 o
 -11   4   3        280.96        307.80        31.01 o
 -10   4   3        108.12        104.92        10.44 o
  -9   4   3          5.95          6.73         4.80 o
  -8   4   3       1271.26       1313.97        27.40 o
  -7   4   3        384.88        344.07        10.32 o
  -6   4   3        937.52        974.50        14.47 o
  -5   4   3        128.62        135.86         4.91 o
  -4   4   3         20.98         21.27         2.65 o
  -3   4   3        501.16        535.76         7.07 o
  -2   4   3       1208.90       1232.23        10.75 o
  -1   4   3        165.34        165.43         4.14 o
   0   4   3       1097.40       1077.68        10.96 o
   1   4   3        334.26        350.32         5.68 o
   2   4   3          1.62          1.87         3.31 o
   3   4   3         98.71        108.62         6.57 o
   4   4   3        208.90        214.99         9.57 o
   5   4   3        136.51        161.35         9.01 o
   6   4   3        228.14        255.20        12.56 o
   7   4   3         12.20          6.68         9.17 o
   8   4   3         20.50         14.85        15.34 o
 -11   5   3        247.42        256.45        21.13 o
 -10   5   3         75.54         67.84        12.98 o
  -9   5   3        515.73        529.76        15.92 o
  -8   5   3        344.61        282.47        13.18 o
  -7   5   3         23.33         13.30         4.79 o
  -6   5   3        601.10        645.94        15.74 o
  -5   5   3        317.98        318.67         7.99 o
  -4   5   3          5.50         -0.74         2.11 o
  -3   5   3       1156.80       1158.33        14.22 o
  -2   5   3        350.23        367.16         5.88 o
  -1   5   3        371.99        356.29         6.51 o
   0   5   3       2714.06       2830.51        32.01 o
   1   5   3         21.01         19.02         1.90 o
   2   5   3        307.13        302.19        10.20 o
   3   5   3         56.28         57.35         7.28 o
   4   5   3        208.61        184.10         9.24 o
   5   5   3        325.13        342.62        16.72 o
   6   5   3         23.25         24.31        11.73 o
   7   5   3          5.33          0.95        10.70 o
 -11   6   3         44.33         17.12        14.70 o
 -10   6   3          1.96          6.79         9.43 o
  -9   6   3         23.46         13.77         5.91 o
  -8   6   3         17.09          7.12         5.01 o
  -7   6   3        461.70        512.04        14.08 o
  -6   6   3        192.99        188.59         8.00 o
  -5   6   3         14.93          8.58         3.57 o
  -4   6   3         18.82         14.68         3.00 o
  -3   6   3         69.83         64.96         4.75 o
  -2   6   3         73.57         53.65         3.62 o
  -1   6   3       1773.01       1808.20        23.20 o
   0   6   3         19.68         15.97         2.96 o
   1   6   3         61.04         69.00         5.85 o
   2   6   3         74.73         82.50         7.83 o
   3   6   3        107.80        108.77         8.49 o
   4   6   3        184.84        206.27        14.56 o
   5   6   3         92.78         90.46        14.35 o
   6   6   3          2.94          9.94        10.82 o
 -10   7   3        105.05        136.90        28.37 o
  -9   7   3          0.43         11.86        12.16 o
  -8   7   3        112.40        117.99        10.96 o
  -7   7   3        461.85        479.81        15.92 o
  -6   7   3        361.32        342.29        11.23 o
  -5   7   3          0.95         -1.99         3.57 o
  -4   7   3        272.49        285.60        12.94 o
  -3   7   3          1.34          3.65         4.67 o
  -2   7   3       1752.17       1828.11        22.85 o
  -1   7   3        163.72        162.92         5.97 o
   0   7   3         86.41         85.88         4.12 o
   1   7   3        712.91        743.44        19.23 o
   2   7   3        124.17         96.04        12.16 o
   3   7   3        132.95        130.82        11.64 o
   4   7   3        142.68        115.46        16.38 o
   5   7   3          7.17         12.48        12.69 o
 -10   8   3          2.71         11.35        23.14 o
  -9   8   3         40.30         47.35        23.95 o
  -8   8   3        265.78        248.37        20.05 o
  -7   8   3         72.25         56.66         8.88 o
  -6   8   3         15.91         15.33         7.67 o
  -5   8   3        211.44        189.51        11.74 o
  -4   8   3        482.88        486.31        17.66 o
  -3   8   3        897.56        944.20        25.41 o
  -2   8   3        777.92        825.97        28.98 o
  -1   8   3         44.65         32.37         5.36 o
   0   8   3        493.25        505.98        18.56 o
   1   8   3        146.93        119.30        16.45 o
   2   8   3          1.47          8.02        14.43 o
   3   8   3        187.85        179.29        26.27 o
   4   8   3         43.46         44.61        15.90 o
  -9   9   3        131.81        143.10        21.37 o
  -8   9   3         66.83         31.82        20.16 o
  -7   9   3         92.45         99.06        16.73 o
  -6   9   3        613.28        615.59        22.87 o
  -5   9   3         75.87         57.40        19.00 o
  -4   9   3          9.92         17.13         7.20 o
  -3   9   3         21.40         18.96         6.94 o
  -2   9   3         18.32          8.82        11.65 o
  -1   9   3        102.71         78.69        10.94 o
   0   9   3         72.27         69.62        11.90 o
   1   9   3         55.18         46.45        10.73 o
   2   9   3        259.24        253.18        19.43 o
  -8  10   3         99.21         90.02        24.82 o
  -7  10   3        234.00        214.20        24.10 o
  -6  10   3         20.60         11.37        14.70 o
  -5  10   3         57.46         41.18        10.48 o
  -4  10   3         12.87         15.64         7.18 o
  -3  10   3          0.92          5.62         9.18 o
  -2  10   3          9.54         -5.32        11.36 o
  -1  10   3         77.45         48.65        14.57 o
   0  10   3          7.13          7.79        13.84 o
   1  10   3         12.46         -3.87        12.36 o
  -5  11   3        509.80        584.90        57.11 o
  -4  11   3          0.46        -10.26        12.96 o
  -3  11   3          3.75          0.05        13.88 o
  -2  11   3         41.11          0.44        26.71 o
   0 -12   4          1.23          0.84        14.91 o
   1 -12   4        179.99         96.24        30.53 o
   2 -12   4        547.31        539.19        49.41 o
   3 -12   4          0.50          1.69        11.83 o
   4 -12   4         84.06         90.71        12.63 o
   5 -12   4        240.13        274.10        19.87 o
  -2 -11   4        609.63        681.74        42.97 o
  -1 -11   4          0.59         -5.04        21.59 o
   0 -11   4        115.99         94.90        18.21 o
   1 -11   4        120.68        152.66        11.66 o
   2 -11   4         69.34         75.90        11.25 o
   3 -11   4        102.06         96.60        10.78 o
   4 -11   4         55.45         35.79        10.96 o
   5 -11   4         80.80         44.61        10.33 o
   6 -11   4         34.71          3.29        13.87 o
   7 -11   4         64.09         41.47        12.61 o
  -4 -10   4          0.58         19.38        16.74 o
  -3 -10   4         91.60         76.74        33.76 o
  -2 -10   4         14.58          5.82        12.42 o
  -1 -10   4          4.09          5.82        10.28 o
   0 -10   4        221.61        232.49        11.06 o
   1 -10   4         18.65         10.58         5.99 o
   2 -10   4         28.96         21.47         5.13 o
   3 -10   4         43.44         34.83         7.50 o
   4 -10   4        112.08        100.72         9.86 o
   5 -10   4         98.61         99.94        10.43 o
   6 -10   4        208.09        239.41        16.33 o
   7 -10   4          2.11          1.81         9.07 o
   8 -10   4         48.52         64.22        12.27 o
  -5  -9   4          4.57         13.63        11.38 o
  -4  -9   4         54.61         52.64        12.47 o
  -3  -9   4        207.55        230.48        22.57 o
  -2  -9   4        100.02         91.01        13.88 o
  -1  -9   4        893.08        918.51        30.99 o
   0  -9   4         30.97         37.84         6.10 o
   1  -9   4         30.25         24.43         7.33 o
   2  -9   4        153.69        157.70        15.77 o
   3  -9   4        126.88        139.93         9.22 o
   4  -9   4          1.50         -0.63         5.60 o
   5  -9   4        204.74        238.78        12.98 o
   6  -9   4        289.87        311.50        12.42 o
   7  -9   4         42.31         52.87        10.64 o
   8  -9   4        762.07        873.97        27.46 o
   9  -9   4        124.31        105.79        17.29 o
  -6  -8   4         82.13         80.30        14.79 o
  -5  -8   4        106.04         75.89        10.38 o
  -4  -8   4        291.99        303.69        14.18 o
  -3  -8   4         52.38         50.30        12.18 o
  -2  -8   4        131.51        136.24         8.20 o
  -1  -8   4       1140.93       1213.12        18.10 o
   0  -8   4          0.96          3.50         3.37 o
   1  -8   4        289.72        269.80         8.14 o
   2  -8   4        572.36        567.68        13.36 o
   3  -8   4          4.14          1.26         2.76 o
   4  -8   4        252.90        285.43        11.05 o
   5  -8   4        690.36        768.65        17.63 o
   6  -8   4        361.28        353.44        13.22 o
   7  -8   4        476.68        578.85        17.03 o
   8  -8   4        104.24         87.74        10.98 o
   9  -8   4         17.90         23.05        10.64 o
  -7  -7   4          0.57         -3.48         9.03 o
  -6  -7   4         73.81         79.52         9.59 o
  -5  -7   4        203.68        195.16        12.01 o
  -4  -7   4        125.31        118.68         9.72 o
  -3  -7   4        167.36        129.21         8.13 o
  -2  -7   4        288.14        279.68         7.36 o
  -1  -7   4        725.62        767.73        12.96 o
   0  -7   4         46.28         24.21         3.39 o
   1  -7   4        474.44        453.10         9.59 o
   2  -7   4        296.83        333.67         9.75 o
   3  -7   4        249.84        221.64         5.32 o
   4  -7   4       1077.77       1184.65        23.74 o
   5  -7   4         56.30         58.10         7.97 o
   6  -7   4        181.18        157.51        10.39 o
   7  -7   4         23.13         17.98         5.96 o
   8  -7   4          6.61         14.68         8.44 o
   9  -7   4        113.63         74.17         9.17 o
  -8  -6   4        331.94        379.74        27.99 o
  -7  -6   4        289.55        294.97        19.17 o
  -6  -6   4        348.37        416.88        19.24 o
  -5  -6   4        884.78        942.94        29.36 o
  -4  -6   4         10.26         11.33         4.46 o
  -3  -6   4        444.94        423.88         9.12 o
  -2  -6   4         79.34         74.90         4.07 o
  -1  -6   4         37.83         35.20         3.17 o
   0  -6   4       1574.01       1556.18        17.49 o
   1  -6   4        725.36        794.85        11.37 o
   2  -6   4        141.98        122.51         4.05 o
   3  -6   4        964.25        949.17        11.95 o
   4  -6   4        109.63        100.10        10.00 o
   5  -6   4         31.99         23.80         4.09 o
   6  -6   4          1.89          7.43         4.86 o
   7  -6   4         14.59          7.50         4.95 o
   8  -6   4        481.58        522.97        16.03 o
   9  -6   4        147.99        125.57        11.36 o
  10  -6   4          0.53         -0.24        14.88 o
  -9  -5   4        240.11        255.65        23.87 o
  -8  -5   4        118.79        122.21        16.24 o
  -7  -5   4        385.99        387.67        16.98 o
  -6  -5   4       1155.91       1222.59        23.58 o
  -5  -5   4         12.89          0.58         4.22 o
  -4  -5   4          6.20          3.02         2.88 o
  -3  -5   4        166.21        125.78         4.69 o
  -2  -5   4         20.27         14.16         2.00 o
  -1  -5   4         44.61         23.73         2.33 o
   0  -5   4       1446.90       1471.24        13.98 o
   1  -5   4          0.86          2.85         1.73 o
   2  -5   4        853.42        845.06         7.65 o
   3  -5   4        496.60        502.63         8.98 o
   4  -5   4         11.42          6.50         2.61 o
   5  -5   4       1210.53       1258.24        19.42 o
   6  -5   4          0.92         -2.10         3.59 o
   7  -5   4         28.35         21.88         5.43 o
   8  -5   4       1139.04       1270.38        24.86 o
   9  -5   4         19.16         10.91         7.72 o
  10  -5   4         89.27         57.46        11.65 o
  -9  -4   4         63.04         70.61        17.44 o
  -8  -4   4         81.40         71.83        10.81 o
  -7  -4   4        913.61        941.97        20.75 o
  -6  -4   4          4.86          0.82         5.82 o
  -5  -4   4        342.79        337.28         7.61 o
  -4  -4   4        545.70        488.58         8.38 o
  -3  -4   4          3.40          3.94         1.63 o
  -2  -4   4        611.97        584.95         5.90 o
  -1  -4   4        157.25        203.24         3.44 o
   0  -4   4        405.12        410.13         4.58 o
   1  -4   4        754.23        721.62         7.03 o
   2  -4   4       2566.67       2632.27        23.40 o
   3  -4   4          8.00         10.20         2.02 o
   4  -4   4         37.26         24.04         2.67 o
   5  -4   4         46.84         30.22         4.04 o
   6  -4   4        812.36        865.41        13.12 o
   7  -4   4        476.00        515.68        15.48 o
   8  -4   4         14.50         15.68         6.31 o
   9  -4   4         22.83         25.14         9.08 o
  10  -4   4        340.59        356.74        27.64 o
 -10  -3   4        181.32        216.35        18.36 o
  -9  -3   4         41.53         40.28        11.68 o
  -8  -3   4         11.16          9.71         6.95 o
  -7  -3   4          7.74         12.01         5.34 o
  -6  -3   4        246.41        226.96         9.74 o
  -5  -3   4        732.14        719.37         9.92 o
  -4  -3   4         18.68         26.78         2.94 o
  -3  -3   4        632.46        682.97         7.08 o
  -2  -3   4        183.86        160.17         4.60 o
  -1  -3   4        923.12        882.44         8.46 o
   0  -3   4       1156.55       1151.91         9.76 o
   1  -3   4       2403.08       2323.05        17.25 o
   2  -3   4         29.73         38.59         1.60 o
   3  -3   4        292.34        282.63         4.15 o
   4  -3   4        630.17        634.78         8.65 o
   5  -3   4         93.90        101.15         3.71 o
   6  -3   4        955.35       1076.68        17.33 o
   7  -3   4         16.85         22.95         5.96 o
   8  -3   4          0.55         -2.05         5.30 o
   9  -3   4        518.21        559.37        21.19 o
  10  -3   4         12.37          5.12        11.54 o
 -10  -2   4          4.44         10.22        10.01 o
  -9  -2   4         11.66         15.09         6.75 o
  -8  -2   4         83.38         66.68        10.76 o
  -7  -2   4        449.25        379.88        10.89 o
  -6  -2   4       1527.03       1594.21        26.74 o
  -5  -2   4        253.94        211.92         4.49 o
  -4  -2   4        366.87        349.39         5.85 o
  -3  -2   4      11366.68      11928.41        98.87 o
  -2  -2   4        242.50        216.60         3.38 o
  -1  -2   4       6340.41       6443.64        50.92 o
   0  -2   4        921.22        849.78         8.07 o
   1  -2   4          1.07          0.96         0.81 o
   2  -2   4       2164.74       2247.46        16.56 o
   3  -2   4       2289.50       2260.20        15.72 o
   4  -2   4         11.87         10.29         2.02 o
   5  -2   4        381.25        409.15         9.44 o
   6  -2   4        120.87        123.73         5.52 o
   7  -2   4        166.77        150.35         7.73 o
   8  -2   4        241.41        240.59        13.75 o
   9  -2   4        108.71         78.15        15.42 o
  10  -2   4         28.73         62.98        21.54 o
 -11  -1   4         48.78         28.40        23.67 o
 -10  -1   4          0.43         -6.65         9.14 o
  -9  -1   4        108.05        113.39        10.60 o
  -8  -1   4          0.96          2.18         4.28 o
  -7  -1   4        312.40        326.16         9.87 o
  -6  -1   4       4338.26       4485.54        52.37 o
  -5  -1   4         37.17         27.92         2.95 o
  -4  -1   4       3623.82       3797.23        33.62 o
  -3  -1   4        636.64        551.23         6.01 o
  -2  -1   4        207.20        176.06         2.87 o
  -1  -1   4        236.23        249.06         3.98 o
   0  -1   4        146.25        128.25         2.59 o
   1  -1   4        150.69        149.34         2.65 o
   2  -1   4       6724.80       6812.17        50.06 o
   3  -1   4         51.53         65.84         2.67 o
   4  -1   4         40.91         58.09         3.67 o
   5  -1   4       1391.06       1425.01        17.68 o
   6  -1   4          8.76          4.96         4.22 o
   7  -1   4         47.24         24.62         4.83 o
   8  -1   4        310.84        313.85        13.64 o
   9  -1   4          0.77          5.75        20.57 o
 -11   0   4         72.03         44.98        30.34 o
 -10   0   4        400.58        433.92        17.50 o
  -9   0   4        348.02        321.51        11.71 o
  -8   0   4        118.61        113.83         8.16 o
  -7   0   4       1920.25       1981.12        35.77 o
  -6   0   4         36.15         43.14         3.54 o
  -5   0   4        453.50        446.70         6.21 o
  -4   0   4       1736.09       1708.36        15.80 o
  -3   0   4         65.30         60.14         1.56 o
  -2   0   4         21.84         10.08         1.82 o
  -1   0   4         20.35         10.15         1.19 o
   0   0   4         26.17         27.97         1.20 o
   1   0   4         24.91         51.10         1.80 o
   2   0   4        780.64        759.04         9.40 o
   3   0   4        217.10        222.55         4.36 o
   4   0   4        449.82        449.13         7.56 o
   5   0   4        366.67        345.43        10.70 o
   6   0   4          0.87         -1.96         4.32 o
   7   0   4         20.02         25.59         5.00 o
   8   0   4        129.15        127.57        18.53 o
   9   0   4        144.41        137.73        25.56 o
 -11   1   4        102.88         78.42        16.98 o
 -10   1   4        484.80        506.71        20.95 o
  -9   1   4        562.20        582.92        20.83 o
  -8   1   4         42.94         29.78         7.13 o
  -7   1   4        234.38        239.83         8.73 o
  -6   1   4         39.11         39.28         3.09 o
  -5   1   4       2144.07       2182.83        18.33 o
  -4   1   4       1173.14       1160.99        12.32 o
  -3   1   4          6.15          4.91         1.11 o
  -2   1   4        128.86        141.76         2.38 o
  -1   1   4        117.63        122.85         2.73 o
   0   1   4       1191.00       1241.18        11.66 o
   1   1   4       2560.41       2574.20        17.73 o
   2   1   4        359.06        363.86         4.68 o
   3   1   4       1587.17       1736.41        17.11 o
   4   1   4       3341.52       3610.70        38.52 o
   5   1   4        716.32        707.45        15.33 o
   6   1   4        168.19        164.80         8.85 o
   7   1   4          2.48          6.42         7.03 o
   8   1   4          2.93        -12.31        12.31 o
   9   1   4        155.16        140.32        20.83 o
 -11   2   4        553.61        624.23        32.30 o
 -10   2   4         20.86         16.12         8.94 o
  -9   2   4         70.23         70.06         8.05 o
  -8   2   4          1.11          3.20         3.03 o
  -7   2   4         78.92         80.92         5.64 o
  -6   2   4         10.06         18.11         2.65 o
  -5   2   4        372.52        409.03         5.62 o
  -4   2   4        169.68        145.30         3.38 o
  -3   2   4         91.40         63.00         2.04 o
  -2   2   4        138.82        146.09         3.13 o
  -1   2   4         12.50         12.73         1.50 o
   0   2   4       2369.05       2504.87        23.12 o
   1   2   4       3154.49       3288.07        22.07 o
   2   2   4          9.09         11.81         1.95 o
   3   2   4       1885.73       1954.71        19.54 o
   4   2   4        326.06        330.34         8.11 o
   5   2   4        110.00         84.56         5.74 o
   6   2   4          5.86          7.47         6.76 o
   7   2   4          1.23         -4.81         9.71 o
   8   2   4         93.38         51.40        15.14 o
 -11   3   4         28.18         22.57        15.32 o
 -10   3   4        179.85        146.51        17.00 o
  -9   3   4          1.88          3.60         4.84 o
  -8   3   4         77.54         57.56         5.84 o
  -7   3   4         83.31         81.24         4.80 o
  -6   3   4         88.44         81.51         4.25 o
  -5   3   4         86.17         88.82         4.04 o
  -4   3   4        210.71        206.38         4.26 o
  -3   3   4       3305.04       3370.73        35.37 o
  -2   3   4       1392.46       1437.60        13.67 o
  -1   3   4        718.26        709.83         8.64 o
   0   3   4       2437.56       2561.34        24.40 o
   1   3   4         96.41        106.10         3.45 o
   2   3   4        541.28        513.23         8.61 o
   3   3   4        401.74        381.13         8.85 o
   4   3   4          5.86          9.22         3.71 o
   5   3   4        715.23        760.12        18.93 o
   6   3   4         37.10         31.96         7.67 o
   7   3   4         37.12         26.37        12.03 o
   8   3   4         99.47         82.25        17.44 o
 -11   4   4         64.47         46.50        16.28 o
 -10   4   4        473.59        499.11        31.62 o
  -9   4   4          9.66          1.46         5.37 o
  -8   4   4        185.46        175.90         8.07 o
  -7   4   4        581.56        627.01        15.87 o
  -6   4   4        300.10        323.52        12.11 o
  -5   4   4         81.38         82.62         5.20 o
  -4   4   4        775.01        772.07        11.34 o
  -3   4   4       2047.83       2188.58        20.78 o
  -2   4   4        501.98        488.28         8.15 o
  -1   4   4       1323.41       1303.97        13.47 o
   0   4   4        168.15        169.20         4.36 o
   1   4   4        235.48        219.78         5.73 o
   2   4   4        268.25        252.47         5.31 o
   3   4   4        102.05         93.27         7.36 o
   4   4   4        609.87        595.52        17.68 o
   5   4   4        110.14        111.58         9.86 o
   6   4   4         26.61         18.26        10.76 o
   7   4   4        226.64        203.68        16.08 o
 -11   5   4         75.12         66.05        13.51 o
 -10   5   4        229.77        231.35        13.16 o
  -9   5   4        113.53         84.39         9.70 o
  -8   5   4        334.95        351.38        12.44 o
  -7   5   4         27.23         24.31         7.39 o
  -6   5   4         29.35         19.31         3.84 o
  -5   5   4       1770.60       1866.04        24.52 o
  -4   5   4          4.35          6.13         2.37 o
  -3   5   4         17.91         12.81         2.55 o
  -2   5   4       1283.77       1345.35        15.09 o
  -1   5   4        229.81        249.97         6.83 o
   0   5   4        840.61        888.89        12.50 o
   1   5   4         13.29          8.98         1.64 o
   2   5   4        813.00        785.30        16.77 o
   3   5   4        826.63        890.55        18.72 o
   4   5   4        261.76        266.34        11.92 o
   5   5   4          0.48         18.24         7.92 o
   6   5   4        208.76        211.93        23.58 o
 -11   6   4        420.14        468.83        33.67 o
 -10   6   4         13.59         -4.83         8.95 o
  -9   6   4         44.44         36.97         8.14 o
  -8   6   4        119.09        136.66        10.49 o
  -7   6   4        115.69        118.37        10.13 o
  -6   6   4        704.57        757.33        17.88 o
  -5   6   4          0.86          6.50         3.72 o
  -4   6   4         42.78         37.72         3.62 o
  -3   6   4       1263.06       1347.13        19.51 o
  -2   6   4          1.64         -0.31         2.89 o
  -1   6   4        114.48         95.14         5.58 o
   0   6   4        312.46        334.20         7.91 o
   1   6   4        466.01        455.95         8.08 o
   2   6   4         17.91         18.09         6.04 o
   3   6   4       1573.33       1705.88        39.17 o
   4   6   4         51.19         43.04         8.49 o
   5   6   4         13.69          7.13         9.71 o
 -10   7   4         22.32          0.60        13.61 o
  -9   7   4        490.30        527.78        34.00 o
  -8   7   4          2.00         -3.08         7.92 o
  -7   7   4        118.52         98.02        12.85 o
  -6   7   4        557.82        585.65        16.36 o
  -5   7   4        182.31        172.00         9.23 o
  -4   7   4       1096.10       1141.90        21.70 o
  -3   7   4        222.79        229.53         8.21 o
  -2   7   4        601.02        599.48        25.59 o
  -1   7   4        838.55        847.61        20.43 o
   0   7   4        244.52        222.95        10.32 o
   1   7   4         57.13         34.77         7.29 o
   2   7   4        447.90        444.78        17.20 o
   3   7   4         95.59         80.87        18.06 o
   4   7   4         16.09         39.07        15.11 o
  -9   8   4         28.08         31.15        19.74 o
  -8   8   4         13.57          1.86         7.76 o
  -7   8   4        698.51        714.31        24.75 o
  -6   8   4         26.06         19.60         8.02 o
  -5   8   4         28.69         20.49         8.48 o
  -4   8   4        498.28        496.71        17.66 o
  -3   8   4         15.49         -5.25         5.96 o
  -2   8   4         81.62         61.75         7.64 o
  -1   8   4       1246.12       1279.98        35.30 o
   0   8   4         22.19         12.24         7.76 o
   1   8   4         74.47         77.10        14.53 o
   2   8   4         56.93         54.80        11.79 o
   3   8   4         33.48         24.75        13.60 o
  -9   9   4          1.69        -22.19        22.84 o
  -8   9   4        446.11        446.98        44.04 o
  -7   9   4         11.29         13.98        10.85 o
  -6   9   4        177.16        138.29        13.65 o
  -5   9   4         86.06         78.62        14.72 o
  -4   9   4         33.26         32.30         7.76 o
  -3   9   4          1.98          8.54         7.50 o
  -2   9   4        252.31        221.74        15.52 o
  -1   9   4         97.78         57.66        10.40 o
   0   9   4        171.99        152.48        15.37 o
   1   9   4          5.95          2.09        10.32 o
   2   9   4         10.06         -9.00        13.17 o
  -7  10   4         67.93        107.72        34.73 o
  -6  10   4         45.50         37.18        11.93 o
  -5  10   4         66.25         47.48        11.82 o
  -4  10   4          0.35         -6.94        10.38 o
  -3  10   4         78.21         44.82        11.95 o
  -2  10   4        141.80        122.76        16.72 o
  -1  10   4          0.46         10.85        13.49 o
   0  10   4        218.11        153.60        22.92 o
   0 -12   5        246.96        271.24        26.94 o
   1 -12   5         61.16          9.73        18.94 o
   2 -12   5         65.89         10.59        11.38 o
   3 -12   5         36.83         19.07         9.99 o
   4 -12   5          2.99         12.90        10.95 o
  -3 -11   5          5.90         -4.29        22.13 o
  -2 -11   5         29.68         13.15        14.51 o
  -1 -11   5          1.05        -11.40        14.41 o
   0 -11   5         71.10         43.37        13.53 o
   1 -11   5         44.92         35.98         8.87 o
   2 -11   5         29.75          9.77         7.10 o
   3 -11   5          2.07          2.48         8.62 o
   4 -11   5        262.89        294.80        16.08 o
   5 -11   5        465.19        524.93        22.61 o
   6 -11   5          0.35          7.48        10.09 o
  -4 -10   5          4.63         16.90        14.68 o
  -3 -10   5          5.03          2.47        10.72 o
  -2 -10   5        178.65        179.65        18.94 o
  -1 -10   5         37.57         24.73         7.93 o
   0 -10   5          1.58         -4.11         5.70 o
   1 -10   5        140.91        157.99        13.78 o
   2 -10   5         28.11         15.68         8.74 o
   3 -10   5         31.10         41.29         7.46 o
   4 -10   5        317.25        351.49        16.46 o
   5 -10   5         48.74         55.56         8.61 o
   6 -10   5         39.80         17.72         9.66 o
   7 -10   5         43.52         56.78        10.20 o
  -6  -9   5        115.98         98.81        15.95 o
  -5  -9   5         59.54         27.61        15.22 o
  -4  -9   5          4.16          3.05        11.75 o
  -3  -9   5        410.79        437.97        28.30 o
  -2  -9   5        431.13        432.08        15.91 o
  -1  -9   5          1.06         -5.27         6.25 o
   0  -9   5         13.76         21.33         5.01 o
   1  -9   5        231.81        248.47        10.02 o
   2  -9   5        126.97        146.02        13.01 o
   3  -9   5         17.91         20.19         6.42 o
   4  -9   5        685.87        746.39        21.93 o
   5  -9   5        343.30        350.18        13.00 o
   6  -9   5        611.27        672.85        21.30 o
   7  -9   5          1.27          9.97         9.77 o
   8  -9   5          0.57          1.44        11.22 o
  -7  -8   5          0.94         16.37        14.09 o
  -6  -8   5         47.57         32.27         9.91 o
  -5  -8   5          4.69         -2.17         8.64 o
  -4  -8   5         36.73         17.07         6.47 o
  -3  -8   5        440.59        477.47        16.67 o
  -2  -8   5         34.99         47.84         5.76 o
  -1  -8   5        153.62        156.40        10.29 o
   0  -8   5        644.48        653.45        14.24 o
   1  -8   5        122.66        118.87         5.61 o
   2  -8   5        522.86        528.84        14.97 o
   3  -8   5        246.39        241.42        12.96 o
   4  -8   5          0.57         -5.07         5.23 o
   5  -8   5        150.06        117.86         8.45 o
   6  -8   5          0.71          4.36         6.46 o
   7  -8   5          1.12         -4.47         6.91 o
   8  -8   5        398.54        432.18        19.25 o
   9  -8   5          1.09          3.35         9.47 o
  -8  -7   5          4.59         -4.29        14.65 o
  -7  -7   5         54.48         50.92        11.64 o
  -6  -7   5        210.99        185.13        21.70 o
  -5  -7   5        105.44         92.66         9.11 o
  -4  -7   5          1.53          0.66         5.01 o
  -3  -7   5        204.52        200.04        10.51 o
  -2  -7   5         95.07         71.29         5.26 o
  -1  -7   5       2629.39       2843.27        38.75 o
   0  -7   5        236.69        234.95         6.49 o
   1  -7   5        223.90        186.32         6.05 o
   2  -7   5         65.67         40.89         4.26 o
   3  -7   5        648.65        651.00         8.98 o
   4  -7   5         54.59         68.31         7.02 o
   5  -7   5        834.78        855.03        23.15 o
   6  -7   5        359.86        323.13        12.10 o
   7  -7   5        480.82        572.07        16.31 o
   8  -7   5        894.03        997.36        29.41 o
   9  -7   5          4.13         -7.15         9.32 o
  -8  -6   5         74.24         29.02        20.00 o
  -7  -6   5        961.41       1041.89        37.19 o
  -6  -6   5         33.60         31.77         8.32 o
  -5  -6   5         23.07         13.65         4.86 o
  -4  -6   5        793.35        832.34        16.28 o
  -3  -6   5        115.87         86.30         4.85 o
  -2  -6   5       3077.68       3242.34        38.19 o
  -1  -6   5        538.76        537.40         8.57 o
   0  -6   5         29.00         13.75         2.38 o
   1  -6   5       1035.91       1025.97        13.95 o
   2  -6   5         22.94         15.92         2.04 o
   3  -6   5         31.78         26.04         3.82 o
   4  -6   5       1571.27       1723.06        30.37 o
   5  -6   5          6.98          0.48         4.39 o
   6  -6   5         10.34         10.84         4.87 o
   7  -6   5       1299.86       1477.70        30.50 o
   8  -6   5        171.63        169.42         9.77 o
   9  -6   5          0.87          9.42         9.75 o
  -9  -5   5          5.17          3.24        10.45 o
  -8  -5   5        105.45        107.88        13.87 o
  -7  -5   5        212.41        189.33        13.33 o
  -6  -5   5          0.67          1.29         5.42 o
  -5  -5   5        633.93        711.79        14.58 o
  -4  -5   5         85.61         76.19         4.74 o
  -3  -5   5          8.54          8.02         2.51 o
  -2  -5   5       2175.97       2253.78        20.58 o
  -1  -5   5         90.43         97.17         3.21 o
   0  -5   5        769.49        737.00         8.46 o
   1  -5   5       1944.18       2032.96        19.05 o
   2  -5   5         34.88         33.58         2.38 o
   3  -5   5        485.13        465.41         9.34 o
   4  -5   5        724.40        770.20        12.12 o
   5  -5   5        326.02        283.71         9.10 o
   6  -5   5        637.24        700.24        20.10 o
   7  -5   5        202.41        209.08         9.14 o
   8  -5   5        177.42        158.89        13.02 o
   9  -5   5        105.57         98.92        11.12 o
  -9  -4   5         16.78         12.11         9.02 o
  -8  -4   5        290.41        310.46        17.28 o
  -7  -4   5        186.22        175.66         9.84 o
  -6  -4   5        267.27        284.70        13.66 o
  -5  -4   5        253.18        243.33         7.40 o
  -4  -4   5        424.87        393.04         7.86 o
  -3  -4   5       1909.20       1985.90        18.90 o
  -2  -4   5        879.85       1008.87        10.29 o
  -1  -4   5         76.25         64.13         2.54 o
   0  -4   5        188.49        162.05         3.94 o
   1  -4   5        230.52        256.68         3.83 o
   2  -4   5          2.86          1.02         1.03 o
   3  -4   5        404.19        389.87         8.13 o
   4  -4   5        457.82        490.05        11.20 o
   5  -4   5        155.02        152.88         4.94 o
   6  -4   5         68.84         62.99         3.00 o
   7  -4   5        240.28        233.92        15.65 o
   8  -4   5         78.03         72.41         8.48 o
   9  -4   5         22.58          5.46        11.14 o
 -10  -3   5         31.69         18.15        11.46 o
  -9  -3   5        107.70        149.04        14.10 o
  -8  -3   5         50.91         37.95         6.08 o
  -7  -3   5        625.35        634.65        15.17 o
  -6  -3   5        265.85        270.50        11.13 o
  -5  -3   5        344.91        364.35         9.18 o
  -4  -3   5       1924.30       1948.34        20.65 o
  -3  -3   5         67.32         51.97         2.54 o
  -2  -3   5        236.38        240.79         4.23 o
  -1  -3   5        717.66        699.11         6.77 o
   0  -3   5        345.48        334.65         4.38 o
   1  -3   5       1844.36       1953.24        16.35 o
   2  -3   5        350.94        341.36         4.65 o
   3  -3   5        162.24        150.77         3.70 o
   4  -3   5        850.38        826.27        11.69 o
   5  -3   5        668.69        650.56        11.90 o
   6  -3   5        542.02        541.79        12.16 o
   7  -3   5        371.13        374.09        12.77 o
   8  -3   5         21.90         21.79         6.52 o
   9  -3   5         21.25          5.78        10.59 o
 -10  -2   5        224.78        250.27        17.44 o
  -9  -2   5        410.61        377.75        20.93 o
  -8  -2   5        708.19        710.21        19.15 o
  -7  -2   5       1507.96       1568.72        25.23 o
  -6  -2   5          2.99         -2.40         3.44 o
  -5  -2   5        434.20        427.29         9.54 o
  -4  -2   5         33.15         28.52         2.60 o
  -3  -2   5        189.60        182.68         3.79 o
  -2  -2   5       2332.04       2278.25        19.18 o
  -1  -2   5        650.07        682.49         8.07 o
   0  -2   5        813.27        851.81         7.94 o
   1  -2   5        503.11        506.69         6.31 o
   2  -2   5       1475.11       1491.96        12.54 o
   3  -2   5         17.71         12.57         1.95 o
   4  -2   5         52.00         21.27         2.80 o
   5  -2   5         39.59         33.61         3.62 o
   6  -2   5        236.82        249.14        10.03 o
   7  -2   5       1211.19       1303.54        29.36 o
   8  -2   5          5.06          9.19         6.09 o
   9  -2   5         19.97          2.46         9.07 o
 -11  -1   5         18.76         21.36        26.22 o
 -10  -1   5         67.03         75.49        10.71 o
  -9  -1   5         74.53         59.11         9.42 o
  -8  -1   5       1286.04       1330.24        28.16 o
  -7  -1   5        152.22        134.70         7.17 o
  -6  -1   5         41.46         23.56         3.26 o
  -5  -1   5         46.92         26.28         2.04 o
  -4  -1   5          3.09          2.30         1.18 o
  -3  -1   5        269.48        235.93         4.06 o
  -2  -1   5         17.40          5.24         1.20 o
  -1  -1   5        328.83        315.38         6.11 o
   0  -1   5       1661.71       1637.63        17.41 o
   1  -1   5       1552.68       1637.15        13.70 o
   2  -1   5         73.94         82.38         2.62 o
   3  -1   5        326.78        312.84         5.06 o
   4  -1   5        178.09        158.64         6.87 o
   5  -1   5         23.84         11.89         4.03 o
   6  -1   5       1194.25       1252.51        23.89 o
   7  -1   5         15.34          4.80         5.65 o
   8  -1   5          1.85         -5.55         6.33 o
   9  -1   5        177.40        152.63        24.11 o
 -11   0   5        202.16        151.62        18.53 o
 -10   0   5          3.23         -7.52         7.52 o
  -9   0   5        546.91        536.58        16.02 o
  -8   0   5         25.63         21.76         4.32 o
  -7   0   5          0.98          7.06         3.00 o
  -6   0   5        833.98        825.62        11.35 o
  -5   0   5         43.71         35.69         2.59 o
  -4   0   5       1538.55       1644.30        16.08 o
  -3   0   5         41.04         25.79         2.06 o
  -2   0   5         40.87         34.86         2.96 o
  -1   0   5       1641.66       1688.03        19.16 o
   0   0   5       1528.51       1446.71        15.31 o
   1   0   5        867.29        881.24         8.83 o
   2   0   5        343.77        315.41         4.63 o
   3   0   5       4397.46       4425.05        34.79 o
   4   0   5         11.31          9.22         2.82 o
   5   0   5          1.38         -1.90         3.58 o
   6   0   5        257.79        209.83         8.81 o
   7   0   5          9.49          9.22         6.09 o
   8   0   5        428.80        430.82        30.84 o
   9   0   5         58.97         42.22        18.16 o
 -11   1   5          1.11         26.62        11.91 o
 -10   1   5         21.99         32.71        12.02 o
  -9   1   5        433.40        424.78        16.87 o
  -8   1   5        127.33        117.91         8.24 o
  -7   1   5        525.38        559.76        11.44 o
  -6   1   5        277.61        241.63         7.16 o
  -5   1   5        133.01        142.51         5.03 o
  -4   1   5       2434.72       2387.77        28.82 o
  -3   1   5        136.42        125.20         4.39 o
  -2   1   5        214.76        230.72         3.94 o
  -1   1   5       5142.23       5234.14        42.81 o
   0   1   5       1861.15       1903.67        16.56 o
   1   1   5        637.72        619.58         6.87 o
   2   1   5       2532.20       2615.85        22.62 o
   3   1   5          8.76          9.54         2.38 o
   4   1   5        102.06         92.98         6.38 o
   5   1   5        998.78       1013.68        18.62 o
   6   1   5         25.74          5.17         5.27 o
   7   1   5         70.92         57.63        11.95 o
   8   1   5        100.12        111.80        22.84 o
 -11   2   5          3.90         -2.52        11.60 o
 -10   2   5        274.63        252.29        23.39 o
  -9   2   5        186.70        168.15        12.05 o
  -8   2   5          0.68          1.54         3.63 o
  -7   2   5        245.67        244.67         6.79 o
  -6   2   5         15.87         11.91         2.08 o
  -5   2   5        907.87        911.02        10.63 o
  -4   2   5       3195.01       3191.56        33.36 o
  -3   2   5        261.19        214.80         4.75 o
  -2   2   5        901.75        895.71         9.91 o
  -1   2   5       2990.19       3141.29        26.57 o
   0   2   5       1253.57       1341.39        13.64 o
   1   2   5         82.37         84.62         2.98 o
   2   2   5        178.78        182.29         4.70 o
   3   2   5         56.93         57.22         3.11 o
   4   2   5       1016.54       1073.34        15.51 o
   5   2   5          3.34         -1.34         5.01 o
   6   2   5          6.31         10.14        12.13 o
   7   2   5        344.94        343.32        21.77 o
   8   2   5         45.30         33.00        15.70 o
 -11   3   5         41.83         37.11        15.84 o
 -10   3   5        145.16        144.72        15.33 o
  -9   3   5          0.46         -2.70         5.66 o
  -8   3   5        920.68        982.88        19.70 o
  -7   3   5         31.85         31.79         4.38 o
  -6   3   5         13.78         14.34         3.48 o
  -5   3   5       4066.62       4327.67        39.31 o
  -4   3   5       1598.78       1619.76        19.40 o
  -3   3   5         16.16          9.68         2.16 o
  -2   3   5        577.10        590.06         8.24 o
  -1   3   5        947.91       1032.74        15.37 o
   0   3   5          2.29          0.44         1.72 o
   1   3   5        225.09        234.58         5.30 o
   2   3   5         89.84         82.00         4.00 o
   3   3   5        478.32        563.56        10.91 o
   4   3   5         90.38         69.17         9.15 o
   5   3   5        487.83        565.91        18.16 o
   6   3   5        205.57        152.92        17.56 o
   7   3   5          0.62          3.98         9.85 o
 -11   4   5        402.96        446.59        26.17 o
 -10   4   5         83.92         61.96         9.00 o
  -9   4   5        358.64        331.44        13.87 o
  -8   4   5        169.56        172.10         8.21 o
  -7   4   5          4.84          7.72         4.09 o
  -6   4   5         73.77         68.44         4.47 o
  -5   4   5        569.44        583.96         9.26 o
  -4   4   5         38.02         31.71         3.52 o
  -3   4   5        205.06        183.63         6.04 o
  -2   4   5         54.69         49.99         3.31 o
  -1   4   5         66.32         52.43         3.66 o
   0   4   5       1714.23       1820.74        21.55 o
   1   4   5        354.02        348.48         7.92 o
   2   4   5         48.65         48.47         4.17 o
   3   4   5        621.38        612.79        19.58 o
   4   4   5        252.79        241.86        12.32 o
   5   4   5        551.00        593.98        20.41 o
   6   4   5          0.73         -3.65         9.56 o
 -11   5   5          6.53         11.37        13.09 o
 -10   5   5        126.42        104.83        10.61 o
  -9   5   5        116.10        102.12         9.62 o
  -8   5   5        140.86        123.47         8.55 o
  -7   5   5        353.93        390.85        11.81 o
  -6   5   5        201.84        218.13         8.12 o
  -5   5   5         82.71         69.47         4.77 o
  -4   5   5        213.61        201.67         6.97 o
  -3   5   5          2.16         -2.26         2.26 o
  -2   5   5          0.66         -0.77         3.01 o
  -1   5   5        478.14        510.01        10.67 o
   0   5   5        112.18         94.50         4.18 o
   1   5   5        125.86        133.89         4.82 o
   2   5   5       1264.53       1332.43        24.55 o
   3   5   5          0.83          3.65         4.79 o
   4   5   5        439.79        502.41        17.90 o
   5   5   5         72.35         74.63        10.68 o
   6   5   5        105.59        102.03        14.84 o
 -10   6   5        332.16        317.49        24.67 o
  -9   6   5          6.30          6.54         8.37 o
  -8   6   5         81.05         78.03         7.80 o
  -7   6   5        675.04        798.80        24.51 o
  -6   6   5          1.42          1.67         4.08 o
  -5   6   5         67.66         75.21        10.48 o
  -4   6   5          4.10          3.01         3.00 o
  -3   6   5         49.82         43.24         4.39 o
  -2   6   5        590.07        582.43        16.10 o
  -1   6   5        991.65       1058.28        18.68 o
   0   6   5         21.12          7.45         5.34 o
   1   6   5       1275.43       1370.18        30.90 o
   2   6   5        214.63        217.93        12.16 o
   3   6   5          7.90         12.35         7.20 o
   4   6   5        152.33        124.88        10.78 o
   5   6   5         14.02         18.79        10.26 o
 -10   7   5         40.32         29.97        17.33 o
  -9   7   5         81.38         69.92        15.02 o
  -8   7   5        255.05        253.68        14.51 o
  -7   7   5         34.03         20.18         9.68 o
  -6   7   5         11.19         13.30         8.37 o
  -5   7   5        550.18        572.11        23.52 o
  -4   7   5         89.02         81.81        10.53 o
  -3   7   5        607.00        618.81        14.95 o
  -2   7   5        856.77        913.50        18.82 o
  -1   7   5        815.14        818.85        17.73 o
   0   7   5         49.54         41.01         7.35 o
   1   7   5         17.04         14.97         9.65 o
   2   7   5          4.90          5.81         7.31 o
   3   7   5        144.21        138.92        13.23 o
   4   7   5          3.25         -1.97         9.71 o
  -9   8   5          5.42         -2.16        15.39 o
  -8   8   5         23.81          2.39         8.95 o
  -7   8   5         19.28         10.33         8.90 o
  -6   8   5        173.77        159.12        11.36 o
  -5   8   5        143.72        139.72        15.17 o
  -4   8   5        160.74        156.99        11.52 o
  -3   8   5        150.38        134.05        13.21 o
  -2   8   5         46.83         50.44         7.51 o
  -1   8   5        105.09         96.47        13.40 o
   0   8   5          7.16         13.64         9.18 o
   1   8   5         39.83         14.69        10.74 o
   2   8   5         13.42          1.82        12.90 o
  -8   9   5         69.25         50.04        17.96 o
  -7   9   5         90.19         79.77        19.78 o
  -6   9   5          3.46         -3.16         9.67 o
  -5   9   5         21.87         13.08        11.86 o
  -4   9   5        235.72        258.02        17.48 o
  -3   9   5          3.81         -3.02        10.79 o
  -2   9   5        255.55        234.01        19.92 o
  -1   9   5         10.21          5.27        11.08 o
   0   9   5          6.00          7.74        11.53 o
   1   9   5          6.46         -2.11        10.32 o
  -6  10   5          1.66         -6.51        11.51 o
  -5  10   5         29.13         33.10        17.74 o
  -4  10   5         23.05         24.96        12.65 o
  -3  10   5          7.04          5.22        12.09 o
  -2  10   5        256.85        244.94        20.15 o
   0 -12   6          1.77        -24.91        26.09 o
   1 -12   6        287.49        241.84        34.70 o
   2 -12   6         23.71         20.50         9.88 o
   3 -12   6         33.46         27.32         9.07 o
   4 -12   6         68.44         75.55        12.57 o
  -3 -11   6          1.47          1.98        16.82 o
  -2 -11   6         74.55         59.56        19.24 o
  -1 -11   6          6.02         14.66        15.57 o
   0 -11   6         87.06         75.26        14.27 o
   1 -11   6         45.52         42.00         9.21 o
   2 -11   6         19.93         23.45         8.76 o
   3 -11   6        187.01        206.14        11.86 o
   4 -11   6         87.96        100.50        16.07 o
   5 -11   6          1.08          5.97         9.58 o
   6 -11   6         72.63         49.15        13.45 o
  -4 -10   6          0.48        -10.88        12.76 o
  -3 -10   6        138.03        134.80        16.48 o
  -2 -10   6         59.91         57.99        12.89 o
  -1 -10   6         41.51         28.62         8.71 o
   0 -10   6        343.59        373.77        20.34 o
   1 -10   6         20.21         16.88         8.68 o
   2 -10   6        466.14        471.32        26.28 o
   3 -10   6        272.67        293.31        13.80 o
   4 -10   6         61.17         36.79         7.73 o
   5 -10   6         19.35          6.37         7.99 o
   6 -10   6         95.25         64.78        10.39 o
   7 -10   6         33.68         23.18        10.14 o
  -6  -9   6          0.42         -0.72        35.20 o
  -5  -9   6         62.74         64.72        16.62 o
  -4  -9   6         89.48         78.47        19.43 o
  -3  -9   6        235.45        230.80        12.36 o
  -2  -9   6         13.09         13.13         6.02 o
  -1  -9   6        227.14        240.82        13.46 o
   0  -9   6        443.68        486.00        15.46 o
   1  -9   6        325.91        337.40        13.67 o
   2  -9   6        125.82        124.58         8.16 o
   3  -9   6         15.66          7.79         5.42 o
   4  -9   6        699.24        694.12        18.65 o
   5  -9   6        622.46        694.78        26.75 o
   6  -9   6         19.85         13.73         8.02 o
   7  -9   6         98.96         82.27        16.53 o
   8  -9   6         82.22         74.91        13.51 o
  -7  -8   6         16.43         21.57        10.29 o
  -6  -8   6         20.93         14.82        10.01 o
  -5  -8   6        155.69        168.04        17.77 o
  -4  -8   6         30.94         19.32         7.01 o
  -3  -8   6        338.01        310.73        15.07 o
  -2  -8   6        962.06       1016.35        18.72 o
  -1  -8   6        178.68        207.10         8.24 o
   0  -8   6         47.80         55.20         5.33 o
   1  -8   6        262.51        265.85         8.84 o
   2  -8   6        770.62        748.64        23.41 o
   3  -8   6        149.13        146.47         8.63 o
   4  -8   6        431.57        459.99        13.66 o
   5  -8   6         27.85         19.53         6.84 o
   6  -8   6         42.15         27.93         7.70 o
   7  -8   6        134.51        135.50        13.56 o
   8  -8   6         31.47         27.45        10.29 o
  -8  -7   6         79.41         87.26        13.41 o
  -7  -7   6         23.57          3.49         9.49 o
  -6  -7   6        384.38        388.24        16.97 o
  -5  -7   6        312.19        326.33        13.67 o
  -4  -7   6         57.45         60.26         6.88 o
  -3  -7   6       1452.88       1504.95        36.24 o
  -2  -7   6        965.92       1018.39        17.57 o
  -1  -7   6        402.21        414.33         9.83 o
   0  -7   6        389.15        342.80         8.33 o
   1  -7   6          1.37          0.30         2.60 o
   2  -7   6        266.77        241.84         6.92 o
   3  -7   6        694.12        692.85        14.10 o
   4  -7   6        105.26        104.20         9.38 o
   5  -7   6        117.16        102.39         7.51 o
   6  -7   6        718.42        757.00        19.82 o
   7  -7   6         66.28         67.94         7.68 o
   8  -7   6         68.04         56.62         8.79 o
   9  -7   6        312.16        305.83        21.14 o
  -8  -6   6        164.60        146.09        16.18 o
  -7  -6   6        115.90        132.49        12.59 o
  -6  -6   6       1157.99       1236.93        46.66 o
  -5  -6   6        274.62        248.80        10.89 o
  -4  -6   6         71.91         67.66         9.25 o
  -3  -6   6        410.40        368.65        12.14 o
  -2  -6   6         24.03         15.36         3.63 o
  -1  -6   6        673.32        648.02        10.62 o
   0  -6   6        457.53        464.69         9.33 o
   1  -6   6         99.46         79.60         4.18 o
   2  -6   6        848.56        860.61        11.88 o
   3  -6   6        410.29        419.76         9.72 o
   4  -6   6          8.32          3.14         4.60 o
   5  -6   6         15.93          0.75         5.97 o
   6  -6   6        534.51        501.39        14.47 o
   7  -6   6        363.43        370.13        13.25 o
   8  -6   6        719.02        763.81        24.27 o
   9  -6   6          8.12         -1.89         9.16 o
  -9  -5   6         97.53         53.92        14.64 o
  -8  -5   6         25.31         23.42        11.00 o
  -7  -5   6        655.69        711.13        23.69 o
  -6  -5   6          4.76         -1.61         5.79 o
  -5  -5   6        483.36        470.38        12.93 o
  -4  -5   6        466.27        443.40        13.68 o
  -3  -5   6         39.40         41.65         3.18 o
  -2  -5   6         20.05         14.02         2.19 o
  -1  -5   6        351.65        370.13         5.54 o
   0  -5   6          2.15         -1.67         2.12 o
   1  -5   6       1044.30       1028.54        11.76 o
   2  -5   6        140.65        115.69         3.88 o
   3  -5   6         15.35          5.61         3.14 o
   4  -5   6        483.78        496.46        11.79 o
   5  -5   6        436.92        438.35        14.00 o
   6  -5   6        119.75         92.99         7.19 o
   7  -5   6        370.93        383.32        12.96 o
   8  -5   6         23.21         27.38         8.40 o
   9  -5   6          1.54         -4.71        10.94 o
 -10  -4   6         28.85         27.39        28.46 o
  -9  -4   6          0.49         -8.56         8.56 o
  -8  -4   6        357.74        376.39        15.75 o
  -7  -4   6        542.28        559.72        18.84 o
  -6  -4   6        326.64        314.99        12.85 o
  -5  -4   6        505.21        532.91        12.61 o
  -4  -4   6        299.07        278.04         7.21 o
  -3  -4   6        100.43         87.13         4.17 o
  -2  -4   6        341.87        288.75         4.78 o
  -1  -4   6        378.67        346.73         5.54 o
   0  -4   6       2888.54       3038.36        27.43 o
   1  -4   6        819.94        808.12        10.29 o
   2  -4   6        493.36        442.19         5.94 o
   3  -4   6       2551.96       2714.18        27.78 o
   4  -4   6        575.66        576.56         8.56 o
   5  -4   6         18.25          6.48         3.86 o
   6  -4   6        162.99        126.58         7.30 o
   7  -4   6        398.95        444.30        15.41 o
   8  -4   6          1.01          8.53         7.66 o
   9  -4   6         25.75         24.96        12.18 o
 -10  -3   6          4.81         13.99        19.61 o
  -9  -3   6          3.67         18.56         6.74 o
  -8  -3   6        466.28        478.29        15.32 o
  -7  -3   6         13.96          9.52         4.76 o
  -6  -3   6         55.02         51.70         4.25 o
  -5  -3   6        710.36        768.13        14.35 o
  -4  -3   6         41.91         33.95         3.08 o
  -3  -3   6       3133.77       3219.87        29.97 o
  -2  -3   6       2303.62       2236.48        19.93 o
  -1  -3   6       1149.31       1068.23        10.48 o
   0  -3   6       3350.74       3518.96        30.16 o
   1  -3   6        572.14        508.99         5.78 o
   2  -3   6        492.82        458.26         6.66 o
   3  -3   6        542.71        564.36        13.02 o
   4  -3   6        132.64        123.84         4.62 o
   5  -3   6          6.41          3.16         2.71 o
   6  -3   6        553.21        589.89        13.27 o
   7  -3   6        244.30        235.76        10.83 o
   8  -3   6         70.71         42.17         8.50 o
   9  -3   6         83.70         44.77        11.26 o
 -10  -2   6        131.73         96.12        15.61 o
  -9  -2   6         69.48         63.78         8.64 o
  -8  -2   6        357.34        349.55        13.18 o
  -7  -2   6         86.01         84.64         6.50 o
  -6  -2   6        321.35        303.47         9.12 o
  -5  -2   6         96.30         91.75         4.13 o
  -4  -2   6       3318.12       3694.98        45.65 o
  -3  -2   6        666.53        696.03         7.85 o
  -2  -2   6         80.43         61.96         2.57 o
  -1  -2   6        142.74        112.93         3.29 o
   0  -2   6        790.30        810.13         8.45 o
   1  -2   6         95.71         92.73         3.19 o
   2  -2   6          1.36          4.25         1.45 o
   3  -2   6        771.94        775.04        10.44 o
   4  -2   6         11.67          8.04         3.12 o
   5  -2   6         13.68         14.66         3.51 o
   6  -2   6        178.98        145.78         6.62 o
   7  -2   6        132.90        144.73         9.45 o
   8  -2   6        255.65        282.66        14.59 o
   9  -2   6          2.07          5.75        15.05 o
 -11  -1   6          0.32          5.77        13.86 o
 -10  -1   6          5.17          1.46        11.33 o
  -9  -1   6        465.59        435.92        18.36 o
  -8  -1   6        196.77        199.11         9.08 o
  -7  -1   6        452.50        441.25        12.82 o
  -6  -1   6          4.86          6.57         2.66 o
  -5  -1   6        504.93        542.43         7.66 o
  -4  -1   6       3375.64       3590.78        31.85 o
  -3  -1   6          3.53          5.32         1.14 o
  -2  -1   6         57.17         69.75         2.82 o
  -1  -1   6        312.41        282.49         4.17 o
   0  -1   6        517.05        566.63         7.65 o
   1  -1   6        408.78        398.13         7.30 o
   2  -1   6        106.90         98.23         2.99 o
   3  -1   6        958.90        954.22        11.07 o
   4  -1   6         36.85         38.43         4.05 o
   5  -1   6         90.89         92.14         5.45 o
   6  -1   6         75.96         69.64         6.19 o
   7  -1   6        626.14        689.88        22.29 o
   8  -1   6         24.22         16.77        14.31 o
 -11   0   6        267.19        248.40        21.52 o
 -10   0   6        108.76        119.78        19.10 o
  -9   0   6         14.26          7.10         3.91 o
  -8   0   6        667.63        729.56        17.32 o
  -7   0   6        612.70        671.81        12.64 o
  -6   0   6         36.79         44.26         3.02 o
  -5   0   6        586.91        596.03        10.23 o
  -4   0   6        141.28        129.87         5.82 o
  -3   0   6         39.63         26.89         2.51 o
  -2   0   6         22.25          7.00         1.55 o
  -1   0   6       1446.61       1583.81        15.57 o
   0   0   6        168.21        209.21         5.40 o
   1   0   6        626.90        604.98        12.11 o
   2   0   6         82.32        116.38         3.48 o
   3   0   6          1.02          2.72         3.28 o
   4   0   6       2412.47       2590.33        28.35 o
   5   0   6          0.53          2.64         4.21 o
   6   0   6       1034.07       1153.60        26.66 o
   7   0   6        397.61        392.40        23.22 o
   8   0   6         21.76         20.75        16.45 o
 -11   1   6         59.37         24.90        12.11 o
 -10   1   6          3.11         -2.89         9.65 o
  -9   1   6          9.11         17.14         8.58 o
  -8   1   6        781.46        815.15        18.52 o
  -7   1   6        261.69        251.91         6.25 o
  -6   1   6         33.84         27.56         2.43 o
  -5   1   6        883.34        872.34        13.84 o
  -4   1   6        125.89        104.48         4.46 o
  -3   1   6          1.47          1.45         2.14 o
  -2   1   6        290.50        300.03         5.08 o
  -1   1   6        248.95        251.11         5.07 o
   0   1   6         25.82         14.88         1.99 o
   1   1   6       1752.36       1916.57        21.98 o
   2   1   6       1007.78       1101.80        14.71 o
   3   1   6       2283.16       2396.81        28.48 o
   4   1   6          3.41          5.51         3.58 o
   5   1   6          1.89         -1.53         3.86 o
   6   1   6        549.01        616.42        25.04 o
   7   1   6         71.45         71.80        12.25 o
   8   1   6          1.83          7.56        17.31 o
 -11   2   6          5.92         16.84        11.51 o
 -10   2   6         63.06         46.18        16.70 o
  -9   2   6         72.36         68.39        12.42 o
  -8   2   6         38.43         29.09         4.44 o
  -7   2   6          7.28          3.30         2.82 o
  -6   2   6        684.36        654.91        10.49 o
  -5   2   6       1321.25       1384.72        16.95 o
  -4   2   6          3.74          3.67         2.14 o
  -3   2   6         10.53         13.47         2.43 o
  -2   2   6         18.09         26.96         2.59 o
  -1   2   6         38.05         21.64         2.04 o
   0   2   6       1251.71       1296.54        14.70 o
   1   2   6        139.07        148.12         4.90 o
   2   2   6       1128.41       1197.33        14.45 o
   3   2   6       1220.55       1298.10        18.34 o
   4   2   6        206.04        186.98         7.02 o
   5   2   6        155.51        170.55        12.36 o
   6   2   6         25.03         19.68         7.86 o
   7   2   6         33.93         24.49        16.45 o
 -11   3   6         16.53          8.14        16.85 o
 -10   3   6         45.10         33.31         9.47 o
  -9   3   6        622.00        638.13        19.77 o
  -8   3   6         51.08         38.64         4.98 o
  -7   3   6        195.49        203.11         6.56 o
  -6   3   6         29.57         33.08         3.98 o
  -5   3   6       1862.79       2049.86        24.14 o
  -4   3   6        992.65       1015.43        11.76 o
  -3   3   6         14.44         16.24         2.73 o
  -2   3   6        652.05        630.53        10.02 o
  -1   3   6        579.62        587.04         7.98 o
   0   3   6        290.12        287.62         7.12 o
   1   3   6       1262.78       1342.55        17.54 o
   2   3   6         92.95        100.06         5.96 o
   3   3   6         58.66         39.08         5.12 o
   4   3   6        393.19        413.97        17.71 o
   5   3   6         86.84         85.31         8.35 o
   6   3   6          1.08         -0.52         7.62 o
   7   3   6         35.05         42.82        16.32 o
 -11   4   6        104.57         94.99        16.25 o
 -10   4   6        281.11        313.24        15.02 o
  -9   4   6          6.78         10.84         8.19 o
  -8   4   6         21.58         22.15         6.44 o
  -7   4   6         15.54          6.99         5.44 o
  -6   4   6        558.91        599.79        11.44 o
  -5   4   6       1428.81       1501.97        19.15 o
  -4   4   6          7.94          4.04         2.27 o
  -3   4   6          0.65          5.18         3.66 o
  -2   4   6       1941.74       2065.01        26.79 o
  -1   4   6         46.62         41.26         4.63 o
   0   4   6        214.38        219.18         7.47 o
   1   4   6         57.08         60.42         4.18 o
   2   4   6        104.92         93.18         6.58 o
   3   4   6        524.54        490.36        16.45 o
   4   4   6        353.58        413.93        15.09 o
   5   4   6         47.42         29.04         8.32 o
   6   4   6        350.51        379.52        21.79 o
 -11   5   6        244.18        253.20        23.90 o
 -10   5   6          0.56         10.35         8.50 o
  -9   5   6        343.16        396.14        16.72 o
  -8   5   6        151.96        178.30        10.54 o
  -7   5   6        227.99        206.83        14.10 o
  -6   5   6        443.58        474.09        14.94 o
  -5   5   6          9.20          6.30         3.43 o
  -4   5   6         86.41         75.53         5.39 o
  -3   5   6       1321.74       1396.62        23.70 o
  -2   5   6        149.47        158.55         9.42 o
  -1   5   6          2.07          1.16         3.21 o
   0   5   6        270.23        279.57         9.87 o
   1   5   6         89.00         74.50         6.44 o
   2   5   6        317.32        337.33        17.48 o
   3   5   6         23.11         21.92         7.26 o
   4   5   6          8.45         -0.99         7.88 o
   5   5   6        158.25        152.18        13.64 o
 -10   6   6         91.14         64.13        12.05 o
  -9   6   6        343.29        373.78        18.27 o
  -8   6   6        200.07        220.14        10.65 o
  -7   6   6          0.56         -2.76         6.21 o
  -6   6   6        105.62         96.73        13.49 o
  -5   6   6        102.77        103.59        10.47 o
  -4   6   6        484.75        469.79        11.11 o
  -3   6   6       1122.30       1166.82        28.57 o
  -2   6   6         36.19         19.14         5.44 o
  -1   6   6       1026.85       1050.67        21.68 o
   0   6   6         19.88         19.84         4.84 o
   1   6   6         44.80         39.60         7.65 o
   2   6   6        297.10        274.55        14.93 o
   3   6   6          5.93          2.69         7.41 o
   4   6   6         85.38         38.08        12.86 o
 -10   7   6        297.19        316.60        40.24 o
  -9   7   6         97.69         77.24        13.10 o
  -8   7   6          7.91         10.10         7.95 o
  -7   7   6        758.11        809.09        28.48 o
  -6   7   6        102.36        101.85        10.68 o
  -5   7   6        273.59        258.65        15.97 o
  -4   7   6        148.12        158.63         9.67 o
  -3   7   6          4.73          6.91         5.43 o
  -2   7   6        104.90         81.26         7.27 o
  -1   7   6        150.34        138.87        10.59 o
   0   7   6        213.15        191.61        11.18 o
   1   7   6        534.70        589.52        22.82 o
   2   7   6        263.58        276.97        22.34 o
   3   7   6          2.25          4.27        10.03 o
  -9   8   6        117.67        109.52        39.93 o
  -8   8   6        224.82        203.90        31.84 o
  -7   8   6         97.94         94.54        12.91 o
  -6   8   6         37.37         35.30         9.43 o
  -5   8   6         23.85         13.79         8.65 o
  -4   8   6          0.91         -2.13         7.02 o
  -3   8   6         60.71         49.11         8.70 o
  -2   8   6        935.28        951.70        38.56 o
  -1   8   6         12.03          2.30         7.96 o
   0   8   6          6.38         12.90         9.55 o
   1   8   6        303.30        255.36        20.58 o
  -7   9   6         12.26          8.32        10.04 o
  -6   9   6        181.63        210.23        20.29 o
  -5   9   6         71.24         47.67        13.56 o
  -4   9   6          0.70          8.93         9.62 o
  -3   9   6        101.70         74.41        12.40 o
  -2   9   6        639.63        681.71        37.66 o
  -1   9   6        144.73         98.08        18.21 o
   0 -12   7         28.03         10.61        15.94 o
   1 -12   7         35.01        -11.34        15.04 o
   2 -12   7          4.05          4.08        10.59 o
   3 -12   7         46.99         51.88        12.36 o
  -3 -11   7          4.14        -19.82        19.82 o
  -2 -11   7         80.71         63.04        14.70 o
  -1 -11   7        104.81         78.50        12.51 o
   0 -11   7         12.01         12.52         8.52 o
   1 -11   7          2.25         -7.00         9.27 o
   2 -11   7        286.85        294.34        16.20 o
   3 -11   7          5.75         -8.94         8.94 o
   4 -11   7         67.78         63.32        11.44 o
   5 -11   7         33.90         44.12         9.73 o
  -4 -10   7        112.35         83.65        36.09 o
  -3 -10   7         48.13         16.13        10.05 o
  -2 -10   7        202.88        182.99        16.08 o
  -1 -10   7         10.74         13.47         6.27 o
   0 -10   7        200.47        201.52        12.55 o
   1 -10   7         35.96         40.63         7.63 o
   2 -10   7         20.96         16.17         7.33 o
   3 -10   7        288.75        277.40        16.24 o
   4 -10   7        141.01        104.36        15.91 o
   5 -10   7         80.02         52.63        10.18 o
   6 -10   7        234.55        222.45        16.01 o
   7 -10   7         64.34         26.48        12.21 o
  -6  -9   7         28.38         -8.06        18.71 o
  -5  -9   7        360.18        329.71        29.46 o
  -4  -9   7         17.92          7.44         9.45 o
  -3  -9   7        152.05        148.03        10.90 o
  -2  -9   7          2.55         -2.90         4.45 o
  -1  -9   7          5.29          5.16         4.63 o
   0  -9   7        333.81        334.98        11.94 o
   1  -9   7          3.50         18.07         5.30 o
   2  -9   7        125.21        102.50         8.16 o
   3  -9   7        960.70       1047.69        26.14 o
   4  -9   7          2.99          0.35         5.89 o
   5  -9   7        483.62        502.52        18.41 o
   6  -9   7          2.42          5.29         7.36 o
   7  -9   7        147.02        128.38        24.14 o
  -7  -8   7         36.50         29.36        13.74 o
  -6  -8   7        370.92        345.99        26.09 o
  -5  -8   7         55.37         48.49        11.85 o
  -4  -8   7        198.12        175.68        14.89 o
  -3  -8   7         50.48         28.04         6.31 o
  -2  -8   7        101.07         76.60         6.40 o
  -1  -8   7       1114.42       1176.76        22.52 o
   0  -8   7          0.87         -2.06         4.71 o
   1  -8   7        137.38        137.76        12.57 o
   2  -8   7        632.57        672.59        17.86 o
   3  -8   7        222.92        229.80        10.50 o
   4  -8   7         94.30         92.23         8.24 o
   5  -8   7         32.56         22.01         6.76 o
   6  -8   7         91.66         57.07         9.01 o
   7  -8   7         74.64         82.05        13.71 o
   8  -8   7        101.20        101.09        18.58 o
  -8  -7   7        100.63         78.74        22.25 o
  -7  -7   7        153.58        125.75        13.25 o
  -6  -7   7        118.82        107.33        10.42 o
  -5  -7   7          3.37          6.67         7.43 o
  -4  -7   7        941.68        987.30        28.70 o
  -3  -7   7         25.63         24.37         6.00 o
  -2  -7   7        275.14        279.52         8.50 o
  -1  -7   7        899.78        929.16        16.48 o
   0  -7   7          9.59          1.32         3.14 o
   1  -7   7        432.43        426.28        11.32 o
   2  -7   7        190.22        217.36         9.08 o
   3  -7   7          1.77         -0.53         4.33 o
   4  -7   7       1269.09       1349.30        29.10 o
   5  -7   7         50.42         46.99         7.25 o
   6  -7   7        214.16        214.90        11.68 o
   7  -7   7        361.21        411.96        20.81 o
   8  -7   7          6.29         22.20        12.02 o
  -8  -6   7        175.69        220.85        23.92 o
  -7  -6   7          8.88         -5.19         9.03 o
  -6  -6   7         52.00         24.74        11.83 o
  -5  -6   7         42.00         37.89         6.96 o
  -4  -6   7         36.60         22.49         5.04 o
  -3  -6   7        426.11        460.94        17.08 o
  -2  -6   7       1200.91       1276.22        17.38 o
  -1  -6   7        130.36        116.72         4.82 o
   0  -6   7        344.35        314.35         8.84 o
   1  -6   7         21.99         14.39         2.91 o
   2  -6   7         11.50         10.07         2.77 o
   3  -6   7        241.68        236.27         9.86 o
   4  -6   7        499.48        525.23        18.86 o
   5  -6   7         52.71         36.76         6.94 o
   6  -6   7        299.57        346.04        13.33 o
   7  -6   7         75.00         69.66         8.60 o
   8  -6   7          8.22         -0.28         9.36 o
  -9  -5   7        142.84        119.24        36.48 o
  -8  -5   7         83.16         92.47        12.67 o
  -7  -5   7          1.78         -4.57         7.05 o
  -6  -5   7         34.16         38.68         7.74 o
  -5  -5   7         44.31         36.26         4.56 o
  -4  -5   7         18.28         12.77         3.92 o
  -3  -5   7       1794.00       1854.65        26.76 o
  -2  -5   7         98.37         82.62         6.57 o
  -1  -5   7        166.78        141.51         5.46 o
   0  -5   7        586.78        570.47         9.75 o
   1  -5   7        169.25        188.53         5.13 o
   2  -5   7        160.84        177.08         4.71 o
   3  -5   7          8.26         10.76         3.34 o
   4  -5   7         62.86         41.79         4.85 o
   5  -5   7        296.10        288.37        11.64 o
   6  -5   7        211.17        197.92         8.99 o
   7  -5   7         41.54         23.18        10.88 o
   8  -5   7        114.07        109.03        12.23 o
  -9  -4   7         97.90         71.05        20.53 o
  -8  -4   7          0.95          8.80         6.04 o
  -7  -4   7        222.77        243.02        12.83 o
  -6  -4   7        408.15        409.82        13.93 o
  -5  -4   7         30.09         20.45         4.08 o
  -4  -4   7        159.85        124.50         7.33 o
  -3  -4   7        215.83        209.07         6.65 o
  -2  -4   7       2328.16       2402.62        23.17 o
  -1  -4   7       2563.80       2662.08        23.21 o
   0  -4   7        111.41         99.35         3.83 o
   1  -4   7          2.30          3.60         1.88 o
   2  -4   7          3.00          5.54         1.92 o
   3  -4   7        920.44        959.32        13.47 o
   4  -4   7        131.37        110.42         6.68 o
   5  -4   7         12.66         12.67         2.67 o
   6  -4   7        201.43        172.13         9.58 o
   7  -4   7        253.88        232.62        13.53 o
   8  -4   7        416.49        448.01        17.63 o
 -10  -3   7         12.79          5.59        15.53 o
  -9  -3   7         26.87         13.48        10.88 o
  -8  -3   7        260.85        248.96        14.65 o
  -7  -3   7        851.45        903.33        24.32 o
  -6  -3   7        144.05        135.18        12.31 o
  -5  -3   7         69.96         74.61         5.30 o
  -4  -3   7        418.40        392.70         9.01 o
  -3  -3   7        242.31        232.23         6.36 o
  -2  -3   7        878.18        858.81        12.04 o
  -1  -3   7        753.88        805.08        10.05 o
   0  -3   7          1.19         -1.35         1.35 o
   1  -3   7        352.63        332.30         5.88 o
   2  -3   7        259.54        227.32         5.66 o
   3  -3   7        301.92        309.17         7.05 o
   4  -3   7          1.18          4.45         2.98 o
   5  -3   7        268.42        276.13         8.77 o
   6  -3   7        607.76        606.87        14.45 o
   7  -3   7        445.93        458.81        17.07 o
   8  -3   7          1.19          2.06         8.83 o
 -10  -2   7         21.86         10.42        11.43 o
  -9  -2   7        350.89        345.37        31.63 o
  -8  -2   7        317.26        299.52        18.59 o
  -7  -2   7         34.13         42.82         5.32 o
  -6  -2   7         55.20         72.79         4.70 o
  -5  -2   7        113.49         96.78         4.38 o
  -4  -2   7         36.25         41.53         3.39 o
  -3  -2   7         15.37         13.68         1.97 o
  -2  -2   7        468.57        518.54         9.09 o
  -1  -2   7        169.62        159.33         3.40 o
   0  -2   7       1199.93       1252.23        13.95 o
   1  -2   7          1.25          2.47         2.02 o
   2  -2   7          8.12          4.77         2.13 o
   3  -2   7        611.86        610.16        10.44 o
   4  -2   7        403.54        382.36         8.82 o
   5  -2   7          7.17          5.73         3.91 o
   6  -2   7        439.75        473.93        12.43 o
   7  -2   7         71.68         58.93         7.54 o
   8  -2   7          4.66         -6.51        17.04 o
 -11  -1   7          0.77         20.32        13.81 o
 -10  -1   7         14.53         23.59        10.93 o
  -9  -1   7        290.46        292.92        19.09 o
  -8  -1   7        122.99        112.64         6.87 o
  -7  -1   7         17.87          8.70         4.11 o
  -6  -1   7        854.36        916.92        15.62 o
  -5  -1   7          0.82         -0.40         3.16 o
  -4  -1   7         90.44         95.82         5.10 o
  -3  -1   7       2737.45       2881.74        29.22 o
  -2  -1   7         44.72         55.79         2.73 o
  -1  -1   7        355.43        367.98         6.96 o
   0  -1   7        449.94        473.44         7.99 o
   1  -1   7          8.84          4.46         2.77 o
   2  -1   7       2136.20       2241.03        28.56 o
   3  -1   7        879.31        913.48        12.50 o
   4  -1   7          5.57          1.69         2.94 o
   5  -1   7       1058.47       1077.38        20.39 o
   6  -1   7        739.56        799.58        19.98 o
   7  -1   7         77.32         56.67        16.96 o
   8  -1   7        145.00        169.65        22.83 o
 -11   0   7         13.70         15.84        14.77 o
 -10   0   7         71.25         17.04        14.85 o
  -9   0   7        217.53        212.90        22.00 o
  -8   0   7         86.04         87.05         6.82 o
  -7   0   7        105.60        113.39         6.76 o
  -6   0   7        343.26        297.01         9.64 o
  -5   0   7          2.11          1.86         3.74 o
  -4   0   7       1185.04       1277.83        21.68 o
  -3   0   7         13.24          3.14         2.42 o
  -2   0   7        166.67        182.11         4.23 o
  -1   0   7       4180.11       4454.41        44.90 o
   0   0   7       2819.01       2973.86        35.89 o
   1   0   7         41.07         45.93         3.08 o
   2   0   7       4672.62       4923.14        47.49 o
   3   0   7         31.98         34.53         3.59 o
   4   0   7         15.48         15.83         3.88 o
   5   0   7        295.64        268.54        11.53 o
   6   0   7        189.26        177.52        13.44 o
   7   0   7         59.94         46.27        10.74 o
 -11   1   7         29.76         17.13        14.30 o
 -10   1   7         38.13         36.82        14.95 o
  -9   1   7         42.36         28.13         8.29 o
  -8   1   7        121.19        111.22        11.15 o
  -7   1   7        811.11        821.77        19.43 o
  -6   1   7        454.24        459.45        12.26 o
  -5   1   7        260.60        274.63         8.53 o
  -4   1   7        568.23        555.70         9.90 o
  -3   1   7          1.50          3.10         1.41 o
  -2   1   7       1576.45       1707.36        26.37 o
  -1   1   7       1858.42       1949.64        20.60 o
   0   1   7         13.04          9.01         2.80 o
   1   1   7       2262.86       2297.01        26.94 o
   2   1   7         57.76         52.29         4.84 o
   3   1   7       1079.72       1112.61        18.18 o
   4   1   7         28.99         13.41         4.23 o
   5   1   7         32.76         20.06         6.34 o
   6   1   7         49.27         54.18        11.14 o
   7   1   7        288.01        325.35        22.60 o
 -11   2   7         96.06         95.05        22.00 o
 -10   2   7         49.30         28.75        10.71 o
  -9   2   7        101.04         87.52        11.12 o
  -8   2   7        968.16       1026.78        22.74 o
  -7   2   7        113.22        125.67         8.62 o
  -6   2   7          5.02          9.48         4.29 o
  -5   2   7       1851.47       1994.48        24.47 o
  -4   2   7        115.34        119.51         6.15 o
  -3   2   7        129.92        113.40         3.65 o
  -2   2   7        389.27        358.39         8.44 o
  -1   2   7         30.08         23.74         2.53 o
   0   2   7        104.32         96.67         6.31 o
   1   2   7       1640.95       1759.27        22.95 o
   2   2   7       1398.24       1462.71        24.91 o
   3   2   7        233.79        233.59        15.10 o
   4   2   7         52.06         56.34         6.61 o
   5   2   7         44.22         49.09         8.50 o
   6   2   7        229.27        204.52        14.49 o
   7   2   7         18.07         22.25        13.55 o
 -11   3   7        126.12        109.28        17.20 o
 -10   3   7          0.30         10.89        10.69 o
  -9   3   7        647.72        691.78        21.63 o
  -8   3   7         50.46         56.62         7.71 o
  -7   3   7        301.41        288.25        10.39 o
  -6   3   7       3062.76       3269.74        37.98 o
  -5   3   7         47.52         60.14         3.66 o
  -4   3   7          1.17          0.55         2.16 o
  -3   3   7        174.64        162.15         5.30 o
  -2   3   7        194.57        173.47         7.21 o
  -1   3   7          4.30          1.19         3.63 o
   0   3   7        240.69        233.23         7.24 o
   1   3   7          2.52          6.96         3.93 o
   2   3   7        364.59        391.12        12.94 o
   3   3   7        666.29        705.40        17.74 o
   4   3   7         15.47         18.73         6.09 o
   5   3   7        218.13        235.39        17.13 o
   6   3   7        247.47        246.11        16.65 o
 -11   4   7         14.59          4.20        13.83 o
 -10   4   7          7.66         -1.18         8.60 o
  -9   4   7        209.85        227.79        12.52 o
  -8   4   7        473.73        448.92        24.64 o
  -7   4   7         36.52         27.91         5.76 o
  -6   4   7       1202.85       1306.29        23.89 o
  -5   4   7          0.48          2.51         3.51 o
  -4   4   7        299.11        282.96         7.89 o
  -3   4   7          1.94          0.85         2.77 o
  -2   4   7          1.49          1.37         4.54 o
  -1   4   7         42.47         36.15         4.48 o
   0   4   7          5.90          4.02         4.38 o
   1   4   7        129.61        112.82         7.94 o
   2   4   7       1357.81       1535.44        33.61 o
   3   4   7        103.50        109.28         8.52 o
   4   4   7        270.51        276.64        14.49 o
   5   4   7        202.24        201.83        15.26 o
 -10   5   7        103.32         82.89        11.43 o
  -9   5   7          2.54         -0.53        11.62 o
  -8   5   7         10.33         -3.01         6.32 o
  -7   5   7        196.91        222.18        10.84 o
  -6   5   7          6.11          0.29         5.21 o
  -5   5   7        988.22       1107.29        20.48 o
  -4   5   7         35.25         36.37         5.44 o
  -3   5   7         88.46         70.59         5.67 o
  -2   5   7         24.22         12.72         4.92 o
  -1   5   7         82.87         88.07         9.61 o
   0   5   7         71.50         67.38         6.50 o
   1   5   7        308.72        308.83        12.85 o
   2   5   7        432.43        444.70        16.04 o
   3   5   7         87.08         85.81        10.56 o
   4   5   7        166.26        130.24        18.62 o
 -10   6   7        172.74        156.98        16.18 o
  -9   6   7          5.76          0.30         9.93 o
  -8   6   7         70.15         42.04         9.75 o
  -7   6   7         62.97         46.21         8.19 o
  -6   6   7        235.33        239.02        14.59 o
  -5   6   7        876.55        918.49        21.50 o
  -4   6   7          1.99          0.72         4.19 o
  -3   6   7        240.50        260.87        10.78 o
  -2   6   7        288.33        300.08        18.65 o
  -1   6   7        194.28        161.49         9.87 o
   0   6   7        379.25        361.07        16.00 o
   1   6   7        233.07        236.16        16.32 o
   2   6   7         25.61         13.03         8.97 o
   3   6   7        149.64        154.31        14.27 o
  -9   7   7        101.65         60.75        13.84 o
  -8   7   7         41.05         24.66        15.76 o
  -7   7   7          9.20         -1.73         8.52 o
  -6   7   7        288.63        288.22        15.42 o
  -5   7   7         18.85         11.06         8.34 o
  -4   7   7          4.49          5.39         6.73 o
  -3   7   7        301.42        286.64        13.88 o
  -2   7   7        369.82        349.86        18.59 o
  -1   7   7          1.19         -2.68         7.02 o
   0   7   7         49.26         46.14         8.61 o
   1   7   7         25.25         14.00        10.46 o
   2   7   7         16.47          1.80        10.74 o
  -8   8   7          0.96          0.15        11.08 o
  -7   8   7         10.21         -1.19         9.74 o
  -6   8   7        301.68        314.12        23.38 o
  -5   8   7         10.37          3.82        10.57 o
  -4   8   7         99.18         99.59        13.85 o
  -3   8   7        153.78        123.45        15.47 o
  -2   8   7          0.56         -1.91         7.39 o
  -1   8   7          9.45         18.91        12.90 o
   0   8   7          1.25          3.08        10.44 o
  -6   9   7         96.12         56.20        11.95 o
  -5   9   7         27.06          0.17        13.61 o
  -4   9   7         40.19         57.04        29.29 o
  -3   9   7        171.19        154.51        36.17 o
  -2   9   7         31.78         32.70        17.06 o
  -2 -11   8         18.32          5.46         9.77 o
  -1 -11   8         26.21         14.20        11.90 o
   0 -11   8        225.29        248.13        20.17 o
   1 -11   8         78.75         54.41        12.94 o
   2 -11   8        145.82        163.68        11.82 o
   3 -11   8         38.73         21.51         8.47 o
   4 -11   8          3.65         -5.60         9.64 o
   5 -11   8        309.01        294.21        24.68 o
  -4 -10   8        129.55        149.86        21.17 o
  -3 -10   8         21.91          5.79         8.32 o
  -2 -10   8          1.25          0.01         6.46 o
  -1 -10   8        425.72        504.92        22.51 o
   0 -10   8         92.85         75.65         9.78 o
   1 -10   8        216.76        192.27        14.04 o
   2 -10   8        196.71        186.73        11.26 o
   3 -10   8        189.82        208.50        12.09 o
   4 -10   8        148.28        135.17        12.91 o
   5 -10   8         89.52         60.10        14.32 o
   6 -10   8          0.33        -12.30        12.30 o
  -5  -9   8        119.23         95.43        27.75 o
  -4  -9   8          8.17          7.76         8.06 o
  -3  -9   8         16.86          5.21         6.27 o
  -2  -9   8        563.25        574.67        17.80 o
  -1  -9   8        323.95        313.14        11.97 o
   0  -9   8          6.32          7.88         5.21 o
   1  -9   8        575.14        637.96        16.19 o
   2  -9   8          3.03          5.17         6.46 o
   3  -9   8         32.23         26.34         6.74 o
   4  -9   8         10.61         -1.41         6.66 o
   5  -9   8        121.21        110.86        13.93 o
   6  -9   8         82.51         53.49        11.90 o
   7  -9   8         28.89         31.33        13.35 o
  -7  -8   8          0.33          4.18        11.73 o
  -6  -8   8        310.95        338.00        20.03 o
  -5  -8   8        403.54        364.17        20.51 o
  -4  -8   8         61.78         46.24         7.45 o
  -3  -8   8        128.05        141.71         9.46 o
  -2  -8   8        233.59        227.89        10.58 o
  -1  -8   8        135.37        150.79         9.75 o
   0  -8   8        266.06        296.95        11.07 o
   1  -8   8        348.38        333.15        15.57 o
   2  -8   8         45.66         28.93         6.49 o
   3  -8   8        610.87        618.71        19.12 o
   4  -8   8         31.37         12.54         6.22 o
   5  -8   8         34.77         36.71         9.49 o
   6  -8   8         92.79         82.42        10.83 o
   7  -8   8          8.67         10.57        13.64 o
  -7  -7   8         22.71         23.89        18.00 o
  -6  -7   8        440.66        444.76        22.36 o
  -5  -7   8         66.68         41.26         9.91 o
  -4  -7   8         77.49         66.12         7.45 o
  -3  -7   8        508.99        544.52        15.98 o
  -2  -7   8          6.67          8.98         4.22 o
  -1  -7   8        326.35        328.55        12.94 o
   0  -7   8         44.46         45.83         5.69 o
   1  -7   8        114.70         98.10         6.36 o
   2  -7   8       2608.08       2791.84        46.13 o
   3  -7   8         38.38         31.25         5.77 o
   4  -7   8          1.95          4.75         4.86 o
   5  -7   8        706.53        740.28        22.61 o
   6  -7   8         16.50          0.00        10.89 o
   7  -7   8         26.72          9.65         9.66 o
   8  -7   8        113.81         63.62        13.05 o
  -8  -6   8         31.34         21.45        19.10 o
  -7  -6   8         65.25         84.65        14.84 o
  -6  -6   8          0.58          8.08         8.18 o
  -5  -6   8        298.95        285.76        12.06 o
  -4  -6   8        474.63        514.27        18.01 o
  -3  -6   8        189.99        185.93        11.14 o
  -2  -6   8         16.80         11.24         3.60 o
  -1  -6   8        803.62        802.69        15.11 o
   0  -6   8        309.55        315.12         8.73 o
   1  -6   8          1.94          0.41         3.51 o
   2  -6   8        177.43        173.76         5.99 o
   3  -6   8          6.80          1.87         4.18 o
   4  -6   8        603.97        631.74        16.85 o
   5  -6   8        768.21        783.16        33.57 o
   6  -6   8          5.94          8.33         7.45 o
   7  -6   8        136.06        135.06        13.72 o
   8  -6   8        151.09        122.71        13.70 o
  -9  -5   8          6.91         17.59        20.39 o
  -8  -5   8         60.83         39.90        37.86 o
  -7  -5   8          6.16         10.77         7.46 o
  -6  -5   8          3.16         13.59         9.86 o
  -5  -5   8        342.28        389.08        19.63 o
  -4  -5   8         41.35         34.57         7.03 o
  -3  -5   8        111.02         81.74         8.18 o
  -2  -5   8       2876.25       3154.79        31.38 o
  -1  -5   8         97.85         89.35         7.30 o
   0  -5   8        131.99        135.15         4.78 o
   1  -5   8        572.98        594.54        11.37 o
   2  -5   8        131.43        135.75         4.24 o
   3  -5   8        346.62        349.83         7.99 o
   4  -5   8       1026.63       1131.51        21.97 o
   5  -5   8         82.72         51.11         7.43 o
   6  -5   8        100.96        110.38        10.38 o
   7  -5   8         58.40         52.63         8.96 o
   8  -5   8          0.39          6.76         8.99 o
  -9  -4   8         51.67         23.75        17.20 o
  -8  -4   8        108.19         91.57        17.77 o
  -7  -4   8         52.33         49.81         7.47 o
  -6  -4   8        126.51        112.47        12.33 o
  -5  -4   8        112.51         82.52         7.53 o
  -4  -4   8         53.03         43.18         5.23 o
  -3  -4   8       1212.68       1311.85        20.45 o
  -2  -4   8       1889.02       1967.46        24.97 o
  -1  -4   8        204.11        182.14         5.21 o
   0  -4   8        281.14        258.82         6.23 o
   1  -4   8       1151.65       1242.19        16.59 o
   2  -4   8         42.73         45.88         4.12 o
   3  -4   8        379.51        392.64         9.85 o
   4  -4   8        294.39        296.21        11.78 o
   5  -4   8          0.57          1.22         5.42 o
   6  -4   8        340.44        350.37        13.06 o
   7  -4   8          1.44          4.10         7.89 o
   8  -4   8         42.68         28.97        10.94 o
 -10  -3   8          1.48         -6.98        15.68 o
  -9  -3   8        485.18        484.60        25.76 o
  -8  -3   8         97.40         68.18        13.49 o
  -7  -3   8        259.14        307.04        12.99 o
  -6  -3   8        403.87        426.39        14.23 o
  -5  -3   8        206.39        188.50        11.06 o
  -4  -3   8         22.30          6.37         2.84 o
  -3  -3   8       2206.21       2280.71        30.43 o
  -2  -3   8         48.73         39.91         3.61 o
  -1  -3   8        138.97        125.11         3.88 o
   0  -3   8         40.73         34.03         2.86 o
   1  -3   8       1052.43       1071.78        16.67 o
   2  -3   8        418.17        433.56         9.69 o
   3  -3   8          0.91          3.86         2.30 o
   4  -3   8        252.47        214.47         8.69 o
   5  -3   8        785.55        828.09        18.97 o
   6  -3   8         31.75         19.40         7.13 o
   7  -3   8         20.10          6.46         8.55 o
   8  -3   8         74.62         35.30        11.20 o
 -10  -2   8        606.94        624.97        32.55 o
  -9  -2   8        161.18        134.56        14.45 o
  -8  -2   8          1.31          2.98         9.97 o
  -7  -2   8        369.36        385.93        18.40 o
  -6  -2   8        603.15        597.89        14.55 o
  -5  -2   8         38.71         24.07         4.92 o
  -4  -2   8        562.52        562.04         9.86 o
  -3  -2   8         25.39         24.29         2.62 o
  -2  -2   8        103.08         91.06         7.37 o
  -1  -2   8        780.08        792.63        10.23 o
   0  -2   8         12.63          6.87         2.93 o
   1  -2   8          0.95          4.56         3.07 o
   2  -2   8        990.26       1009.83        14.97 o
   3  -2   8        129.47        126.99         3.80 o
   4  -2   8          3.41         -3.68         4.28 o
   5  -2   8        535.11        522.57        18.54 o
   6  -2   8        203.69        177.04         9.42 o
   7  -2   8        391.30        382.31        15.50 o
   8  -2   8         54.52         25.57        26.32 o
 -10  -1   8        443.43        447.32        50.14 o
  -9  -1   8          1.28         -2.78         8.79 o
  -8  -1   8        207.26        224.29        14.69 o
  -7  -1   8       1390.72       1448.49        32.98 o
  -6  -1   8         15.89          8.45         3.62 o
  -5  -1   8         76.53         80.96         6.60 o
  -4  -1   8         60.38         55.75         4.73 o
  -3  -1   8         79.38         63.20         2.33 o
  -2  -1   8       2685.70       2703.85        32.62 o
  -1  -1   8          1.04          1.67         1.56 o
   0  -1   8         79.23         57.60         4.66 o
   1  -1   8        613.12        632.17        16.95 o
   2  -1   8        819.97        798.48        14.43 o
   3  -1   8        136.17        127.21         4.81 o
   4  -1   8        583.11        610.31        13.19 o
   5  -1   8         19.91         12.80         7.10 o
   6  -1   8        309.47        333.53        20.80 o
   7  -1   8        517.65        577.20        33.10 o
 -11   0   8         45.42         37.80        15.25 o
 -10   0   8         44.62         28.00        10.69 o
  -9   0   8          5.03         -0.37         8.44 o
  -8   0   8        202.74        222.71        15.93 o
  -7   0   8          2.36         -0.93         5.61 o
  -6   0   8        614.06        611.35        15.85 o
  -5   0   8        694.30        656.55        17.38 o
  -4   0   8         19.37         11.58         4.48 o
  -3   0   8        940.58        924.63        12.79 o
  -2   0   8        926.99        989.34        16.98 o
  -1   0   8         59.85         53.74         4.74 o
   0   0   8        886.74        836.97        22.60 o
   1   0   8        139.34        132.54         7.04 o
   2   0   8        453.81        425.90        10.53 o
   3   0   8        171.54        186.97         7.22 o
   4   0   8        309.28        305.86        11.48 o
   5   0   8         60.52         56.85        11.06 o
   6   0   8        497.55        546.69        22.77 o
   7   0   8         17.97          8.94        14.53 o
 -11   1   8          7.74          1.52        18.35 o
 -10   1   8         74.76         50.18        14.19 o
  -9   1   8        115.88        121.73        11.82 o
  -8   1   8         10.87          2.10         7.40 o
  -7   1   8          0.55          0.79         5.67 o
  -6   1   8        408.95        433.79        12.28 o
  -5   1   8         12.86          4.79         4.38 o
  -4   1   8        531.88        611.68        18.70 o
  -3   1   8       2231.76       2348.89        27.49 o
  -2   1   8         75.71         66.49         3.68 o
  -1   1   8         60.67         40.55         2.92 o
   0   1   8          5.35         12.87         5.29 o
   1   1   8        508.87        522.46        12.60 o
   2   1   8         41.90         55.49         6.05 o
   3   1   8         62.63         64.22         7.55 o
   4   1   8          5.12          7.71         4.10 o
   5   1   8        662.24        712.61        26.23 o
   6   1   8         42.05         19.85        10.40 o
 -11   2   8         18.00          4.23        13.13 o
 -10   2   8        141.70        119.54        13.55 o
  -9   2   8        504.59        570.85        19.18 o
  -8   2   8         71.53         61.96         9.72 o
  -7   2   8        217.18        207.18        12.10 o
  -6   2   8        486.83        509.86        14.34 o
  -5   2   8         59.87         51.99         6.06 o
  -4   2   8       1698.58       1761.62        23.91 o
  -3   2   8        117.20         99.58         5.01 o
  -2   2   8         13.04         11.95         4.79 o
  -1   2   8       1207.68       1311.33        27.60 o
   0   2   8        946.34       1002.95        21.81 o
   1   2   8        663.10        654.37        15.58 o
   2   2   8         36.21         38.33         5.96 o
   3   2   8          0.45          2.01         4.21 o
   4   2   8        517.22        512.08        18.72 o
   5   2   8         27.59         13.68         9.19 o
   6   2   8          8.13          5.97        10.30 o
 -11   3   8          6.08          3.22        17.84 o
 -10   3   8        130.98         95.40        14.12 o
  -9   3   8          5.66         -7.68         7.68 o
  -8   3   8        499.99        546.97        19.63 o
  -7   3   8        346.01        348.85        11.23 o
  -6   3   8        390.28        393.78        12.54 o
  -5   3   8        124.68        117.93         8.75 o
  -4   3   8          0.72          3.45         2.62 o
  -3   3   8         30.13         23.79         3.76 o
  -2   3   8        257.37        253.97         7.82 o
  -1   3   8         18.46         25.21         4.49 o
   0   3   8        341.20        324.28        10.62 o
   1   3   8        106.63        108.09        11.08 o
   2   3   8        255.77        267.47        13.84 o
   3   3   8        120.83        122.52         9.40 o
   4   3   8         54.90         52.56        10.32 o
   5   3   8          0.83          8.53         9.35 o
 -10   4   8          2.56          8.21         8.67 o
  -9   4   8        207.39        233.78        17.15 o
  -8   4   8        422.33        502.20        25.89 o
  -7   4   8        146.37        156.53        13.03 o
  -6   4   8         66.51         59.04         9.00 o
  -5   4   8          4.23          1.85         5.91 o
  -4   4   8         10.64          7.06         3.97 o
  -3   4   8         83.39         64.27         7.48 o
  -2   4   8        477.78        407.75        12.70 o
  -1   4   8          8.78          6.04         5.21 o
   0   4   8       1333.25       1467.49        36.05 o
   1   4   8        195.00        209.28        13.87 o
   2   4   8         92.19         74.84         9.07 o
   3   4   8        137.49        149.82        15.11 o
   4   4   8          7.08         -4.45        11.57 o
 -10   5   8        152.88        139.59        12.40 o
  -9   5   8        265.20        282.34        15.25 o
  -8   5   8        353.78        344.76        18.09 o
  -7   5   8        357.71        346.12        19.32 o
  -6   5   8         98.05        108.57         8.63 o
  -5   5   8         16.41          9.24         5.15 o
  -4   5   8        272.70        296.26        16.05 o
  -3   5   8         64.14         60.62         7.59 o
  -2   5   8        242.18        223.41        13.41 o
  -1   5   8        660.17        642.22        18.39 o
   0   5   8        114.73         95.65        10.04 o
   1   5   8          2.77         13.82         6.44 o
   2   5   8        337.33        335.81        23.47 o
   3   5   8         20.40         18.66        11.94 o
  -9   6   8         14.99          2.33        13.37 o
  -8   6   8        120.35         76.94        14.60 o
  -7   6   8        327.63        316.02        17.14 o
  -6   6   8         17.05         20.50         7.09 o
  -5   6   8        337.41        331.78        22.14 o
  -4   6   8        612.59        704.42        32.25 o
  -3   6   8          4.95          9.11         6.19 o
  -2   6   8         88.96         42.54         8.40 o
  -1   6   8        315.95        333.74        13.95 o
   0   6   8         54.23         32.87        10.01 o
   1   6   8         26.74         28.27         8.81 o
   2   6   8        235.11        238.97        18.46 o
  -8   7   8         35.73         32.52        11.26 o
  -7   7   8         14.31         -1.18        10.39 o
  -6   7   8         42.31         28.37        11.77 o
  -5   7   8        243.95        250.74        16.92 o
  -4   7   8         12.36          5.56         8.53 o
  -3   7   8         19.36          6.58         9.03 o
  -2   7   8        195.47        215.15        12.80 o
  -1   7   8        204.70        163.22        15.02 o
   0   7   8         81.19         77.08        11.94 o
   1   7   8        121.45        118.57        16.88 o
  -7   8   8          9.93         10.96        10.80 o
  -6   8   8         86.03         66.53        13.42 o
  -5   8   8         81.70         51.11        12.64 o
  -4   8   8          5.66         11.95        14.07 o
  -3   8   8        231.77        248.36        22.29 o
  -2   8   8         16.98         22.65        13.59 o
  -1   8   8         10.88          5.63        10.43 o
  -2 -11   9        147.33        128.91        21.25 o
  -1 -11   9          1.05          3.24        10.35 o
   0 -11   9         62.37         59.06        10.54 o
   1 -11   9        560.33        656.29        26.45 o
   2 -11   9         21.92          0.99         9.05 o
   3 -11   9        171.18        171.44        22.21 o
   4 -11   9        184.94        172.60        18.02 o
  -4 -10   9          9.74          9.02        17.93 o
  -3 -10   9         37.99         16.73        11.95 o
  -2 -10   9         12.31         16.27         7.51 o
  -1 -10   9        108.39        102.55        11.33 o
   0 -10   9        537.71        563.85        22.64 o
   1 -10   9          4.50          0.32         7.31 o
   2 -10   9         45.20         30.27         8.84 o
   3 -10   9        302.96        317.25        17.98 o
   4 -10   9         10.39         18.83        10.94 o
   5 -10   9          3.53         -8.10        10.00 o
  -5  -9   9          1.60         -2.29        10.08 o
  -4  -9   9        245.10        239.80        30.20 o
  -3  -9   9        283.94        271.29        15.89 o
  -2  -9   9          2.38          9.20         7.06 o
  -1  -9   9         83.89         77.60        12.05 o
   0  -9   9          5.89          3.88         6.63 o
   1  -9   9          5.24         10.97         8.53 o
   2  -9   9        256.49        241.67        12.14 o
   3  -9   9         24.15         22.28        10.29 o
   4  -9   9         22.84         14.90         9.12 o
   5  -9   9        243.61        237.63        20.55 o
   6  -9   9          3.27          9.15        12.39 o
  -6  -8   9         18.03          4.59        11.55 o
  -5  -8   9        322.33        380.76        22.26 o
  -4  -8   9        100.09         81.79         9.81 o
  -3  -8   9         60.23         18.17         7.12 o
  -2  -8   9         53.51         50.88         6.36 o
  -1  -8   9        219.08        168.99        17.53 o
   0  -8   9          5.60          3.90         4.83 o
   1  -8   9        581.46        620.16        19.67 o
   2  -8   9        350.27        355.98        13.11 o
   3  -8   9         48.36         96.36        14.69 o
   4  -8   9        160.55        156.12        17.65 o
   5  -8   9        137.93        137.43        19.92 o
   6  -8   9          0.82          8.89        11.10 o
   7  -8   9        253.02        288.89        24.05 o
  -7  -7   9         25.91         28.22        14.86 o
  -6  -7   9         28.11         19.06        10.04 o
  -5  -7   9        485.72        531.64        23.27 o
  -4  -7   9        102.98         92.84         7.64 o
  -3  -7   9          0.59          7.23         5.26 o
  -2  -7   9       1141.14       1233.42        24.59 o
  -1  -7   9         72.23         70.44         6.57 o
   0  -7   9         28.96         30.29         4.90 o
   1  -7   9        656.80        698.87        20.16 o
   2  -7   9        122.61        142.82         8.79 o
   3  -7   9        190.75        204.17        13.04 o
   4  -7   9         87.37         82.64        11.84 o
   5  -7   9        105.50        110.06        11.61 o
   6  -7   9        208.50        229.16        22.92 o
   7  -7   9         57.87         42.21        11.04 o
  -8  -6   9         30.64         67.84        25.51 o
  -7  -6   9         41.59         16.50        18.13 o
  -6  -6   9        330.19        379.28        18.56 o
  -5  -6   9        600.91        563.33        16.49 o
  -4  -6   9          2.38         -0.81         4.45 o
  -3  -6   9          6.59          6.06         5.26 o
  -2  -6   9        239.10        241.62         8.52 o
  -1  -6   9          3.12          0.30         3.30 o
   0  -6   9        405.65        433.14        13.84 o
   1  -6   9          4.85          6.74         3.94 o
   2  -6   9        113.06        122.71         7.82 o
   3  -6   9       1059.52       1125.47        27.00 o
   4  -6   9        828.76        898.78        26.81 o
   5  -6   9        111.89         75.43        12.91 o
   6  -6   9         11.53         -0.74         7.87 o
   7  -6   9        161.79        160.74        17.11 o
  -9  -5   9         39.54         34.84        18.27 o
  -8  -5   9         41.90         49.74        17.48 o
  -7  -5   9         44.25         20.75        15.58 o
  -6  -5   9        746.49        789.61        29.49 o
  -5  -5   9         67.62         62.61         7.39 o
  -4  -5   9          4.50         -1.50         5.20 o
  -3  -5   9       1252.87       1295.17        26.12 o
  -2  -5   9        954.73        958.86        15.80 o
  -1  -5   9        320.86        315.96         8.54 o
   0  -5   9         10.66          5.55         2.79 o
   1  -5   9        301.29        319.00         7.18 o
   2  -5   9        541.29        558.82        13.19 o
   3  -5   9        140.98        131.72         8.76 o
   4  -5   9          4.83         -3.17         7.56 o
   5  -5   9         70.88         49.84         8.60 o
   6  -5   9        133.96        136.79        10.93 o
   7  -5   9          3.89          1.54        10.71 o
  -9  -4   9         39.12         17.41        16.11 o
  -8  -4   9         33.55         20.46        15.71 o
  -7  -4   9         12.78         12.54        12.28 o
  -6  -4   9        182.63        161.18        12.09 o
  -5  -4   9         61.94         54.24         8.08 o
  -4  -4   9        334.06        324.59        12.07 o
  -3  -4   9        982.87       1079.41        21.14 o
  -2  -4   9          6.27          3.39         3.24 o
  -1  -4   9        255.73        240.49         7.10 o
   0  -4   9         23.83         14.26         2.54 o
   1  -4   9        207.94        204.99         7.56 o
   2  -4   9         78.42         84.28         5.77 o
   3  -4   9          0.50          2.20         3.57 o
   4  -4   9        194.28        180.75         8.00 o
   5  -4   9        460.16        447.98        22.78 o
   6  -4   9         66.59         33.64        10.51 o
   7  -4   9        295.48        310.55        19.96 o
 -10  -3   9        138.33         89.11        15.71 o
  -9  -3   9         54.22         35.03        17.74 o
  -8  -3   9          9.43          4.91        17.86 o
  -7  -3   9          0.59         -1.06        12.73 o
  -6  -3   9         52.65         26.51         5.62 o
  -5  -3   9          5.22          6.81         4.75 o
  -4  -3   9         18.72          8.58         3.58 o
  -3  -3   9        147.52        131.34         5.43 o
  -2  -3   9       1001.47       1035.40        16.79 o
  -1  -3   9         17.44         20.40         2.01 o
   0  -3   9         72.57         65.94         5.37 o
   1  -3   9         52.63         31.92         5.54 o
   2  -3   9          0.67         -4.22         4.22 o
   3  -3   9        246.60        255.41         8.95 o
   4  -3   9         14.72          7.92         5.13 o
   5  -3   9        120.74         74.70         9.47 o
   6  -3   9        156.40        156.59        10.33 o
   7  -3   9        148.73        145.57        13.68 o
 -10  -2   9         90.51         80.88        14.10 o
  -9  -2   9          3.18          7.79        11.98 o
  -8  -2   9        139.32        152.70        17.00 o
  -7  -2   9        106.38        105.81        13.56 o
  -6  -2   9         29.78         24.80         5.97 o
  -5  -2   9          4.61          5.51         4.95 o
  -4  -2   9        165.69        154.20         6.46 o
  -3  -2   9       1170.72       1168.72        17.89 o
  -2  -2   9        353.93        346.21         7.68 o
  -1  -2   9         10.99         14.66         3.79 o
   0  -2   9       1818.09       1892.41        28.02 o
   1  -2   9         28.59         20.20         4.36 o
   2  -2   9        151.46        147.24         7.86 o
   3  -2   9        270.80        290.63        16.32 o
   4  -2   9        165.97        162.38         9.63 o
   5  -2   9        946.80       1073.57        32.71 o
   6  -2   9        200.58        189.81        20.84 o
   7  -2   9          4.96         14.74        15.10 o
 -10  -1   9         43.09         29.68        13.92 o
  -9  -1   9         19.77         13.14        15.66 o
  -8  -1   9          0.42          4.17         8.94 o
  -7  -1   9        795.23        837.46        28.51 o
  -6  -1   9        127.01        105.97         8.30 o
  -5  -1   9        167.80        144.54         9.73 o
  -4  -1   9        976.62        985.83        19.51 o
  -3  -1   9        887.19        907.64        13.70 o
  -2  -1   9        289.93        299.89         7.08 o
  -1  -1   9        235.69        210.31         8.30 o
   0  -1   9         25.34         19.37         3.65 o
   1  -1   9        755.73        769.55        14.21 o
   2  -1   9       1730.38       1843.85        33.14 o
   3  -1   9         13.58          9.99         5.18 o
   4  -1   9        422.13        432.54        16.98 o
   5  -1   9        507.65        533.18        22.40 o
   6  -1   9         64.78         66.37        16.94 o
   7  -1   9         27.13         19.39        13.17 o
 -10   0   9         23.26          0.75        13.63 o
  -9   0   9          1.21          6.86         8.87 o
  -8   0   9         10.38         16.73         9.65 o
  -7   0   9       1493.13       1651.37        38.21 o
  -6   0   9         76.62         53.36         7.73 o
  -5   0   9        346.07        371.08        12.61 o
  -4   0   9       1200.13       1201.04        25.32 o
  -3   0   9          0.96          0.71         1.51 o
  -2   0   9        256.23        256.45         8.01 o
  -1   0   9          0.96          4.99         3.74 o
   0   0   9         95.42         63.63         7.87 o
   1   0   9       2853.74       2939.26        52.40 o
   2   0   9          3.32          6.32         3.96 o
   3   0   9        303.27        272.55        11.36 o
   4   0   9        462.87        492.60        16.71 o
   5   0   9         18.42         14.28        13.57 o
   6   0   9          0.45         -1.09        13.51 o
 -10   1   9        188.12        113.57        15.99 o
  -9   1   9          9.39          4.64         9.24 o
  -8   1   9       1366.97       1525.61        41.22 o
  -7   1   9         92.46         83.64         9.77 o
  -6   1   9         24.78         25.26         7.32 o
  -5   1   9       1228.75       1300.89        24.66 o
  -4   1   9        333.48        333.67        10.87 o
  -3   1   9        241.64        236.96        11.42 o
  -2   1   9        551.11        556.49        13.53 o
  -1   1   9          1.81         -1.02         2.78 o
   0   1   9        438.62        436.37        14.35 o
   1   1   9        273.53        263.29        10.93 o
   2   1   9        250.67        214.14        21.75 o
   3   1   9         27.32         22.23         8.16 o
   4   1   9        414.21        439.78        31.72 o
   5   1   9         87.46         68.73        17.04 o
   6   1   9        293.39        271.81        27.08 o
 -10   2   9         61.42         47.92        12.05 o
  -9   2   9        145.81        167.25        20.43 o
  -8   2   9        822.97        906.28        32.86 o
  -7   2   9        389.01        373.52        15.54 o
  -6   2   9        238.01        253.35        11.16 o
  -5   2   9          3.15          6.76         4.58 o
  -4   2   9          9.75          4.09         4.92 o
  -3   2   9        964.25        942.95        16.88 o
  -2   2   9         15.68          5.84         3.45 o
  -1   2   9        338.65        338.76        10.69 o
   0   2   9       1137.67       1159.27        23.77 o
   1   2   9         25.43         15.17         4.48 o
   2   2   9         60.86         35.75         8.24 o
   3   2   9        398.41        447.27        20.85 o
   4   2   9         72.50         64.89         9.84 o
   5   2   9         33.99         19.40        10.97 o
 -10   3   9         12.20          7.11        11.32 o
  -9   3   9         97.68         92.23        11.40 o
  -8   3   9          3.02          5.78         6.04 o
  -7   3   9        108.86        106.15        11.36 o
  -6   3   9         11.45          8.62         5.96 o
  -5   3   9        291.48        280.29        10.69 o
  -4   3   9        297.48        316.45        13.44 o
  -3   3   9         14.29          7.88         3.67 o
  -2   3   9         10.35         13.30         4.42 o
  -1   3   9        195.00        188.00         8.46 o
   0   3   9        402.52        429.69        14.59 o
   1   3   9        123.84        115.16        11.12 o
   2   3   9         39.33         43.06         9.40 o
   3   3   9         59.24         59.43        11.03 o
   4   3   9          1.49         -3.59         9.61 o
 -10   4   9         54.59         54.58        13.05 o
  -9   4   9         24.08         18.44         9.27 o
  -8   4   9         23.39         19.15         9.08 o
  -7   4   9        100.66        112.03        10.57 o
  -6   4   9        349.79        342.53        12.72 o
  -5   4   9        352.13        365.87        18.92 o
  -4   4   9        899.60        946.79        26.01 o
  -3   4   9         26.04         12.09         4.84 o
  -2   4   9        143.05        133.60         8.87 o
  -1   4   9        368.36        381.45        16.59 o
   0   4   9        622.46        604.81        19.47 o
   1   4   9        260.55        268.06        15.73 o
   2   4   9          1.53         -2.54         8.56 o
   3   4   9          4.33        -11.42        11.42 o
  -9   5   9          1.27          7.52         9.15 o
  -8   5   9        184.82        152.74        12.78 o
  -7   5   9        182.93        178.30        12.00 o
  -6   5   9        443.34        463.60        16.45 o
  -5   5   9       1015.45       1150.20        32.79 o
  -4   5   9        135.58        157.15        14.98 o
  -3   5   9         12.45          8.52         7.57 o
  -2   5   9        317.01        337.25        17.05 o
  -1   5   9        112.06         73.37        11.14 o
   0   5   9         46.39         49.16        12.41 o
   1   5   9        155.85        150.47        13.83 o
   2   5   9          5.86         -0.08        10.85 o
  -9   6   9        103.69        100.17        20.40 o
  -8   6   9        326.89        278.16        28.37 o
  -7   6   9         79.93         64.23         9.66 o
  -6   6   9         87.52         88.84        10.34 o
  -5   6   9        121.03        115.81        13.95 o
  -4   6   9          1.88          7.47         9.77 o
  -3   6   9         39.87         43.54         9.39 o
  -2   6   9         15.68          8.10         8.65 o
  -1   6   9         25.22         12.83         7.82 o
   0   6   9        233.42        242.39        24.05 o
   1   6   9          1.33         -0.41        11.62 o
  -7   7   9         48.94         39.08        11.55 o
  -6   7   9        156.89        167.20        18.59 o
  -5   7   9         75.71         56.81        11.84 o
  -4   7   9          1.37         -0.02         9.29 o
  -3   7   9        103.49        120.24        13.66 o
  -2   7   9          4.87         -4.28        11.02 o
  -1   7   9        104.33         89.26        21.86 o
  -1 -11  10        100.12         91.53        14.69 o
   0 -11  10         81.87         81.53        17.02 o
   1 -11  10         86.00         84.98        21.01 o
   2 -11  10        247.81        264.14        20.90 o
  -3 -10  10         20.91          8.95        12.25 o
  -2 -10  10          5.67         -4.40        12.55 o
  -1 -10  10         53.46         39.99         8.76 o
   0 -10  10        136.79        100.51        10.73 o
   1 -10  10         56.49         42.07        18.29 o
   2 -10  10          0.74          8.34        12.02 o
   3 -10  10         17.65         32.28        12.45 o
   4 -10  10         44.04         16.68        11.25 o
  -5  -9  10        129.04        116.97        15.32 o
  -4  -9  10          2.20          0.50         9.89 o
  -3  -9  10        206.43        185.68        18.23 o
  -2  -9  10         12.44          6.80         6.96 o
  -1  -9  10         39.37         18.13         6.22 o
   0  -9  10        238.59        215.35        12.45 o
   1  -9  10          5.27          5.82         8.74 o
   2  -9  10          4.79         13.55         9.29 o
   3  -9  10        317.40        367.44        21.53 o
   4  -9  10         61.52         38.64        12.24 o
   5  -9  10        230.75        213.44        17.95 o
  -6  -8  10         11.45         14.66        17.88 o
  -5  -8  10          2.77         -9.36        10.75 o
  -4  -8  10        289.55        313.24        19.38 o
  -3  -8  10         26.20         20.25         8.42 o
  -2  -8  10         19.74         10.32         5.19 o
  -1  -8  10        301.73        325.85        13.37 o
   0  -8  10        522.14        544.73        17.91 o
   1  -8  10          4.32          7.71         7.76 o
   2  -8  10         54.29         41.39         8.21 o
   3  -8  10         95.53         71.79        12.52 o
   4  -8  10          3.18          8.41         9.35 o
   5  -8  10        519.15        552.22        24.78 o
   6  -8  10          7.80         -2.16        11.39 o
  -7  -7  10        122.30         93.60        21.99 o
  -6  -7  10          1.84         -5.03         9.29 o
  -5  -7  10          5.55         -1.43         6.50 o
  -4  -7  10        205.71        217.29        12.45 o
  -3  -7  10        121.41         89.69        15.59 o
  -2  -7  10         17.04         20.72         5.45 o
  -1  -7  10         79.71         93.25        10.17 o
   0  -7  10        102.45         89.12         7.86 o
   1  -7  10        160.84        159.37         8.97 o
   2  -7  10        239.63        266.79        15.23 o
   3  -7  10         13.15          1.48         8.30 o
   4  -7  10        446.02        471.52        19.21 o
   5  -7  10          4.29          5.04        11.09 o
   6  -7  10        117.00        103.00        15.86 o
  -8  -6  10         64.88         39.57        17.78 o
  -7  -6  10         28.90         32.24        16.65 o
  -6  -6  10         77.13         57.93        28.03 o
  -5  -6  10        121.87        115.96        11.20 o
  -4  -6  10          1.38         -1.46         4.98 o
  -3  -6  10         10.88          6.48         4.92 o
  -2  -6  10        342.20        341.33        10.47 o
  -1  -6  10        233.75        239.06         8.74 o
   0  -6  10        178.47        181.98         8.06 o
   1  -6  10        684.00        713.54        20.49 o
   2  -6  10         94.15        102.09        10.75 o
   3  -6  10          2.44          4.26         7.16 o
   4  -6  10        530.02        529.08        19.92 o
   5  -6  10        171.60        151.86        12.42 o
   6  -6  10         41.73         21.64        10.00 o
  -8  -5  10         13.16          3.02        15.52 o
  -7  -5  10         57.07         58.46        14.09 o
  -6  -5  10        658.09        753.53        35.50 o
  -5  -5  10        440.30        466.51        22.97 o
  -4  -5  10         17.11         11.38         4.83 o
  -3  -5  10       1727.68       1907.99        44.08 o
  -2  -5  10        569.52        584.28        16.03 o
  -1  -5  10         10.43         -0.58         3.28 o
   0  -5  10         15.84          6.99         3.15 o
   1  -5  10        138.42        136.37         7.62 o
   2  -5  10         58.28         52.47         6.02 o
   3  -5  10        804.62        836.45        23.99 o
   4  -5  10         57.52         51.61         8.40 o
   5  -5  10         12.10         11.41         9.52 o
   6  -5  10        607.54        617.86        22.94 o
  -9  -4  10        178.64        173.58        22.08 o
  -8  -4  10         10.63         19.82        16.27 o
  -7  -4  10          0.48         -9.13         9.80 o
  -6  -4  10        485.37        541.84        30.20 o
  -5  -4  10        413.97        415.77        16.36 o
  -4  -4  10         41.25         37.37         6.53 o
  -3  -4  10        853.38        931.90        16.73 o
  -2  -4  10        344.05        322.59        12.88 o
  -1  -4  10         31.40         19.65         3.27 o
   0  -4  10        455.33        468.87        14.50 o
   1  -4  10        277.30        240.28        10.06 o
   2  -4  10        169.91        190.45         7.75 o
   3  -4  10       1166.97       1220.60        23.45 o
   4  -4  10          7.65          7.55         6.54 o
   5  -4  10        203.88        223.77        12.69 o
   6  -4  10         26.63         23.90        10.81 o
  -9  -3  10          3.67         13.22        14.11 o
  -8  -3  10         19.46         18.84        12.57 o
  -7  -3  10        165.30        157.51        16.20 o
  -6  -3  10        878.86        899.78        30.08 o
  -5  -3  10         31.47         16.32         8.53 o
  -4  -3  10        646.91        676.48        19.69 o
  -3  -3  10         87.99         79.08         7.62 o
  -2  -3  10         86.91         80.55         4.91 o
  -1  -3  10        415.88        412.18        14.62 o
   0  -3  10        188.95        156.86         9.74 o
   1  -3  10         38.41         22.43         4.71 o
   2  -3  10        391.59        412.18        14.86 o
   3  -3  10        184.98        206.68        11.17 o
   4  -3  10         86.70         92.45        12.89 o
   5  -3  10        148.72        116.23        20.64 o
   6  -3  10          3.69          5.62         9.46 o
 -10  -2  10        117.26         80.78        17.35 o
  -9  -2  10         42.01         27.82        14.54 o
  -8  -2  10        144.39        158.20        14.10 o
  -7  -2  10        552.66        534.42        24.89 o
  -6  -2  10         21.88          9.92         5.74 o
  -5  -2  10          1.55         -0.87         5.58 o
  -4  -2  10       1026.55       1078.54        43.36 o
  -3  -2  10        212.13        179.62         8.23 o
  -2  -2  10        684.80        698.84        16.70 o
  -1  -2  10         22.30         12.33         3.82 o
   0  -2  10         69.01         63.18         5.68 o
   1  -2  10       1637.28       1743.14        23.11 o
   2  -2  10         50.90         45.24         6.35 o
   3  -2  10        362.62        368.86        12.07 o
   4  -2  10        454.76        439.38        16.20 o
   5  -2  10          1.07          0.70         6.90 o
   6  -2  10         52.27         37.64        13.04 o
 -10  -1  10          9.87         34.04        17.52 o
  -9  -1  10         68.04         45.94        14.81 o
  -8  -1  10         68.43         69.61        14.80 o
  -7  -1  10          0.38         -3.04         6.47 o
  -6  -1  10         29.38         21.90         7.56 o
  -5  -1  10         54.58         54.39         8.97 o
  -4  -1  10        544.30        527.98        16.60 o
  -3  -1  10        651.71        704.75        16.74 o
  -2  -1  10        908.93        900.78        19.89 o
  -1  -1  10          1.81         -3.23         4.27 o
   0  -1  10       1027.95       1078.42        21.38 o
   1  -1  10        244.49        252.42         9.60 o
   2  -1  10         29.65         17.83         5.90 o
   3  -1  10        132.34        139.50        10.09 o
   4  -1  10         35.73         14.77         8.34 o
   5  -1  10         17.58          3.67         9.04 o
   6  -1  10        327.75        317.03        29.98 o
 -10   0  10         76.47         55.07        12.60 o
  -9   0  10        212.35        211.81        18.28 o
  -8   0  10        227.04        176.54        20.14 o
  -7   0  10         45.22         34.45        10.53 o
  -6   0  10         43.07         41.32         7.83 o
  -5   0  10          9.13          6.86         5.77 o
  -4   0  10        313.83        310.07        14.89 o
  -3   0  10       2491.88       2679.09        46.14 o
  -2   0  10        345.22        322.68        10.37 o
  -1   0  10        183.82        174.63         9.54 o
   0   0  10        693.75        719.84        22.33 o
   1   0  10         58.73         38.17         7.36 o
   2   0  10         29.76         20.32         8.98 o
   3   0  10          3.87          0.61         6.10 o
   4   0  10         72.48         44.65         9.07 o
   5   0  10        235.82        229.02        31.59 o
 -10   1  10        266.03        261.33        22.30 o
  -9   1  10         26.98         11.64         9.93 o
  -8   1  10          1.00         -4.17        11.83 o
  -7   1  10        225.43        229.44        13.57 o
  -6   1  10        227.35        220.20        13.83 o
  -5   1  10         84.42         77.64         9.27 o
  -4   1  10        783.13        846.44        20.58 o
  -3   1  10        422.30        411.78        13.40 o
  -2   1  10        152.62        135.87         8.79 o
  -1   1  10        263.69        256.70         9.56 o
   0   1  10         78.21         73.09         6.95 o
   1   1  10          2.81          0.52         6.99 o
   2   1  10        198.93        227.49        16.13 o
   3   1  10        204.94        203.51        19.36 o
   4   1  10         89.74         99.95        14.54 o
   5   1  10        171.32        161.71        25.74 o
 -10   2  10         35.74         31.21        12.21 o
  -9   2  10         79.81         49.48        12.14 o
  -8   2  10        227.80        266.67        18.36 o
  -7   2  10        450.27        505.81        18.71 o
  -6   2  10         20.95         17.23         5.93 o
  -5   2  10        259.17        270.38        10.99 o
  -4   2  10        302.06        307.44        19.03 o
  -3   2  10        626.41        613.28        17.10 o
  -2   2  10        110.04        100.56         7.74 o
  -1   2  10         40.27         27.50         4.49 o
   0   2  10         47.23         40.09         8.74 o
   1   2  10        174.62        160.71        15.76 o
   2   2  10          8.41         -6.14         6.41 o
   3   2  10         35.08         15.39         9.87 o
   4   2  10         13.50          4.66         8.49 o
 -10   3  10          7.15         -6.32        12.24 o
  -9   3  10        201.64        150.08        24.38 o
  -8   3  10        236.89        247.15        12.01 o
  -7   3  10         69.15         59.48         8.84 o
  -6   3  10        132.09        106.89         9.93 o
  -5   3  10         75.10         71.61         9.23 o
  -4   3  10         26.68         14.53         6.02 o
  -3   3  10         13.49         23.65         5.90 o
  -2   3  10          8.55          7.19         5.36 o
  -1   3  10        166.48        124.61        11.52 o
   0   3  10        109.86         68.61         8.58 o
   1   3  10         23.28          9.68         9.09 o
   2   3  10          6.00         -6.44         9.73 o
   3   3  10        134.77         87.83        13.48 o
  -9   4  10        469.36        483.39        25.81 o
  -8   4  10        119.72        134.18        11.97 o
  -7   4  10          2.97          6.05         6.54 o
  -6   4  10        228.18        255.58        14.25 o
  -5   4  10          3.70         -3.20         5.72 o
  -4   4  10        505.51        536.26        19.33 o
  -3   4  10          1.80          5.33         8.43 o
  -2   4  10         22.35          0.71         8.13 o
  -1   4  10        503.51        476.19        35.05 o
   0   4  10        439.79        439.58        19.07 o
   1   4  10          2.57          2.45         9.52 o
   2   4  10         28.35         24.28        11.34 o
  -9   5  10        303.84        268.36        23.27 o
  -8   5  10         39.16         23.38        12.01 o
  -7   5  10        130.80        126.87        12.33 o
  -6   5  10          2.31          6.39         7.24 o
  -5   5  10         31.39         28.61         7.09 o
  -4   5  10         52.44         60.59         9.80 o
  -3   5  10         14.32          6.61         8.54 o
  -2   5  10         15.37          7.15        15.52 o
  -1   5  10        538.73        669.60        38.31 o
   0   5  10        117.90         87.03        13.94 o
   1   5  10         13.90         23.41        14.36 o
  -7   6  10         74.35         74.16        12.46 o
  -6   6  10         91.01         84.03        14.50 o
  -5   6  10        334.25        328.51        31.80 o
  -4   6  10          0.49          0.97        10.17 o
  -3   6  10          0.63         -2.33        11.16 o
  -2   6  10         39.73         25.92        16.20 o
  -1   6  10         30.90         14.01        17.40 o
  -5   7  10        384.47        385.43        22.63 o
  -4   7  10         65.77         25.99        25.33 o
  -3   7  10          1.27          5.83        35.01 o
  -3 -10  11        149.49        109.01        19.06 o
  -2 -10  11         65.21         31.82        19.81 o
  -1 -10  11        176.72        210.02        19.79 o
   0 -10  11         19.38         26.45        12.21 o
   1 -10  11          5.10         -1.79        12.61 o
   2 -10  11         36.63         37.25        14.38 o
   3 -10  11          1.11         10.82        14.48 o
  -4  -9  11        262.56        229.22        25.41 o
  -3  -9  11         10.43         10.39        10.33 o
  -2  -9  11         52.90         46.72        23.67 o
  -1  -9  11        237.04        255.46        15.60 o
   0  -9  11         15.38         15.84         8.84 o
   1  -9  11        384.72        418.17        23.32 o
   2  -9  11         33.28         47.78        14.09 o
   3  -9  11         55.57         54.32        11.17 o
   4  -9  11        157.15        155.12        20.13 o
  -6  -8  11          4.32          5.99        20.25 o
  -5  -8  11        116.87         97.86        14.34 o
  -4  -8  11        318.16        351.06        27.25 o
  -3  -8  11         42.27         26.39         9.57 o
  -2  -8  11         78.42         55.41        10.75 o
  -1  -8  11         53.15         40.15        10.27 o
   0  -8  11        288.29        299.79        16.26 o
   1  -8  11        249.17        299.42        21.27 o
   2  -8  11        155.72        118.33        14.67 o
   3  -8  11          8.35         -5.19        13.74 o
   4  -8  11        468.22        459.31        24.07 o
   5  -8  11          6.83         -0.74        12.51 o
  -7  -7  11          2.75         19.36        14.94 o
  -6  -7  11        243.30        267.79        21.54 o
  -5  -7  11         38.79         29.79        10.47 o
  -4  -7  11          0.44          5.90         7.87 o
  -3  -7  11          1.07          3.24         5.68 o
  -2  -7  11        245.01        240.57        13.33 o
  -1  -7  11         95.14        102.67        13.65 o
   0  -7  11        510.62        621.58        26.93 o
   1  -7  11         51.71         26.97         9.47 o
   2  -7  11          0.51          4.21         8.02 o
   3  -7  11        374.09        345.03        19.80 o
   4  -7  11        160.60        158.30        14.66 o
   5  -7  11         13.74          9.34        10.24 o
  -7  -6  11        241.01        265.25        26.13 o
  -6  -6  11         17.12         -1.76         9.21 o
  -5  -6  11        138.04         98.21        10.22 o
  -4  -6  11        132.95        142.15         9.88 o
  -3  -6  11        603.10        637.12        20.26 o
  -2  -6  11         47.30         30.70         6.32 o
  -1  -6  11        265.62        296.24        13.40 o
   0  -6  11        774.49        760.96        25.55 o
   1  -6  11         34.44         27.63         9.06 o
   2  -6  11        576.03        640.04        23.98 o
   3  -6  11        176.46        186.52        18.84 o
   4  -6  11         15.44          6.08         7.91 o
   5  -6  11         42.86         21.65         9.48 o
   6  -6  11          2.22          5.99        17.21 o
  -8  -5  11         89.51         61.21        20.09 o
  -7  -5  11        356.86        377.93        27.82 o
  -6  -5  11         36.81         23.43        12.56 o
  -5  -5  11        205.73        236.30        15.47 o
  -4  -5  11        142.04        138.91         9.24 o
  -3  -5  11          7.58          2.88         5.18 o
  -2  -5  11        356.88        389.64        17.49 o
  -1  -5  11        640.96        675.72        16.88 o
   0  -5  11         61.37         59.73         7.41 o
   1  -5  11         59.75         68.72         6.25 o
   2  -5  11        372.03        347.01        19.78 o
   3  -5  11         53.86         38.90        13.20 o
   4  -5  11        113.04        120.39        12.54 o
   5  -5  11         16.26          8.50        10.32 o
   6  -5  11         37.66         23.92        14.67 o
  -9  -4  11         45.67         40.08        22.54 o
  -8  -4  11        103.41         81.99        18.91 o
  -7  -4  11        115.19        114.63        18.43 o
  -6  -4  11          6.31          5.63        10.95 o
  -5  -4  11         15.17         22.23         6.64 o
  -4  -4  11        111.44        113.26         9.30 o
  -3  -4  11        207.25        179.07         9.07 o
  -2  -4  11        100.95        129.55        10.20 o
  -1  -4  11         59.05         63.29         6.57 o
   0  -4  11          9.03         12.23         6.22 o
   1  -4  11        294.24        293.45        12.47 o
   2  -4  11         35.18         25.69         5.34 o
   3  -4  11        308.36        277.54        14.36 o
   4  -4  11         18.21          9.89         9.13 o
   5  -4  11          6.92          7.16        10.18 o
   6  -4  11        106.08        102.81        14.01 o
  -9  -3  11          2.53        -10.19        15.44 o
  -8  -3  11          3.86          6.21        12.88 o
  -7  -3  11         39.14         30.00         9.12 o
  -6  -3  11        401.92        410.77        18.12 o
  -5  -3  11         45.49         49.60         8.59 o
  -4  -3  11          5.91          4.48         5.55 o
  -3  -3  11        188.55        175.26        17.53 o
  -2  -3  11        415.75        406.32        12.67 o
  -1  -3  11        228.93        201.65         9.86 o
   0  -3  11         29.78         33.13         5.41 o
   1  -3  11          6.88          9.14         4.33 o
   2  -3  11        768.99        759.82        17.20 o
   3  -3  11        513.54        510.61        15.15 o
   4  -3  11          2.38          7.92         7.57 o
   5  -3  11        171.38        183.24        15.46 o
  -9  -2  11        130.03         99.42        23.33 o
  -8  -2  11          8.85          5.22         9.75 o
  -7  -2  11          0.58          7.80        10.90 o
  -6  -2  11        111.84         95.38        11.27 o
  -5  -2  11         12.99         12.66         6.91 o
  -4  -2  11        950.12        993.47        24.95 o
  -3  -2  11        572.77        582.57        18.70 o
  -2  -2  11        169.98        137.23         8.32 o
  -1  -2  11       1987.53       2146.92        44.81 o
   0  -2  11         96.08         73.39         7.77 o
   1  -2  11         15.52         13.49         4.61 o
   2  -2  11       1081.94       1212.84        23.84 o
   3  -2  11          2.85         -1.30         6.54 o
   4  -2  11         11.25          6.98         7.56 o
   5  -2  11         82.74         84.37        14.58 o
  -9  -1  11          0.59         11.54        12.43 o
  -8  -1  11          6.30          7.52        12.56 o
  -7  -1  11         88.39         82.43        11.30 o
  -6  -1  11         31.46         11.74         9.46 o
  -5  -1  11        479.46        520.84        17.97 o
  -4  -1  11       1351.04       1490.62        36.08 o
  -3  -1  11         12.90         -1.00        10.86 o
  -2  -1  11        769.73        783.16        18.57 o
  -1  -1  11         38.89         46.90         9.25 o
   0  -1  11        226.64        211.10        18.55 o
   1  -1  11         37.64         35.56        10.22 o
   2  -1  11         46.58         37.90         6.76 o
   3  -1  11          4.35         -8.18         8.51 o
   4  -1  11        192.56        181.52        17.33 o
   5  -1  11          4.57         18.69        16.85 o
  -9   0  11         58.41         36.43        14.84 o
  -8   0  11        500.03        542.08        25.10 o
  -7   0  11        291.74        304.02        15.59 o
  -6   0  11          0.66         -5.10         9.59 o
  -5   0  11       1199.64       1335.29        33.82 o
  -4   0  11          2.12          2.28         7.13 o
  -3   0  11          5.88          2.70         9.53 o
  -2   0  11        176.52        147.44         9.47 o
  -1   0  11        327.55        289.76        13.57 o
   0   0  11        433.08        411.69        18.13 o
   1   0  11         64.11         56.86         9.13 o
   2   0  11         29.00         25.77         9.30 o
   3   0  11        188.04        192.75        17.02 o
   4   0  11         43.66         24.63        14.05 o
  -9   1  11        250.23        292.17        24.10 o
  -8   1  11         32.36         34.64        13.43 o
  -7   1  11        101.34         99.03        12.17 o
  -6   1  11        184.72        196.09        11.72 o
  -5   1  11        108.11        129.78        13.97 o
  -4   1  11        230.47        189.39        14.69 o
  -3   1  11        589.39        597.55        32.24 o
  -2   1  11         15.57          9.05        10.45 o
  -1   1  11         24.20         11.03         6.36 o
   0   1  11         17.76         14.46         6.23 o
   1   1  11         55.79         38.56         8.48 o
   2   1  11        182.97        123.49        13.60 o
   3   1  11        341.02        380.41        42.22 o
   4   1  11          8.57        -10.37        15.92 o
  -9   2  11        142.14        163.30        17.07 o
  -8   2  11         70.08         69.75        15.18 o
  -7   2  11         12.88          8.99         8.36 o
  -6   2  11          2.59         -3.13         6.70 o
  -5   2  11        212.61        185.01        13.79 o
  -4   2  11        432.93        443.14        17.19 o
  -3   2  11        121.14        113.57        13.36 o
  -2   2  11        153.31        123.64        12.91 o
  -1   2  11         46.02         43.08         8.03 o
   0   2  11         18.47         14.36         6.67 o
   1   2  11        252.81        231.86        16.29 o
   2   2  11        313.75        326.79        20.12 o
   3   2  11         75.95         61.02        12.86 o
  -9   3  11         14.17         17.01        14.16 o
  -8   3  11          4.00         -2.44         9.62 o
  -7   3  11         62.11         35.23         8.64 o
  -6   3  11         51.86         58.12         9.46 o
  -5   3  11          4.74         11.43         6.14 o
  -4   3  11        535.22        542.02        20.61 o
  -3   3  11          8.50         13.06         9.59 o
  -2   3  11        293.94        276.45        42.18 o
  -1   3  11        487.92        511.21        29.65 o
   0   3  11        122.58         84.43        11.56 o
   1   3  11         40.87         26.74         9.36 o
   2   3  11        191.96        181.28        22.30 o
  -8   4  11         65.43         53.83         9.92 o
  -7   4  11         94.45        101.80        11.48 o
  -6   4  11         54.74         47.44        10.43 o
  -5   4  11        135.83        144.28        13.14 o
  -4   4  11        165.91        173.52        22.95 o
  -3   4  11        585.07        651.98        56.07 o
  -2   4  11        314.40        304.86        27.55 o
  -1   4  11         39.74         49.16        18.72 o
   0   4  11         42.61         39.07        19.86 o
   1   4  11         87.37         47.40        21.52 o
  -7   5  11          0.94         -8.46         9.58 o
  -6   5  11         99.20         97.30        12.50 o
  -5   5  11        109.13        117.41        17.81 o
  -4   5  11         32.71         31.62        13.46 o
  -3   5  11        167.51        145.10        21.61 o
  -2   5  11         24.40          4.28        16.97 o
  -1   5  11        112.29        123.70        23.71 o
  -5   6  11         27.31         38.38        13.38 o
  -4   6  11        152.56         78.66        19.23 o
  -3   6  11          3.13         -1.00        17.93 o
  -1 -10  12         34.41         28.48        16.00 o
   0 -10  12         51.61         22.16        15.69 o
   1 -10  12        223.91        238.35        20.51 o
  -4  -9  12        108.69         65.44        23.53 o
  -3  -9  12         26.64         -4.66        13.79 o
  -2  -9  12          5.19        -16.37        24.41 o
  -1  -9  12         67.92         70.09        12.86 o
   0  -9  12         59.71         47.44        10.58 o
   1  -9  12        211.43        233.29        18.01 o
   2  -9  12          4.83         -4.11        12.48 o
   3  -9  12          1.35         15.34        15.14 o
  -5  -8  12          9.90         -0.16        20.03 o
  -4  -8  12        129.36        102.39        21.39 o
  -3  -8  12         47.76         28.95        14.89 o
  -2  -8  12         16.87         -1.36         9.00 o
  -1  -8  12         55.15         50.34        12.43 o
   0  -8  12          9.28        -10.01        10.01 o
   1  -8  12         10.39        -10.35        17.23 o
   2  -8  12        125.63         96.37        13.80 o
   3  -8  12         33.70         34.05        14.16 o
   4  -8  12        266.98        265.71        28.72 o
  -6  -7  12          0.62          1.66        10.72 o
  -5  -7  12        212.52        279.68        58.86 o
  -4  -7  12          2.47          4.50        10.60 o
  -3  -7  12          1.00         -3.10         7.57 o
  -2  -7  12        522.12        574.76        29.99 o
  -1  -7  12        240.13        198.46        12.35 o
   0  -7  12         82.57         67.27        12.02 o
   1  -7  12        268.96        262.19        18.82 o
   2  -7  12         43.74         18.12        12.21 o
   3  -7  12         55.11         25.53        14.66 o
   4  -7  12         65.41         70.93        12.86 o
  -7  -6  12         11.57         15.17        22.08 o
  -6  -6  12         10.48          6.00        12.01 o
  -5  -6  12        430.16        440.47        24.38 o
  -4  -6  12         97.13         64.91        12.30 o
  -3  -6  12         58.88         46.68        10.10 o
  -2  -6  12        443.45        438.88        21.33 o
  -1  -6  12         38.40         31.70         6.77 o
   0  -6  12        966.50       1144.13        28.79 o
   1  -6  12         83.74         80.45        11.94 o
   2  -6  12        223.12        208.25        16.58 o
   3  -6  12        202.76        211.46        15.70 o
   4  -6  12          5.87         -0.17         9.96 o
   5  -6  12          4.54          1.88        11.42 o
  -7  -5  12          1.04         -0.18        12.74 o
  -6  -5  12        152.10        158.71        17.10 o
  -5  -5  12        182.57        168.02        15.89 o
  -4  -5  12         24.09          2.76         7.37 o
  -3  -5  12          9.45         21.70         7.87 o
  -2  -5  12         53.70         67.64        11.32 o
  -1  -5  12        308.83        315.84        12.71 o
   0  -5  12        598.67        679.89        23.84 o
   1  -5  12        209.68        202.96         9.16 o
   2  -5  12         28.83         27.21         9.08 o
   3  -5  12        173.71        204.97        18.20 o
   4  -5  12          1.08         -9.74         9.74 o
   5  -5  12         28.16         10.51        13.23 o
  -8  -4  12         40.69         29.63        17.46 o
  -7  -4  12        282.37        319.96        27.50 o
  -6  -4  12         80.11         74.22        13.33 o
  -5  -4  12         38.48         25.88         8.29 o
  -4  -4  12        187.95        190.09        14.64 o
  -3  -4  12         53.80         52.69         9.21 o
  -2  -4  12         34.03         20.86         8.03 o
  -1  -4  12        896.13        928.59        29.21 o
   0  -4  12        207.26        171.77         8.40 o
   1  -4  12         36.85         23.74         5.91 o
   2  -4  12        453.81        481.03        20.29 o
   3  -4  12          0.38          4.56         8.40 o
   4  -4  12         86.59         63.21        11.77 o
   5  -4  12          7.56         -2.96        12.99 o
  -8  -3  12        307.70        287.71        28.23 o
  -7  -3  12         63.78         40.78        13.11 o
  -6  -3  12         91.95         77.34         9.77 o
  -5  -3  12        478.97        477.07        19.76 o
  -4  -3  12        114.71        110.45        11.42 o
  -3  -3  12        127.68        100.65        11.02 o
  -2  -3  12        172.79        167.66        12.40 o
  -1  -3  12        141.69        151.31        10.76 o
   0  -3  12        116.67         98.23        10.66 o
   1  -3  12        755.10        800.26        19.22 o
   2  -3  12        129.27        120.11        12.25 o
   3  -3  12        364.39        337.62        16.80 o
   4  -3  12        343.82        349.35        25.27 o
  -9  -2  12         74.84         58.99        18.70 o
  -8  -2  12        330.36        365.09        26.25 o
  -7  -2  12         15.43         20.28        14.32 o
  -6  -2  12        144.58        150.18        12.30 o
  -5  -2  12        155.36        156.17        12.43 o
  -4  -2  12          0.65         -1.73         7.05 o
  -3  -2  12         69.47         56.43        10.73 o
  -2  -2  12        280.99        276.21        14.48 o
  -1  -2  12        307.92        270.03        16.79 o
   0  -2  12        318.34        310.85        15.05 o
   1  -2  12         95.61         82.79         8.93 o
   2  -2  12        270.78        232.08        14.40 o
   3  -2  12        184.07        163.04        13.04 o
   4  -2  12          4.76          7.26         9.77 o
  -9  -1  12        229.55        256.03        35.94 o
  -8  -1  12         11.43          1.52        11.92 o
  -7  -1  12         22.99         23.84        11.66 o
  -6  -1  12        374.69        387.98        18.45 o
  -5  -1  12         58.60         58.75         9.28 o
  -4  -1  12          2.88          3.48         6.91 o
  -3  -1  12         67.45         43.83        11.52 o
  -2  -1  12         89.93         79.89        10.96 o
  -1  -1  12         77.54         76.38        10.71 o
   0  -1  12        128.46        147.93        13.05 o
   1  -1  12          0.83         -7.83         8.33 o
   2  -1  12        344.23        355.08        21.91 o
   3  -1  12         17.24          9.52         9.41 o
   4  -1  12          0.79         17.78        18.34 o
  -9   0  12        134.61        114.31        16.19 o
  -8   0  12         53.74         28.98        18.07 o
  -7   0  12        436.68        526.10        20.69 o
  -6   0  12          1.95         -8.69         8.69 o
  -5   0  12         25.84         14.51         7.80 o
  -4   0  12        121.35        131.02        13.38 o
  -3   0  12        123.77        103.33        12.36 o
  -2   0  12        729.26        817.16        27.93 o
  -1   0  12        574.43        627.08        28.53 o
   0   0  12        255.28        246.46        15.53 o
   1   0  12        258.91        249.77        21.40 o
   2   0  12        426.79        421.79        23.04 o
   3   0  12        131.80        110.87        25.26 o
  -9   1  12         18.99         22.69        15.28 o
  -8   1  12         55.59         69.27        14.48 o
  -7   1  12         29.12         20.65        10.94 o
  -6   1  12          2.29         -3.36         7.94 o
  -5   1  12        336.43        390.08        17.64 o
  -4   1  12        154.18        165.19        14.58 o
  -3   1  12          0.53         -0.24         9.85 o
  -2   1  12        305.28        374.53        18.84 o
  -1   1  12          7.27         -2.17         7.79 o
   0   1  12         18.49        -11.67        11.67 o
   1   1  12        636.99        711.40        26.54 o
   2   1  12        118.81         91.74        18.54 o
   3   1  12          1.36         -2.09        11.59 o
  -8   2  12        209.52        238.27        20.31 o
  -7   2  12         46.73         42.07        16.77 o
  -6   2  12         33.05         22.11        10.66 o
  -5   2  12        150.66        146.41        24.83 o
  -4   2  12         12.52         -1.81        10.09 o
  -3   2  12         90.56         67.02        15.46 o
  -2   2  12         93.38        115.79        22.27 o
  -1   2  12          9.51         -0.41        18.83 o
   0   2  12        229.09        284.21        25.42 o
   1   2  12        105.67         78.24        11.49 o
   2   2  12          7.67         10.34         9.94 o
  -8   3  12          9.96         19.79        15.71 o
  -7   3  12          0.84          7.74        11.40 o
  -6   3  12        514.41        582.40        37.77 o
  -5   3  12        167.52        135.45        19.38 o
  -4   3  12         37.68         35.07        13.16 o
  -3   3  12        645.77        727.98        33.61 o
  -2   3  12         13.67          6.75        15.20 o
  -1   3  12          0.65        -10.69        15.01 o
   0   3  12         32.08         11.57        20.55 o
   1   3  12          2.03         23.48        19.35 o
  -7   4  12        264.55        244.48        29.86 o
  -6   4  12         15.27          4.94        11.89 o
  -5   4  12          3.48         -0.27        10.25 o
  -4   4  12        246.88        225.50        21.44 o
  -3   4  12        105.59         91.32        16.10 o
  -2   4  12          0.74         11.54        22.25 o
  -1   4  12         31.36         25.59        18.81 o
  -5   5  12         73.25         64.48        16.02 o
  -4   5  12        187.71        167.83        24.36 o
  -3   5  12         13.08          8.96        19.47 o
  -2  -9  13         24.92          1.36        28.73 o
  -1  -9  13         65.92         78.97        14.35 o
   0  -9  13         92.35         62.87        14.33 o
   1  -9  13        156.42        133.15        16.10 o
  -4  -8  13          6.54          2.86        12.65 o
  -3  -8  13        132.40        109.21        19.58 o
  -2  -8  13         78.87         39.42        15.75 o
  -1  -8  13          7.11          0.15        10.23 o
   0  -8  13        286.53        324.26        22.95 o
   1  -8  13         52.75         60.68        19.56 o
   2  -8  13         13.79         -5.38        11.49 o
  -5  -7  13          0.30          9.93        13.58 o
  -4  -7  13        335.94        344.20        19.82 o
  -3  -7  13        427.12        399.85        33.53 o
  -2  -7  13        108.75         84.05        20.07 o
  -1  -7  13          3.41          6.01         9.51 o
   0  -7  13        317.73        314.44        21.08 o
   1  -7  13         18.75         12.10        12.12 o
   2  -7  13         14.92         11.72        14.74 o
   3  -7  13          0.81         12.76        10.97 o
  -6  -6  13         38.83         25.54        16.54 o
  -5  -6  13         41.01         43.54        39.51 o
  -4  -6  13        230.68        248.05        35.57 o
  -3  -6  13          7.19          1.36         8.90 o
  -2  -6  13         43.37         67.77        14.18 o
  -1  -6  13        106.52        108.81        11.81 o
   0  -6  13         22.38         25.66        11.16 o
   1  -6  13          0.64         -3.39        12.10 o
   2  -6  13        173.36        173.86        15.14 o
   3  -6  13          3.61         -5.61        10.37 o
  -7  -5  13         15.81         38.25        16.08 o
  -6  -5  13         11.97         12.10        14.41 o
  -5  -5  13        228.61        264.66        30.16 o
  -4  -5  13        178.99        166.52        14.23 o
  -3  -5  13          7.42         22.71         9.23 o
  -2  -5  13        225.78        234.08        17.44 o
  -1  -5  13        125.59        106.57        12.14 o
   0  -5  13          1.00         -0.88         5.34 o
   1  -5  13        180.09        179.34        18.70 o
   2  -5  13          7.14          0.76         9.29 o
   3  -5  13         69.25         58.89        12.24 o
  -7  -4  13          0.32        -11.45        20.32 o
  -6  -4  13        164.92        172.73        17.39 o
  -5  -4  13         58.66         45.12         9.70 o
  -4  -4  13        180.16        172.16        13.59 o
  -3  -4  13        253.59        283.43        20.84 o
  -2  -4  13         12.19          8.34         9.24 o
  -1  -4  13        162.08        167.46        12.98 o
   0  -4  13        612.62        626.23        24.29 o
   1  -4  13         26.43         12.51         6.22 o
   2  -4  13        137.81        117.77        12.24 o
   3  -4  13        525.72        526.20        24.26 o
  -8  -3  13         13.72         -3.80        15.28 o
  -7  -3  13          4.99         15.34        13.31 o
  -6  -3  13        248.49        280.49        17.85 o
  -5  -3  13         18.33          4.67         8.10 o
  -4  -3  13         24.69         22.36         8.34 o
  -3  -3  13        116.15        126.10        13.54 o
  -2  -3  13         43.65         22.07         8.71 o
  -1  -3  13        536.23        502.24        21.34 o
   0  -3  13        640.62        678.77        27.87 o
   1  -3  13         92.98         86.05         8.95 o
   2  -3  13        387.34        389.66        20.34 o
   3  -3  13          3.53          5.23         9.43 o
  -8  -2  13         54.04         66.12        18.15 o
  -7  -2  13        235.60        263.89        22.09 o
  -6  -2  13         26.99         14.48        10.63 o
  -5  -2  13         64.98         51.28        11.06 o
  -4  -2  13        352.78        381.56        17.79 o
  -3  -2  13          0.67          6.52        11.60 o
  -2  -2  13        286.28        293.02        20.51 o
  -1  -2  13         46.19         59.14        11.77 o
   0  -2  13          4.93         -1.95         9.97 o
   1  -2  13        116.37         96.31        10.96 o
   2  -2  13          1.56          5.41         9.16 o
   3  -2  13          1.08         -2.52         9.17 o
  -8  -1  13         93.41         70.23        17.44 o
  -7  -1  13         54.04         62.02        12.75 o
  -6  -1  13        180.52        163.92        15.46 o
  -5  -1  13        514.16        550.60        24.56 o
  -4  -1  13         11.30          1.95         9.39 o
  -3  -1  13          4.31          4.44         8.87 o
  -2  -1  13        347.27        344.98        21.61 o
  -1  -1  13         17.67         24.85        11.69 o
   0  -1  13          7.61         14.08        11.75 o
   1  -1  13        231.43        248.35        17.88 o
   2  -1  13          8.21          9.45         8.78 o
   3  -1  13        266.68        262.29        63.33 o
  -8   0  13         52.64         39.18        14.56 o
  -7   0  13         78.31         64.50        17.18 o
  -6   0  13        165.33        142.41        12.46 o
  -5   0  13         20.42         27.48        10.31 o
  -4   0  13          1.99          8.04        12.72 o
  -3   0  13        508.48        508.78        28.37 o
  -2   0  13         58.39         54.92        11.52 o
  -1   0  13         86.52         62.31        14.35 o
   0   0  13         71.83         70.98        10.44 o
   1   0  13        110.60        100.77        21.45 o
   2   0  13         36.68         18.70        18.07 o
  -8   1  13          8.51         23.71        16.27 o
  -7   1  13         30.11          3.76        11.69 o
  -6   1  13        105.85        100.02        12.87 o
  -5   1  13          4.21          5.07        10.48 o
  -4   1  13          1.43         -7.49        15.94 o
  -3   1  13        230.89        238.69        18.06 o
  -2   1  13         27.83          0.93        10.39 o
  -1   1  13          0.82         16.25        11.55 o
   0   1  13        234.39        270.01        26.88 o
   1   1  13         15.69         28.34        21.80 o
  -7   2  13         45.71         31.84        14.62 o
  -6   2  13        183.38        173.72        21.91 o
  -5   2  13          7.65          0.54        11.84 o
  -4   2  13         42.74         24.21        14.07 o
  -3   2  13        106.14         95.82        13.75 o
  -2   2  13        135.37        161.28        16.04 o
  -1   2  13         75.33         52.89        16.95 o
   0   2  13         14.22         20.20        17.81 o
  -6   3  13         31.09         13.51        14.86 o
  -5   3  13        361.13        410.99        22.68 o
  -4   3  13         58.77         51.50        15.02 o
  -3   3  13         30.40         10.58        14.10 o
  -2   3  13        107.52         95.78        18.19 o
  -1   3  13         11.59         -4.07        17.42 o
  -2  -8  14        195.37        181.30        37.63 o
  -1  -8  14         26.36         26.25        21.56 o
   0  -8  14          1.30         10.30        15.17 o
  -4  -7  14        113.97         62.77        14.73 o
  -3  -7  14          1.40         -9.53        12.57 o
  -2  -7  14         91.35         55.40        17.37 o
  -1  -7  14         16.59        -13.42        21.92 o
   0  -7  14        271.14        279.89        22.43 o
   1  -7  14        256.56        272.96        23.91 o
  -5  -6  14          5.14         -5.32        14.39 o
  -4  -6  14         13.91          7.25        14.81 o
  -3  -6  14        202.05        197.52        17.51 o
  -2  -6  14          0.40         10.32        11.80 o
  -1  -6  14         73.57         26.89        22.47 o
   0  -6  14        215.01        173.21        21.66 o
   1  -6  14         42.64         30.43        10.35 o
   2  -6  14         19.03          9.59        11.58 o
  -6  -5  14         10.41         18.91        19.47 o
  -5  -5  14         24.06         11.01         9.87 o
  -4  -5  14        104.26         93.24        13.24 o
  -3  -5  14        411.35        423.36        23.31 o
  -2  -5  14          0.36          8.44        11.34 o
  -1  -5  14        151.50        198.69        16.36 o
   0  -5  14         21.24         -5.89        19.24 o
   1  -5  14          2.45          2.12        12.15 o
   2  -5  14         46.80         10.22        12.47 o
  -6  -4  14          8.45          3.85        15.37 o
  -5  -4  14          7.46         -0.13         9.89 o
  -4  -4  14         31.81         23.17         9.92 o
  -3  -4  14        108.32        110.14        14.09 o
  -2  -4  14        375.99        402.31        22.23 o
  -1  -4  14        120.15        132.64        15.81 o
   0  -4  14         74.31         89.85        17.19 o
   1  -4  14         97.84         34.86        13.05 o
   2  -4  14         34.28         17.33        10.75 o
  -7  -3  14          2.94          4.81        14.97 o
  -6  -3  14         93.44         88.20        16.31 o
  -5  -3  14          8.38          3.54         9.76 o
  -4  -3  14         24.93         21.55        10.56 o
  -3  -3  14         85.01         85.77        11.93 o
  -2  -3  14        128.35        126.70        14.07 o
  -1  -3  14         15.44          3.97        11.12 o
   0  -3  14        176.11        184.45        17.33 o
   1  -3  14          8.08         21.27        20.05 o
   2  -3  14          3.07        -12.02        12.02 o
  -7  -2  14        210.30        218.04        19.24 o
  -6  -2  14        260.11        261.99        16.92 o
  -5  -2  14          0.72         -0.69         9.01 o
  -4  -2  14         26.66         35.70         9.79 o
  -3  -2  14          2.61        -10.47        10.47 o
  -2  -2  14         25.89         11.95        12.38 o
  -1  -2  14        352.29        352.89        28.86 o
   0  -2  14         76.95         62.70        13.08 o
   1  -2  14         31.86         43.35        13.25 o
  -7  -1  14        384.64        452.70        28.52 o
  -6  -1  14         31.44         29.18        13.79 o
  -5  -1  14          0.45          0.49        10.25 o
  -4  -1  14        139.45        128.72        15.33 o
  -3  -1  14        101.73        113.98        14.36 o
  -2  -1  14          0.71         -9.68        10.58 o
  -1  -1  14        306.92        324.19        35.12 o
   0  -1  14          7.02         13.29        14.89 o
   1  -1  14        120.97        116.09        17.47 o
  -7   0  14         52.87         49.85        20.58 o
  -6   0  14          1.64         -4.45        10.03 o
  -5   0  14         27.12         32.07        10.65 o
  -4   0  14        217.24        225.70        19.55 o
  -3   0  14          4.52         -1.92        10.09 o
  -2   0  14          5.26          6.26        11.13 o
  -1   0  14          4.79          2.79        11.92 o
   0   0  14         21.85         -1.06        14.65 o
  -6   1  14          7.98          7.29        12.68 o
  -5   1  14        122.80        110.36        15.51 o
  -4   1  14          0.39         -0.78        11.94 o
  -3   1  14         20.28         25.77        11.35 o
  -2   1  14        148.68        146.04        16.70 o
  -1   1  14         10.29          7.25        14.05 o
  -5   2  14          9.13         -1.73        12.33 o
  -4   2  14         21.82         28.87        13.05 o
  -3   2  14        390.08        358.74        24.64 o
  -3  -6  15         21.04         15.21        13.39 o
  -2  -6  15         90.47         68.44        25.46 o
  -1  -6  15         19.60         14.39        34.58 o
  -4  -5  15         27.68          6.46        10.63 o
  -3  -5  15        210.97        235.46        21.03 o
  -2  -5  15         12.24         20.94        11.15 o
  -1  -5  15         19.51         13.06        24.03 o
   0  -5  15        280.90        320.81        53.14 o
  -5  -4  15         21.32         15.08        14.33 o
  -4  -4  15        373.42        409.31        25.39 o
  -3  -4  15         64.47         67.22        13.98 o
  -2  -4  15         51.13         65.75        15.80 o
  -1  -4  15        241.96        257.71        20.47 o
   0  -4  15        129.70        105.44        33.60 o
  -5  -3  15         25.32         21.43        12.25 o
  -4  -3  15        171.51        190.11        18.08 o
  -3  -3  15          9.93          2.01        13.43 o
  -2  -3  15         38.11         70.44        18.77 o
  -1  -3  15        203.98        211.29        19.14 o
   0  -3  15          4.32          3.98        27.26 o
  -5  -2  15         25.00         18.00        13.63 o
  -4  -2  15          4.43          4.60        10.83 o
  -3  -2  15         21.41         27.59        12.97 o
  -2  -2  15        260.01        226.41        29.65 o
  -1  -2  15        105.49        112.82        18.62 o
  -5  -1  15         17.35          3.07        14.46 o
  -4  -1  15          1.57        -14.40        14.40 o
  -3  -1  15         86.49         90.13        17.04 o
  -2  -1  15         84.59         78.40        16.66 o
  -4   0  15          4.56        -22.19        22.19 o
  -3   0  15          5.97          8.45        19.17 o
                                                
